# Supplementary material for: Flow laws for ice constrained by 70 years of laboratory experiments
Source: Nat Geosci. 2025 Mar 28;18(4):296–304. doi: 10.1038/s41561-025-01661-z (PMC11981940; doi:10.1038/s41561-025-01661-z)
Supplement: Supplementary file 3 — Raw outputs from the Bayesian modelling. [file 41561_2025_1661_MOESM3_ESM.zip]

Archive with 34 entries (28 files):
- Supplement_data1/
- __MACOSX/._Supplement_data1
- Supplement_data1/High_strain_single_component_GSI_flow_law/
- __MACOSX/Supplement_data1/._High_strain_single_component_GSI_flow_law
- Supplement_data1/.DS_Store
- __MACOSX/Supplement_data1/._.DS_Store
- Supplement_data1/Low_strain_single_component_GSI_flow_law/
- __MACOSX/Supplement_data1/._Low_strain_single_component_GSI_flow_law
- Supplement_data1/Low_strain_two_component_flow_law/
- __MACOSX/Supplement_data1/._Low_strain_two_component_flow_law
- Supplement_data1/Low_strain_three_component_flow_law/
- __MACOSX/Supplement_data1/._Low_strain_three_component_flow_law
- Supplement_data1/Low_strain_single_component_GSS_flow_law/
- __MACOSX/Supplement_data1/._Low_strain_single_component_GSS_flow_law
- Supplement_data1/High_strain_single_component_GSI_flow_law/jags_output.txt
- __MACOSX/Supplement_data1/High_strain_single_component_GSI_flow_law/._jags_output.txt
- Supplement_data1/High_strain_single_component_GSI_flow_law/m0.RDS
- __MACOSX/Supplement_data1/High_strain_single_component_GSI_flow_law/._m0.RDS
- Supplement_data1/Low_strain_single_component_GSI_flow_law/jags_output.txt
- __MACOSX/Supplement_data1/Low_strain_single_component_GSI_flow_law/._jags_output.txt
- Supplement_data1/Low_strain_single_component_GSI_flow_law/m0.RDS
- __MACOSX/Supplement_data1/Low_strain_single_component_GSI_flow_law/._m0.RDS
- Supplement_data1/Low_strain_two_component_flow_law/jags_output.txt
- __MACOSX/Supplement_data1/Low_strain_two_component_flow_law/._jags_output.txt
- Supplement_data1/Low_strain_two_component_flow_law/m0.RDS
- __MACOSX/Supplement_data1/Low_strain_two_component_flow_law/._m0.RDS
- Supplement_data1/Low_strain_three_component_flow_law/jags_output.txt
- __MACOSX/Supplement_data1/Low_strain_three_component_flow_law/._jags_output.txt
- Supplement_data1/Low_strain_three_component_flow_law/m0.RDS
- __MACOSX/Supplement_data1/Low_strain_three_component_flow_law/._m0.RDS
- Supplement_data1/Low_strain_single_component_GSS_flow_law/jags_output.txt
- __MACOSX/Supplement_data1/Low_strain_single_component_GSS_flow_law/._jags_output.txt
- Supplement_data1/Low_strain_single_component_GSS_flow_law/m0.RDS
- __MACOSX/Supplement_data1/Low_strain_single_component_GSS_flow_law/._m0.RDS
