# Supplementary material for: Flow laws for ice constrained by 70 years of laboratory experiments
Source: Nat Geosci. 2025 Mar 28;18(4):296–304. doi: 10.1038/s41561-025-01661-z (PMC11981940; doi:10.1038/s41561-025-01661-z)
Supplement: Supplementary file 4 — Digitized data for published experiments and temperature measurements as a function of depth for the NEEM ice core. [file 41561_2025_1661_MOESM4_ESM.zip]

Archive with 82 entries (65 files):
- Supplement_data2/
- __MACOSX/._Supplement_data2
- Supplement_data2/NEEM_temperature/
- __MACOSX/Supplement_data2/._NEEM_temperature
- Supplement_data2/Mechanical_data/
- __MACOSX/Supplement_data2/._Mechanical_data
- Supplement_data2/NEEM_temperature/Digitised_data.txt
- __MACOSX/Supplement_data2/NEEM_temperature/._Digitised_data.txt
- Supplement_data2/NEEM_temperature/NEEM_temp.png
- __MACOSX/Supplement_data2/NEEM_temperature/._NEEM_temp.png
- Supplement_data2/Mechanical_data/Piazolo_2013/
- __MACOSX/Supplement_data2/Mechanical_data/._Piazolo_2013
- Supplement_data2/Mechanical_data/Montagnat_2015/
- __MACOSX/Supplement_data2/Mechanical_data/._Montagnat_2015
- Supplement_data2/Mechanical_data/Gao_Jacka_1987/
- __MACOSX/Supplement_data2/Mechanical_data/._Gao_Jacka_1987
- Supplement_data2/Mechanical_data/Jacka_Maccagnan_1984/
- __MACOSX/Supplement_data2/Mechanical_data/._Jacka_Maccagnan_1984
- Supplement_data2/Mechanical_data/Glen_1952/
- __MACOSX/Supplement_data2/Mechanical_data/._Glen_1952
- Supplement_data2/Mechanical_data/Goldsby_Kohlstedt_1997/
- __MACOSX/Supplement_data2/Mechanical_data/._Goldsby_Kohlstedt_1997
- Supplement_data2/Mechanical_data/Piazolo_2013/P_2013.PNG
- __MACOSX/Supplement_data2/Mechanical_data/Piazolo_2013/._P_2013.PNG
- Supplement_data2/Mechanical_data/Piazolo_2013/rate_6E-7/
- __MACOSX/Supplement_data2/Mechanical_data/Piazolo_2013/._rate_6E-7
- Supplement_data2/Mechanical_data/Piazolo_2013/rate_2E-6/
- __MACOSX/Supplement_data2/Mechanical_data/Piazolo_2013/._rate_2E-6
- Supplement_data2/Mechanical_data/Piazolo_2013/rate_1E-5/
- __MACOSX/Supplement_data2/Mechanical_data/Piazolo_2013/._rate_1E-5
- Supplement_data2/Mechanical_data/Montagnat_2015/strain_18/
- __MACOSX/Supplement_data2/Mechanical_data/Montagnat_2015/._strain_18
- Supplement_data2/Mechanical_data/Montagnat_2015/strain_2/
- __MACOSX/Supplement_data2/Mechanical_data/Montagnat_2015/._strain_2
- Supplement_data2/Mechanical_data/Montagnat_2015/strain_12/
- __MACOSX/Supplement_data2/Mechanical_data/Montagnat_2015/._strain_12
- Supplement_data2/Mechanical_data/Montagnat_2015/strain_13/
- __MACOSX/Supplement_data2/Mechanical_data/Montagnat_2015/._strain_13
- Supplement_data2/Mechanical_data/Montagnat_2015/strain_7/
- __MACOSX/Supplement_data2/Mechanical_data/Montagnat_2015/._strain_7
- Supplement_data2/Mechanical_data/Montagnat_2015/M_2015.png
- __MACOSX/Supplement_data2/Mechanical_data/Montagnat_2015/._M_2015.png
- Supplement_data2/Mechanical_data/Gao_Jacka_1987/Digitised_data.txt
- __MACOSX/Supplement_data2/Mechanical_data/Gao_Jacka_1987/._Digitised_data.txt
- Supplement_data2/Mechanical_data/Gao_Jacka_1987/G_J_1987.png
- __MACOSX/Supplement_data2/Mechanical_data/Gao_Jacka_1987/._G_J_1987.png
- Supplement_data2/Mechanical_data/Jacka_Maccagnan_1984/Digitised_data.txt
- __MACOSX/Supplement_data2/Mechanical_data/Jacka_Maccagnan_1984/._Digitised_data.txt
- Supplement_data2/Mechanical_data/Jacka_Maccagnan_1984/Fig. 2.png
- __MACOSX/Supplement_data2/Mechanical_data/Jacka_Maccagnan_1984/._Fig. 2.png
- Supplement_data2/Mechanical_data/Glen_1952/Digitised_data.txt
- __MACOSX/Supplement_data2/Mechanical_data/Glen_1952/._Digitised_data.txt
- Supplement_data2/Mechanical_data/Glen_1952/Capture.PNG
- __MACOSX/Supplement_data2/Mechanical_data/Glen_1952/._Capture.PNG
- Supplement_data2/Mechanical_data/Goldsby_Kohlstedt_1997/40_micron.mat
- __MACOSX/Supplement_data2/Mechanical_data/Goldsby_Kohlstedt_1997/._40_micron.mat
- Supplement_data2/Mechanical_data/Goldsby_Kohlstedt_1997/Capture1.PNG
- Supplement_data2/Mechanical_data/Goldsby_Kohlstedt_1997/Capture2.PNG
- __MACOSX/Supplement_data2/Mechanical_data/Goldsby_Kohlstedt_1997/._Capture2.PNG
- Supplement_data2/Mechanical_data/Goldsby_Kohlstedt_1997/4_micron_208K.mat
- Supplement_data2/Mechanical_data/Goldsby_Kohlstedt_1997/89_micron.mat
- __MACOSX/Supplement_data2/Mechanical_data/Goldsby_Kohlstedt_1997/._89_micron.mat
- Supplement_data2/Mechanical_data/Goldsby_Kohlstedt_1997/26_micron.mat
- Supplement_data2/Mechanical_data/Goldsby_Kohlstedt_1997/8_micron.mat
- __MACOSX/Supplement_data2/Mechanical_data/Goldsby_Kohlstedt_1997/._8_micron.mat
- Supplement_data2/Mechanical_data/Goldsby_Kohlstedt_1997/4_micron_193K.mat
- Supplement_data2/Mechanical_data/Piazolo_2013/rate_6E-7/Digitised_data.txt
- __MACOSX/Supplement_data2/Mechanical_data/Piazolo_2013/rate_6E-7/._Digitised_data.txt
- Supplement_data2/Mechanical_data/Piazolo_2013/rate_2E-6/Digitised_data.txt
- __MACOSX/Supplement_data2/Mechanical_data/Piazolo_2013/rate_2E-6/._Digitised_data.txt
- Supplement_data2/Mechanical_data/Piazolo_2013/rate_1E-5/Digitised_data.txt
- __MACOSX/Supplement_data2/Mechanical_data/Piazolo_2013/rate_1E-5/._Digitised_data.txt
- Supplement_data2/Mechanical_data/Montagnat_2015/strain_18/Digitised_data.txt
- __MACOSX/Supplement_data2/Mechanical_data/Montagnat_2015/strain_18/._Digitised_data.txt
- Supplement_data2/Mechanical_data/Montagnat_2015/strain_2/Digitised_data.txt
- __MACOSX/Supplement_data2/Mechanical_data/Montagnat_2015/strain_2/._Digitised_data.txt
- Supplement_data2/Mechanical_data/Montagnat_2015/strain_12/Digitised_data.txt
- __MACOSX/Supplement_data2/Mechanical_data/Montagnat_2015/strain_12/._Digitised_data.txt
- Supplement_data2/Mechanical_data/Montagnat_2015/strain_13/Digitised_data.txt
- __MACOSX/Supplement_data2/Mechanical_data/Montagnat_2015/strain_13/._Digitised_data.txt
- Supplement_data2/Mechanical_data/Montagnat_2015/strain_7/Digitised_data.txt
- __MACOSX/Supplement_data2/Mechanical_data/Montagnat_2015/strain_7/._Digitised_data.txt
