# Supplementary material for: Flow laws for ice constrained by 70 years of laboratory experiments
Source: Nat Geosci. 2025 Mar 28;18(4):296–304. doi: 10.1038/s41561-025-01661-z (PMC11981940; doi:10.1038/s41561-025-01661-z)
Supplement: Supplementary file 4 — Digitized data for published experiments and temperature measurements as a function of depth for the NEEM ice core. [file 41561_2025_1661_MOESM4_ESM.zip › Supplement_data2/NEEM_temperature/Digitised_data.txt]

-2.9066943220119256e+01	-7.7241379310345110e+01
-2.9067609911478197e+01	-1.1344827586206929e+02
-2.9132723434201267e+01	-1.4965517241379348e+02
-2.9101300048149941e+01	-1.9310344827586232e+02
-2.9069876662098590e+01	-2.3655172413793161e+02
-2.9070632245638720e+01	-2.7758620689655208e+02
-2.9038986629134413e+01	-3.0896551724137953e+02
-2.9039519982221567e+01	-3.3793103448275861e+02
-2.9040097781399314e+01	-3.6931034482758605e+02
-2.8976228749212932e+01	-4.0068965517241395e+02
-2.8976939886662468e+01	-4.3931034482758605e+02
-2.9009785547612879e+01	-4.7310344827586277e+02
-2.8978362161561538e+01	-5.1655172413793161e+02
-2.9011430052964929e+01	-5.6241379310344837e+02
-2.9012052298233272e+01	-5.9620689655172373e+02
-2.9012718989592212e+01	-6.3241379310344837e+02
-2.9013341234860555e+01	-6.6620689655172418e+02
-2.9014007926219495e+01	-7.0241379310344837e+02
-2.9046809141079301e+01	-7.3379310344827582e+02
-2.9047386940257049e+01	-7.6517241379310326e+02
-2.9015652431571546e+01	-7.9172413793103442e+02
-2.9080677062113406e+01	-8.2310344827586232e+02
-2.9081210415200555e+01	-8.5206896551724139e+02
-2.9081743768287708e+01	-8.8103448275862092e+02
-2.9050098151783402e+01	-9.1241379310344882e+02
-2.9018541427460281e+01	-9.4862068965517210e+02
-2.9018985888366242e+01	-9.7275862068965534e+02
-2.8987295825771326e+01	-1.0017241379310344e+03
-2.8987740286677283e+01	-1.0258620689655177e+03
-2.8923782362309726e+01	-1.0524137931034488e+03
-2.8924449053668667e+01	-1.0886206896551721e+03
-2.8860580021482281e+01	-1.1200000000000000e+03
-2.8764532019704436e+01	-1.1537931034482763e+03
-2.8603992740471870e+01	-1.1851724137931033e+03
-2.8475810215193160e+01	-1.2237931034482763e+03
-2.8283180858550320e+01	-1.2624137931034484e+03
-2.8090507055816893e+01	-1.2986206896551721e+03
-2.7897744360902269e+01	-1.3299999999999995e+03
-2.7704848327715855e+01	-1.3541379310344828e+03
-2.7351057446572099e+01	-1.3903448275862070e+03
-2.7029623319382193e+01	-1.4337931034482758e+03
-2.6772591577465839e+01	-1.4748275862068965e+03
-2.6386532834549435e+01	-1.5086206896551723e+03
-2.6193770139634793e+01	-1.5399999999999998e+03
-2.5904381643764584e+01	-1.5737931034482758e+03
-2.5518011778214010e+01	-1.5906896551724139e+03
-2.4906389125523173e+01	-1.6244827586206898e+03
-2.4423704581651187e+01	-1.6606896551724137e+03
-2.3844349790732991e+01	-1.6968965517241384e+03
-2.3361443016408018e+01	-1.7210344827586209e+03
-2.2782043779399238e+01	-1.7548275862068967e+03
-2.2299359235527252e+01	-1.7910344827586209e+03
-2.1623200859291089e+01	-1.8200000000000002e+03
-2.0882728989962601e+01	-1.8562068965517242e+03
-2.0206570613726441e+01	-1.8851724137931035e+03
-1.9691529315900588e+01	-1.9141379310344828e+03
-1.9015282047483250e+01	-1.9382758620689658e+03
-1.8242586762472683e+01	-1.9744827586206900e+03
-1.7373176784325352e+01	-2.0082758620689658e+03
-1.6439408866995073e+01	-2.0468965517241379e+03
-1.5183629023297154e+01	-2.0975862068965516e+03
-1.4282040075558347e+01	-2.1337931034482763e+03
-1.3251646357272492e+01	-2.1748275862068967e+03
-1.2092314530167773e+01	-2.2134482758620693e+03
-1.1029697396199857e+01	-2.2544827586206902e+03
-1.0063572724915737e+01	-2.2858620689655172e+03
-9.2263417163598582e+00	-2.3172413793103451e+03
-8.2925737990295865e+00	-2.3558620689655172e+03
-7.2620911885625397e+00	-2.3920689655172409e+03
-6.2315196859142858e+00	-2.4234482758620684e+03
-5.5551390792251567e+00	-2.4403448275862074e+03
-5.2331271528575094e+00	-2.4524137931034488e+03
-4.6858624393496022e+00	-2.4813793103448279e+03
-3.9131227082484514e+00	-2.5151724137931033e+03
-3.3012778251046342e+00	-2.5368965517241386e+03
