# Supplementary material for: Flow laws for ice constrained by 70 years of laboratory experiments
Source: Nat Geosci. 2025 Mar 28;18(4):296–304. doi: 10.1038/s41561-025-01661-z (PMC11981940; doi:10.1038/s41561-025-01661-z)
Supplement: Supplementary file 4 — Digitized data for published experiments and temperature measurements as a function of depth for the NEEM ice core. [file 41561_2025_1661_MOESM4_ESM.zip › Supplement_data2/Mechanical_data/Gao_Jacka_1987/Digitised_data.txt]

-1.0242120952704361e+00	-6.8414023372287138e+00
-1.0046667303809229e+00	-6.8764607679465772e+00
-9.7046437525799178e-01	-6.9365609348914852e+00
-9.5091901036847815e-01	-6.9716193656093477e+00
-9.2098279918418657e-01	-7.0298414023372278e+00
-8.8923683199160619e-01	-7.0774207011686139e+00
-8.5748273106415729e-01	-7.1300083472454086e+00
-8.2085245608291535e-01	-7.1851001669449079e+00
-7.7689368598496511e-01	-7.2527128547579292e+00
-7.3783549114541280e-01	-7.3027963272120191e+00
-6.9876102883612390e-01	-7.3628964941569279e+00
-6.6213482072231677e-01	-7.4154841402337226e+00
-6.3283710772521795e-01	-7.4555509181969946e+00
-5.9865915380689350e-01	-7.5006260434056760e+00
-5.6204514629538926e-01	-7.5457011686143565e+00
-5.1324680395055533e-01	-7.5932804674457426e+00
-4.7908511750196769e-01	-7.6283388981636051e+00
-4.3029490889200273e-01	-7.6709098497495818e+00
-3.9370530258510450e-01	-7.7009599332220358e+00
-3.4493136144487679e-01	-7.7335141903171944e+00
-3.1322606292664013e-01	-7.7560517529215351e+00
-2.5472010801599909e-01	-7.7810934891485806e+00
-2.1084267526673539e-01	-7.7986227045075118e+00
-1.8160596528115303e-01	-7.8011268781302165e+00
-1.5237332216300437e-01	-7.8011268781302165e+00
-1.1584065200018756e-01	-7.7961185308848080e+00
-7.4448075253314761e-02	-7.7835976627712853e+00
-6.2792433186449337e-03	-7.7585559265442399e+00
4.7285467659253122e-02	-7.7410267111853086e+00
1.1057812554013102e-01	-7.7134808013355585e+00
1.5196256855213441e-01	-7.6959515859766272e+00
2.1038311924665321e-01	-7.6684056761268780e+00
2.6149957602906992e-01	-7.6433639398998325e+00
3.3210039468948471e-01	-7.6158180300500824e+00
3.8321278460446706e-01	-7.5882721202003331e+00
4.4893742921108837e-01	-7.5582220367278792e+00
4.9032187222309265e-01	-7.5406928213689479e+00
5.4875462351991455e-01	-7.5206594323873119e+00
5.7797099916832506e-01	-7.5106427378964931e+00
6.0718737481673690e-01	-7.5006260434056760e+00
6.3641188420001749e-01	-7.4956176961602665e+00
6.7781259468175792e-01	-7.4881051752921532e+00
7.4600582782103331e-01	-7.4780884808013344e+00
8.3369562344061077e-01	-7.4730801335559258e+00
9.0434117764280275e-01	-7.4730801335559258e+00
9.9203504012981503e-01	-7.4705759599332211e+00
1.1382023225879920e+00	-7.4730801335559258e+00
