# Supplementary material for: Flow laws for ice constrained by 70 years of laboratory experiments
Source: Nat Geosci. 2025 Mar 28;18(4):296–304. doi: 10.1038/s41561-025-01661-z (PMC11981940; doi:10.1038/s41561-025-01661-z)
Supplement: Supplementary file 4 — Digitized data for published experiments and temperature measurements as a function of depth for the NEEM ice core. [file 41561_2025_1661_MOESM4_ESM.zip › Supplement_data2/Mechanical_data/Jacka_Maccagnan_1984/Digitised_data.txt]

-6.0570966262669579e-01	-6.0584008550719322e+00
-5.9830973341772453e-01	-6.0994387282722968e+00
-5.9466207745514943e-01	-6.1479427882947206e+00
-5.8726214824617817e-01	-6.1889806614950853e+00
-5.7615179270433914e-01	-6.2449404466111842e+00
-5.7250413674176426e-01	-6.2934445066336071e+00
-5.6136588325757275e-01	-6.3344788925911786e+00
-5.5396595404860127e-01	-6.3755167657915432e+00
-5.5031829808602661e-01	-6.4240208258139662e+00
-5.3919399357301123e-01	-6.4725179113508009e+00
-5.3180801333521610e-01	-6.5210184841304297e+00
-5.2071858125014159e-01	-6.5881723186154257e+00
-5.0959427673712598e-01	-6.6366694041522605e+00
-5.0221527098491903e-01	-6.6889013267215214e+00
-4.9482231626153572e-01	-6.7336705497115181e+00
-4.8370498623410896e-01	-6.7858989850379849e+00
-4.7631203151072543e-01	-6.8306682080279817e+00
-4.6891210230175440e-01	-6.8717060812283464e+00
-4.5778082330315084e-01	-6.9164718169755499e+00
-4.4665651879013590e-01	-6.9649689025123838e+00
-4.3928448752351668e-01	-7.0209321748712767e+00
-4.2441488424969354e-01	-7.0656944233756862e+00
-4.1702890401189818e-01	-7.1141949961553150e+00
-4.0215232625248643e-01	-7.1552258948700924e+00
-3.9477332050027969e-01	-7.2074578174393524e+00
-3.7617934192241220e-01	-7.2596792782802320e+00
-3.5389586046844146e-01	-7.3380167004057411e+00
-3.3902625719461765e-01	-7.3827789489101496e+00
-3.1670092882711831e-01	-7.4387282722978672e+00
-2.9064425066998623e-01	-7.4984054582324218e+00
-2.6831892230248666e-01	-7.5543547816201384e+00
-2.3848904744219457e-01	-7.5953717313637394e+00
-2.0864522361072591e-01	-7.6289259815280754e+00
-1.7132475122881674e-01	-7.6624732572068242e+00
-1.3398335539014394e-01	-7.6848264835166757e+00
-9.2889686305074104e-02	-7.6997135230044691e+00
-5.5499469067284535e-02	-7.6959473007868970e+00
-3.1420057574376159e-03	-7.6847044300188836e+00
6.0458328320422972e-02	-7.6585256983639605e+00
1.1286461302938511e-01	-7.6211633790685234e+00
1.6900922201356972e-01	-7.5837975725302913e+00
2.1393885817209224e-01	-7.5464422277204424e+00
2.7384271488826029e-01	-7.4978788845705200e+00
3.4123716912604518e-01	-7.4418458673557462e+00
3.9740270156699298e-01	-7.3932860114486187e+00
4.6477623234801335e-01	-7.3484470436027411e+00
5.3590203637542988e-01	-7.2961418889348044e+00
6.0327556715645070e-01	-7.2513029210889268e+00
6.7811179751673478e-01	-7.2139196783367252e+00
7.5294105339143158e-01	-7.1802677853741548e+00
8.3148073559899549e-01	-7.1615378043273195e+00
9.2122144166104425e-01	-7.1502600611313660e+00
9.8103463006456648e-01	-7.1502042652466615e+00
1.0707195402419103e+00	-7.1687773203677647e+00
1.1342361804927128e+00	-7.1873747861884265e+00
1.2089677935691761e+00	-7.2059617902807060e+00
1.3098886000289447e+00	-7.2133303343045307e+00
1.4182860550391538e+00	-7.2206919038427673e+00
1.5229521602597309e+00	-7.2243256108341658e+00
