# Supplementary material for: Flow laws for ice constrained by 70 years of laboratory experiments
Source: Nat Geosci. 2025 Mar 28;18(4):296–304. doi: 10.1038/s41561-025-01661-z (PMC11981940; doi:10.1038/s41561-025-01661-z)
Supplement: Supplementary file 4 — Digitized data for published experiments and temperature measurements as a function of depth for the NEEM ice core. [file 41561_2025_1661_MOESM4_ESM.zip › Supplement_data2/Mechanical_data/Glen_1952/Digitised_data.txt]

9.6384187092756179e-01	2.1100917431192645e+00
1.0180511790896318e+00	1.9449541284403660e+00
7.6589238076647659e-01	9.8470948012232284e-01
8.1428292574105443e-01	9.0519877675840910e-01
8.0798081481274764e-01	8.3180428134556461e-01
5.6959742710279437e-01	4.0366972477064156e-01
5.8164394002769826e-01	3.6697247706421887e-01
5.3791955978174943e-01	-1.8348623853212231e-02
4.2751178160118131e-01	-3.4250764525993982e-01
4.0920033834341818e-01	-3.6697247706422109e-01
3.8414061701198077e-01	-6.1162079510703471e-01
3.5355957725662934e-01	-6.7278287461773800e-01
3.4703438275563903e-01	-8.1957186544342497e-01
1.9500292797189012e-01	-8.3792048929663721e-01
2.7399310299954349e-01	-8.5015290519877729e-01
2.4911928464534294e-01	-1.0336391437308874e+00
1.8176663599267373e-01	-1.1926605504587164e+00
-6.1989347759404456e-02	-1.3883792048929673e+00
