# Supplementary material for: Flow laws for ice constrained by 70 years of laboratory experiments
Source: Nat Geosci. 2025 Mar 28;18(4):296–304. doi: 10.1038/s41561-025-01661-z (PMC11981940; doi:10.1038/s41561-025-01661-z)
Supplement: Supplementary file 4 — Digitized data for published experiments and temperature measurements as a function of depth for the NEEM ice core. [file 41561_2025_1661_MOESM4_ESM.zip › Supplement_data2/Mechanical_data/Piazolo_2013/rate_6E-7/Digitised_data.txt]

3.4721705137751141e-01	8.5477941176470795e-01
1.0532390171258359e+00	1.1911764705882375e+00
1.7618205510052105e+00	1.2242647058823550e+00
2.4453648548026803e+00	1.2242647058823550e+00
3.1544117647058827e+00	1.2022058823529436e+00
3.8635517498138512e+00	1.1691176470588260e+00
4.5474218168279981e+00	1.1305147058823553e+00
5.2820178704393159e+00	1.0808823529411788e+00
5.9910182427401368e+00	1.0643382352941200e+00
6.7254746835443058e+00	1.0312500000000022e+00
7.4092051377513046e+00	1.0091911764705903e+00
8.0927959791511554e+00	1.0036764705882373e+00
8.8270662695457958e+00	9.9264705882353155e-01
9.5106571109456475e+00	9.8713235294117840e-01
9.9916697691734964e+00	9.8713235294117840e-01
