# Supplementary material for: Flow laws for ice constrained by 70 years of laboratory experiments
Source: Nat Geosci. 2025 Mar 28;18(4):296–304. doi: 10.1038/s41561-025-01661-z (PMC11981940; doi:10.1038/s41561-025-01661-z)
Supplement: Supplementary file 4 — Digitized data for published experiments and temperature measurements as a function of depth for the NEEM ice core. [file 41561_2025_1661_MOESM4_ESM.zip › Supplement_data2/Mechanical_data/Piazolo_2013/rate_2E-6/Digitised_data.txt]

3.9543000744601409e-01	1.1415441176470609e+00
1.1483618763961272e+00	1.9191176470588254e+00
1.8812360387192861e+00	2.0735294117647078e+00
2.5902364110201037e+00	2.0569852941176490e+00
3.3502419955323899e+00	1.9963235294117669e+00
4.1107129560685038e+00	1.8805147058823553e+00
4.8456813104988852e+00	1.7867647058823548e+00
5.5804635145197334e+00	1.7150735294117669e+00
6.3150130305286680e+00	1.6709558823529431e+00
7.0495625465376053e+00	1.6268382352941197e+00
7.7838793745346262e+00	1.6102941176470611e+00
8.5942851824274058e+00	1.5772058823529433e+00
9.3034717051377527e+00	1.5386029411764726e+00
1.0063058451228594e+01	1.5275735294117669e+00
1.0772058823529413e+01	1.5110294117647081e+00
1.1531692107222645e+01	1.4944852941176492e+00
1.2266008935219659e+01	1.4779411764705905e+00
1.3025502606105736e+01	1.4779411764705905e+00
1.3759726358897993e+01	1.4724264705882373e+00
1.4468726731198810e+01	1.4558823529411786e+00
1.5278853313477294e+01	1.4558823529411786e+00
1.6038486597170518e+01	1.4393382352941197e+00
1.6772710349962775e+01	1.4338235294117672e+00
1.7506841027550262e+01	1.4393382352941197e+00
1.8266427773641109e+01	1.4283088235294139e+00
1.9000511913626212e+01	1.4393382352941197e+00
1.9734782204020856e+01	1.4283088235294139e+00
