# Supplementary material for: Flow laws for ice constrained by 70 years of laboratory experiments
Source: Nat Geosci. 2025 Mar 28;18(4):296–304. doi: 10.1038/s41561-025-01661-z (PMC11981940; doi:10.1038/s41561-025-01661-z)
Supplement: Supplementary file 4 — Digitized data for published experiments and temperature measurements as a function of depth for the NEEM ice core. [file 41561_2025_1661_MOESM4_ESM.zip › Supplement_data2/Mechanical_data/Piazolo_2013/rate_1E-5/Digitised_data.txt]

3.4786857781086961e-01	7.7757352941176694e-01
1.0681775874906916e+00	2.4209558823529433e+00
1.7721518987341753e+00	3.0000000000000018e+00
2.4800819061801946e+00	3.1102941176470611e+00
3.2150967982129570e+00	3.0110294117647083e+00
3.9759865971705146e+00	2.8455882352941200e+00
4.6860573343261374e+00	2.7022058823529429e+00
5.3707185405807909e+00	2.5698529411764723e+00
6.0804635145197325e+00	2.4650735294117667e+00
6.8407017870439324e+00	2.3768382352941200e+00
7.5249906924795251e+00	2.2886029411764728e+00
8.2343168279970236e+00	2.2334558823529429e+00
8.9942758749069274e+00	2.1783088235294139e+00
9.7034158600148981e+00	2.1452205882352962e+00
1.0437965376023831e+01	2.1011029411764723e+00
1.1121835443037979e+01	2.0625000000000022e+00
1.1856291883842147e+01	2.0294117647058845e+00
1.2540022338049146e+01	2.0073529411764728e+00
1.3223706254653763e+01	1.9908088235294139e+00
1.3983386075949371e+01	1.9687500000000020e+00
1.4692339910647805e+01	1.9577205882352962e+00
1.5376023827252421e+01	1.9411764705882375e+00
1.6110201042442299e+01	1.9411764705882375e+00
1.6819247952345496e+01	1.9191176470588254e+00
1.7528108711839170e+01	1.9191176470588254e+00
1.8237062546537604e+01	1.9080882352941197e+00
1.8946109456440809e+01	1.8860294117647078e+00
1.9654877140729717e+01	1.8970588235294141e+00
