# Supplementary material for: Flow laws for ice constrained by 70 years of laboratory experiments
Source: Nat Geosci. 2025 Mar 28;18(4):296–304. doi: 10.1038/s41561-025-01661-z (PMC11981940; doi:10.1038/s41561-025-01661-z)
Supplement: Supplementary file 4 — Digitized data for published experiments and temperature measurements as a function of depth for the NEEM ice core. [file 41561_2025_1661_MOESM4_ESM.zip › Supplement_data2/Mechanical_data/Montagnat_2015/strain_18/Digitised_data.txt]

-2.3972602739726021e+00	-6.7445902242789160e+00
-2.3510273972602738e+00	-6.7598861515000133e+00
-2.2791095890410955e+00	-6.7770685983225096e+00
-2.1866438356164384e+00	-6.7846278232061632e+00
-2.1250000000000000e+00	-6.7922264875239922e+00
-2.0582191780821919e+00	-6.7883022638235220e+00
-2.0119863013698627e+00	-6.7786461756895333e+00
-1.9554794520547940e+00	-6.7593800120947600e+00
-1.8938356164383556e+00	-6.7266715746851418e+00
-1.8424657534246576e+00	-6.7131701417190337e+00
-1.7910958904109586e+00	-6.6900717797702001e+00
-1.7397260273972597e+00	-6.6592958746351849e+00
-1.7037671232876712e+00	-6.6381366181999839e+00
-1.6678082191780823e+00	-6.6092998185786032e+00
-1.6267123287671232e+00	-6.5746982883285572e+00
-1.5856164383561646e+00	-6.5400967580785112e+00
-1.5342465753424657e+00	-6.5074014671469511e+00
-1.4880136986301369e+00	-6.4708739778613307e+00
-1.4469178082191774e+00	-6.4343530618147398e+00
-1.3955479452054793e+00	-6.3997383850866356e+00
-1.3339041095890409e+00	-6.3651105618804724e+00
-1.2928082191780823e+00	-6.3401059606131520e+00
-1.2465753424657531e+00	-6.3150947861068021e+00
-1.1695205479452047e+00	-6.2900441721662768e+00
-1.1078767123287672e+00	-6.2803683643151995e+00
-1.0667808219178081e+00	-6.2745576210133303e+00
-1.0102739726027394e+00	-6.2802434727736438e+00
-9.6917808219178081e-01	-6.2917072016406808e+00
-9.2808219178082174e-01	-6.3127678594904424e+00
-8.9212328767123195e-01	-6.3338350905792336e+00
-8.6643835616438292e-01	-6.3568348539426287e+00
-8.4075342465753389e-01	-6.3817540031025688e+00
-8.0993150684931425e-01	-6.4181828938027508e+00
