# Supplementary material for: Flow laws for ice constrained by 70 years of laboratory experiments
Source: Nat Geosci. 2025 Mar 28;18(4):296–304. doi: 10.1038/s41561-025-01661-z (PMC11981940; doi:10.1038/s41561-025-01661-z)
Supplement: Supplementary file 4 — Digitized data for published experiments and temperature measurements as a function of depth for the NEEM ice core. [file 41561_2025_1661_MOESM4_ESM.zip › Supplement_data2/Mechanical_data/Montagnat_2015/strain_2/Digitised_data.txt]

-2.7157534246575339e+00	-6.6720611048300160e+00
-2.7054794520547940e+00	-6.6835642731312284e+00
-2.6900684931506849e+00	-6.7008190255830460e+00
-2.6797945205479450e+00	-6.7123221938842583e+00
-2.6643835616438354e+00	-6.7295769463360768e+00
-2.6489726027397253e+00	-6.7449123129913495e+00
-2.6284246575342460e+00	-6.7583217206110486e+00
-2.6027397260273970e+00	-6.7755633265848081e+00
-2.5821917808219177e+00	-6.7889727342045072e+00
-2.5719178082191778e+00	-6.8004759025057187e+00
-2.5410958904109586e+00	-6.8119527778508138e+00
-2.5256849315068490e+00	-6.8234493729129966e+00
-2.5102739726027385e+00	-6.8368653537717243e+00
-2.4948630136986303e+00	-6.8541201062235428e+00
-2.4743150684931505e+00	-6.8713682854363318e+00
-2.4537671232876708e+00	-6.8866970788525759e+00
-2.4280821917808213e+00	-6.9000999132332446e+00
-2.4075342465753424e+00	-6.9173480924460335e+00
-2.3818493150684930e+00	-6.9269121552336133e+00
-2.3715753424657535e+00	-6.9441734809244604e+00
-2.3510273972602738e+00	-6.9575828885441595e+00
-2.3202054794520546e+00	-6.9652209922961639e+00
-2.2996575342465748e+00	-6.9863079431020436e+00
-2.2688356164383556e+00	-6.9958654326505929e+00
-2.2482876712328759e+00	-7.0169523834564718e+00
-2.2277397260273970e+00	-7.0303617910761709e+00
-2.1866438356164384e+00	-7.0456642915362977e+00
-2.1712328767123283e+00	-7.0571608865984805e+00
-2.1455479452054793e+00	-7.0686443351826052e+00
-2.1198630136986303e+00	-7.0839665553598197e+00
-2.0839041095890409e+00	-7.0973562432624302e+00
-2.0479452054794516e+00	-7.1107459311650407e+00
-2.0017123287671232e+00	-7.1202837009965032e+00
-1.9811643835616439e+00	-7.1202574080403860e+00
-1.9452054794520546e+00	-7.1067756947913656e+00
-1.8989726027397262e+00	-7.0894420634711963e+00
-1.8527397260273970e+00	-7.0644308889648464e+00
-1.8065068493150687e+00	-7.0355809428654066e+00
-1.7756849315068490e+00	-6.9952344017037840e+00
-1.7294520547945202e+00	-6.9395130544527124e+00
