# Supplementary material for: Flow laws for ice constrained by 70 years of laboratory experiments
Source: Nat Geosci. 2025 Mar 28;18(4):296–304. doi: 10.1038/s41561-025-01661-z (PMC11981940; doi:10.1038/s41561-025-01661-z)
Supplement: Supplementary file 4 — Digitized data for published experiments and temperature measurements as a function of depth for the NEEM ice core. [file 41561_2025_1661_MOESM4_ESM.zip › Supplement_data2/Mechanical_data/Montagnat_2015/strain_12/Digitised_data.txt]

-2.3869863013698627e+00	-6.9576289012173644e+00
-2.3202054794520546e+00	-6.9613822207030740e+00
-2.2431506849315062e+00	-6.9727999368969060e+00
-2.1917808219178081e+00	-6.9900086766755187e+00
-2.1352739726027399e+00	-7.0052914574185579e+00
-2.0684931506849313e+00	-7.0167223200904481e+00
-1.9965753424657531e+00	-7.0243078379302188e+00
-1.9503424657534243e+00	-7.0280874503720456e+00
-1.8989726027397262e+00	-7.0222635605921173e+00
-1.8578767123287667e+00	-6.9972589593247969e+00
-1.8116438356164379e+00	-6.9684090132253571e+00
-1.7808219178082192e+00	-6.9376594010464601e+00
-1.7294520547945202e+00	-6.9011253385218101e+00
-1.6934931506849313e+00	-6.8646109957142478e+00
-1.6472602739726026e+00	-6.8223253490389926e+00
-1.5804794520547940e+00	-6.7550613940525333e+00
-1.5342465753424657e+00	-6.7089369757841872e+00
-1.5034246575342460e+00	-6.6762679778087453e+00
-1.4623287671232874e+00	-6.6416664475586993e+00
-1.4315068493150682e+00	-6.6147556069728921e+00
-1.3955479452054793e+00	-6.5820800357584206e+00
-1.3698630136986303e+00	-6.5551757684116430e+00
-1.3184931506849313e+00	-6.5224804774800829e+00
-1.2825342465753420e+00	-6.4955630636552470e+00
-1.2363013698630136e+00	-6.4667131175558072e+00
-1.1900684931506849e+00	-6.4417019430494573e+00
-1.1335616438356162e+00	-6.4224357794546840e+00
-1.0616438356164375e+00	-6.4089080535324587e+00
-1.0205479452054789e+00	-6.3992585386374987e+00
-9.7945205479451980e-01	-6.4030447243183550e+00
