# Supplementary material for: Flow laws for ice constrained by 70 years of laboratory experiments
Source: Nat Geosci. 2025 Mar 28;18(4):296–304. doi: 10.1038/s41561-025-01661-z (PMC11981940; doi:10.1038/s41561-025-01661-z)
Supplement: Supplementary file 4 — Digitized data for published experiments and temperature measurements as a function of depth for the NEEM ice core. [file 41561_2025_1661_MOESM4_ESM.zip › Supplement_data2/Mechanical_data/Montagnat_2015/strain_13/Digitised_data.txt]

-3.6866438356164384e+00	-6.1876988404806355e+00
-3.6404109589041092e+00	-6.2049141534982777e+00
-3.5941780821917808e+00	-6.2259682381090107e+00
-3.5530821917808222e+00	-6.2604645965345886e+00
-3.5068493150684930e+00	-6.2968737675176820e+00
-3.4606164383561642e+00	-6.3313635527042305e+00
-3.4041095890410955e+00	-6.3715983488023555e+00
-3.3527397260273970e+00	-6.4118397181395101e+00
-3.3116438356164384e+00	-6.4463360765650881e+00
-3.2602739726027394e+00	-6.4884968316987877e+00
-3.2243150684931505e+00	-6.5249191491599401e+00
-3.1729452054794520e+00	-6.5670799042936396e+00
-3.1164383561643834e+00	-6.6034759287986748e+00
-3.0753424657534243e+00	-6.6322141298346171e+00
-3.0291095890410955e+00	-6.6628651434280757e+00
-2.9777397260273970e+00	-6.6954289695790496e+00
-2.9006849315068490e+00	-6.7298793153314227e+00
-2.7928082191780819e+00	-6.7738871506323459e+00
-2.7311643835616435e+00	-6.7949215155259903e+00
-2.6695205479452051e+00	-6.8178752662161806e+00
-2.6232876712328768e+00	-6.8408487366234585e+00
-2.5359589041095889e+00	-6.8733665501012275e+00
-2.4743150684931505e+00	-6.8924815291983279e+00
-2.4486301369863011e+00	-6.9289169931375385e+00
-2.4229452054794511e+00	-6.9538361422974786e+00
-2.3921232876712319e+00	-6.9691517892356645e+00
-2.3510273972602738e+00	-6.9882930612888812e+00
-2.3047945205479445e+00	-7.0074277601030683e+00
-2.2688356164383556e+00	-7.0265756053953146e+00
-2.2174657534246576e+00	-7.0399455735808383e+00
-2.1763698630136989e+00	-7.0533286882444193e+00
-2.1198630136986303e+00	-7.0724502405805492e+00
-2.0684931506849313e+00	-7.0800620513764363e+00
-2.0325342465753424e+00	-7.0896129676859569e+00
-1.9914383561643834e+00	-7.0895603817737225e+00
-1.9452054794520546e+00	-7.0760655220466440e+00
-1.8938356164383556e+00	-7.0625640890805359e+00
-1.8476027397260273e+00	-7.0337141429810961e+00
-1.8116438356164379e+00	-7.0029579575631695e+00
-1.7756849315068490e+00	-6.9722017721452429e+00
-1.7294520547945202e+00	-6.9279967396734419e+00
-1.7037671232876712e+00	-6.8857373859543030e+00
-1.6575342465753420e+00	-6.8319354244997763e+00
-1.6164383561643834e+00	-6.7762206504877343e+00
-1.5804794520547940e+00	-6.7243512213078116e+00
-1.5445205479452051e+00	-6.6763205637209797e+00
-1.4931506849315066e+00	-6.6186732574343337e+00
-1.4469178082191774e+00	-6.5629519101832621e+00
-1.4006849315068490e+00	-6.5302631924907315e+00
-1.3595890410958900e+00	-6.4918228906475957e+00
-1.3236301369863011e+00	-6.4553085478400334e+00
-1.2722602739726026e+00	-6.4245326427050191e+00
-1.2106164383561637e+00	-6.3995017484815815e+00
-1.1489726027397258e+00	-6.3840677832408694e+00
-1.0873287671232870e+00	-6.3743919753897931e+00
-1.0205479452054789e+00	-6.3800646806720476e+00
-9.6917808219178081e-01	-6.3934346488575713e+00
-9.0239726027397271e-01	-6.4183012121052769e+00
