# Supplementary material for: Flow laws for ice constrained by 70 years of laboratory experiments
Source: Nat Geosci. 2025 Mar 28;18(4):296–304. doi: 10.1038/s41561-025-01661-z (PMC11981940; doi:10.1038/s41561-025-01661-z)
Supplement: Supplementary file 4 — Digitized data for published experiments and temperature measurements as a function of depth for the NEEM ice core. [file 41561_2025_1661_MOESM4_ESM.zip › Supplement_data2/Mechanical_data/Montagnat_2015/strain_7/Digitised_data.txt]

-2.7979452054794516e+00	-6.6568111902821236e+00
-2.7722602739726026e+00	-6.6702140246627932e+00
-2.7311643835616435e+00	-6.6855165251229201e+00
-2.6746575342465748e+00	-6.7084768490521389e+00
-2.6386986301369859e+00	-6.7257053085478402e+00
-2.6027397260273970e+00	-6.7467725396366314e+00
-2.5719178082191778e+00	-6.7697657297609970e+00
-2.5308219178082187e+00	-6.7965845450003943e+00
-2.4999999999999996e+00	-6.8176583493282150e+00
-2.4691780821917804e+00	-6.8387321536560357e+00
-2.4229452054794511e+00	-6.8636250098598586e+00
-2.3767123287671232e+00	-6.8904372518602273e+00
-2.3150684931506849e+00	-6.9191491599400523e+00
-2.2791095890410955e+00	-6.9402163910288435e+00
-2.2328767123287676e+00	-6.9535929324533958e+00
-2.1917808219178081e+00	-6.9688954329135226e+00
-2.1404109589041096e+00	-6.9880235584886812e+00
-2.1147260273972606e+00	-6.9995070070728058e+00
-2.0736301369863011e+00	-7.0071319643467520e+00
-2.0222602739726030e+00	-7.0109050035495493e+00
-1.9914383561643834e+00	-7.0089461783188289e+00
-1.9554794520547940e+00	-7.0031420082559883e+00
-1.9143835616438354e+00	-6.9915731075644834e+00
-1.8630136986301369e+00	-6.9703941314121947e+00
-1.8065068493150687e+00	-6.9261759524623354e+00
-1.7345890410958900e+00	-6.8589054242368475e+00
-1.6832191780821919e+00	-6.8050968895432913e+00
-1.6215753424657531e+00	-6.7493558225751320e+00
-1.5856164383561646e+00	-6.7070833223779349e+00
-1.5291095890410960e+00	-6.6551876002418950e+00
-1.4880136986301369e+00	-6.6090697552125786e+00
-1.4263698630136981e+00	-6.5552480740409642e+00
-1.3750000000000000e+00	-6.5167946257197702e+00
-1.3287671232876708e+00	-6.4802671364341489e+00
-1.2671232876712324e+00	-6.4437199274314416e+00
-1.2106164383561637e+00	-6.4206149922435785e+00
-1.1797945205479454e+00	-6.4090592380301317e+00
-1.1592465753424652e+00	-6.3764033865327479e+00
