# Supplementary material for: Flow laws for ice constrained by 70 years of laboratory experiments
Source: Nat Geosci. 2025 Mar 28;18(4):296–304. doi: 10.1038/s41561-025-01661-z (PMC11981940; doi:10.1038/s41561-025-01661-z)
Supplement: Supplementary file 5 — R code that includes comprehensive markdown notes detailing the Bayesian modelling process. [file 41561_2025_1661_MOESM5_ESM.zip]

Archive with 30 entries (28 files):
- Supplement_code1/
- __MACOSX/._Supplement_code1
- Supplement_code1/Bayesian_high_strain_one_component_GSI.pdf
- __MACOSX/Supplement_code1/._Bayesian_high_strain_one_component_GSI.pdf
- Supplement_code1/README_output_description.txt
- __MACOSX/Supplement_code1/._README_output_description.txt
- Supplement_code1/low_strain_three_component.jags
- __MACOSX/Supplement_code1/._low_strain_three_component.jags
- Supplement_code1/low_strain_single_component_GSI.jags
- __MACOSX/Supplement_code1/._low_strain_single_component_GSI.jags
- Supplement_code1/Input_data/
- __MACOSX/Supplement_code1/._Input_data
- Supplement_code1/Bayesian_low_strain_one_component_GSS.pdf
- __MACOSX/Supplement_code1/._Bayesian_low_strain_one_component_GSS.pdf
- Supplement_code1/Bayesian_low_strain_one_component_GSI.pdf
- __MACOSX/Supplement_code1/._Bayesian_low_strain_one_component_GSI.pdf
- Supplement_code1/Bayesian_low_strain_two_component.pdf
- __MACOSX/Supplement_code1/._Bayesian_low_strain_two_component.pdf
- Supplement_code1/low_strain_single_component_GSS.jags
- __MACOSX/Supplement_code1/._low_strain_single_component_GSS.jags
- Supplement_code1/Bayesian_low_strain_three_component.pdf
- __MACOSX/Supplement_code1/._Bayesian_low_strain_three_component.pdf
- Supplement_code1/low_strain_two_component.jags
- __MACOSX/Supplement_code1/._low_strain_two_component.jags
- Supplement_code1/high_strain_single_component_GSI.jags
- __MACOSX/Supplement_code1/._high_strain_single_component_GSI.jags
- Supplement_code1/Input_data/Supplement_S3_input_low_strain.csv
- __MACOSX/Supplement_code1/Input_data/._Supplement_S3_input_low_strain.csv
- Supplement_code1/Input_data/Supplement_S4_input_high_strain.csv
- __MACOSX/Supplement_code1/Input_data/._Supplement_S4_input_high_strain.csv
