# Supplementary material for: Flow laws for ice constrained by 70 years of laboratory experiments
Source: Nat Geosci. 2025 Mar 28;18(4):296–304. doi: 10.1038/s41561-025-01661-z (PMC11981940; doi:10.1038/s41561-025-01661-z)
Supplement: Supplementary file 5 — R code that includes comprehensive markdown notes detailing the Bayesian modelling process. [file 41561_2025_1661_MOESM5_ESM.zip › Supplement_code1/README_output_description.txt]

- 'jags_output.txt'

	Description: Contains the console output of the JAGS model. These files include initial parameter estimates, progress logs, and final model statistics such as posterior distributions of parameters and convergence diagnostics.

- 'all_samples.RDS'

	Description: R data files containing all posterior samples from the JAGS model, stored in a matrix where each column represents a parameter and each row represents a sample.

- 'm0.RDS', 'm0mc.RDS'

	Description: These files store the JAGS model object (m0) and the MCMC object (m0.mcmc) respectively.
