# Supplementary material for: Flow laws for ice constrained by 70 years of laboratory experiments
Source: Nat Geosci. 2025 Mar 28;18(4):296–304. doi: 10.1038/s41561-025-01661-z (PMC11981940; doi:10.1038/s41561-025-01661-z)
Supplement: Supplementary file 5 — R code that includes comprehensive markdown notes detailing the Bayesian modelling process. [file 41561_2025_1661_MOESM5_ESM.zip › Supplement_code1/low_strain_three_component.jags]

model{
## N = Number of observations
for(i in 1:N){ 
    ## Calculate data likelihood
    rate_exp[i] ~ dnorm(mu[i],10)
    mu[i] <- log((10^A_dis_log) * (Stress[i]^n_dis) * exp(-1 * Q_dis/(R * T[i])) + 
            10^(A_GBS_warm_log) * (Stress[i]^n_GBS_warm) * (GS[i]^(-1 * p_warm)) * exp(-1 * Q_GBS_warm/(R * T[i])) +
			10^(A_GBS_cold_log) * (Stress[i]^n_GBS_cold) * (GS[i]^(-1 * p_cold)) * exp(-1 * Q_GBS_cold/(R * T[i])))/log(10)			

	GS[i] ~ dnorm(Init_GS[i],1/((Init_GS_upper[i]-Init_GS_lower[i])/1.3)/((Init_GS_upper[i]-Init_GS_lower[i])/1.3))T(Init_GS_lower[i],Init_GS_upper[i])

    T[i] ~ dnorm(T_mean[i],1/((T_upper[i]-T_lower[i])/1.3)/((T_upper[i]-T_lower[i])/1.3))T(T_lower[i],T_upper[i])
}

## Priors for the parameters 
n_dis ~ dnorm(4,10)T(0,10)
n_GBS_warm ~ dnorm(1.8,0.01)T(0,10) 
n_GBS_cold ~ dnorm(1.8,0.01)T(0,10)
p_warm ~ dnorm(1.4,0.01)T(0,5)
p_cold ~ dnorm(1.4,0.01)T(0,5)
Q_dis ~ dnorm (60, 0.01)T(0,250)
Q_GBS_warm ~ dnorm (180, 0.01)T(0,250)
Q_GBS_cold ~ dnorm (50, 0.01)T(0,250)
A_dis_log ~ dunif(-50,50)
A_GBS_warm_log ~ dunif(-50,50)
A_GBS_cold_log ~ dunif(-50,50)
}
