# Supplementary material for: Flow laws for ice constrained by 70 years of laboratory experiments
Source: Nat Geosci. 2025 Mar 28;18(4):296–304. doi: 10.1038/s41561-025-01661-z (PMC11981940; doi:10.1038/s41561-025-01661-z)
Supplement: Supplementary file 5 — R code that includes comprehensive markdown notes detailing the Bayesian modelling process. [file 41561_2025_1661_MOESM5_ESM.zip › Supplement_code1/high_strain_single_component_GSI.jags]

model{
## N = Number of observations
for(i in 1:N){ 
    ## Calculate data likelihood
    rate_exp[i] ~ dnorm(mu[i],10)
    mu[i] <- log((10^A_log) * (Stress[i]^n) * exp(-1 * Q/(R * T[i])))/log(10)	  

    T[i] ~ dnorm(T_mean[i],1/((T_upper[i]-T_lower[i])/1.3)/((T_upper[i]-T_lower[i])/1.3))T(T_lower[i],T_upper[i])
}

## Priors for the parameters 
n ~ dnorm(4,0.01)T(0,10) 
Q ~ dnorm (60,0.01)T(0,250) 
A_log ~ dunif(-50,50)
}
