# Supplementary material for: Flow laws for ice constrained by 70 years of laboratory experiments
Source: Nat Geosci. 2025 Mar 28;18(4):296–304. doi: 10.1038/s41561-025-01661-z (PMC11981940; doi:10.1038/s41561-025-01661-z)
Supplement: Supplementary file 5 — R code that includes comprehensive markdown notes detailing the Bayesian modelling process. [file 41561_2025_1661_MOESM5_ESM.zip › Supplement_code1/Input_data/Supplement_S3_input_low_strain.csv]

Source	GS_ini_mean	GS_ini_upper	GS_ini_lower	rate_c	strain_c	stress_c	T_mean	T_upper	T_lower	exp_type
Glen (1955)	0.0015	0.00195	0.00105	1.23232323232323e-08	0.0100503358535015	0.28	270.9	271.4	270.4	Constant load
Glen (1955)	0.0015	0.00195	0.00105	3.3030303030303e-09	0.0100503358535015	0.22	266.2	266.7	265.7	Constant load
Glen (1955)	0.0015	0.00195	0.00105	8.2929292929293e-08	0.0100503358535015	0.6	266.3	266.8	265.8	Constant load
Glen (1955)	0.0015	0.00195	0.00105	1.56565656565657e-08	0.0100503358535015	0.59	260.3	260.8	259.8	Constant load
Duval & Gac (1980)	0.0018	0.00234	0.00126	1.91919191919192e-08	0.0100503358535015	0.5	268.4	268.9	267.9	Constant stress
Duval & Gac (1980)	0.00506	0.006578	0.003542	9.09090909090909e-09	0.0100503358535015	0.5	266	266.5	265.5	Constant stress
Duval & Gac (1980)	0.00107	0.001391	0.000749	1.01010101010101e-08	0.0100503358535015	0.48	265.8	266.3	265.3	Constant stress
Duval & Gac (1980)	0.0011	0.00143	0.00077	1.21212121212121e-08	0.0100503358535015	0.5	265.8	266.3	265.3	Constant stress
Duval & Gac (1980)	0.0014	0.00182	0.00098	8.08080808080808e-09	0.0100503358535015	0.48	265.8	266.3	265.3	Constant stress
Duval & Gac (1980)	0.007	0.0091	0.0049	4.04040404040404e-09	0.0100503358535015	0.49	265.8	266.3	265.3	Constant stress
Duval & Gac (1980)	0.00188	0.002444	0.001316	7.07070707070707e-09	0.0100503358535015	0.49	265.8	266.3	265.3	Constant stress
Mellor and Cole (1982)	0.0012	0.00156	0.00084	1.03040711182948e-07	0.0101513510563754	0.8	268	268.5	267.5	Constant stress
Mellor and Cole (1982)	0.0012	0.00156	0.00084	2.29177183240787e-07	0.00954541284353139	1	268	268.5	267.5	Constant stress
Mellor and Cole (1982)	0.0012	0.00156	0.00084	1.04061426550818e-07	0.0102523764643514	0.8	268	268.5	267.5	Constant stress
Mellor and Cole (1982)	0.0012	0.00156	0.00084	2.269060104881e-07	0.00843547882110158	1	268	268.5	267.5	Constant stress
Mellor and Cole (1982)	0.0012	0.00156	0.00084	1.16479286944191e-06	0.0127813343647332	1.45	268	268.5	267.5	Constant displacement rate
Mellor and Cole (1982)	0.0012	0.00156	0.00084	7.89793438639125e-07	0.0124775215111126	1.24	268	268.5	267.5	Constant displacement rate
Mellor and Cole (1982)	0.0012	0.00156	0.00084	5.36437246963563e-07	0.0120725812342692	1.15	268	268.5	267.5	Constant displacement rate
Mellor and Cole (1982)	0.0012	0.00156	0.00084	7.88197251414713e-07	0.0104544579038589	1.34	268	268.5	267.5	Constant displacement rate
Durham et al. (1983)	0.0015	0.00195	0.00105	0.00035	0.01	23.2	243	243.5	242.5	Constant displacement rate
Durham et al. (1983)	0.0015	0.00195	0.00105	0.00035	0.01	14.4	258	258.5	257.5	Constant displacement rate
Jacka (1984a)	0.0017	0.00221	0.00119	1.323587291915e-09	0.0127672710386516	0.212132034355964	268	268.5	267.5	Constant stress
Jacka (1984a)	0.0017	0.00221	0.00119	2.84342528881164e-09	0.0106339243866322	0.275771644662754	268	268.5	267.5	Constant stress
Jacka (1984a)	0.0017	0.00221	0.00119	1.23515041237016e-08	0.00779286592223341	0.424264068711929	268	268.5	267.5	Constant stress
Jacka (1984a)	0.0017	0.00221	0.00119	5.53415162304123e-08	0.00679941420010784	0.636396103067893	268	268.5	267.5	Constant stress
Jacka (1984a)	0.0017	0.00221	0.00119	2.69631511995446e-07	0.00694130671373236	1.27279220613579	268	268.5	267.5	Constant stress
Jacka (1984a)	0.0017	0.00221	0.00119	9.92749342557155e-07	0.00566462398466387	1.69705627484771	268	268.5	267.5	Constant stress
Jacka (1984a)	0.0017	0.00221	0.00119	4.97144541431837e-09	0.00878679398448841	0.424264068711929	262.4	262.9	261.9	Constant stress
Jacka (1984a)	0.0017	0.00221	0.00119	1.70401567161319e-08	0.008218776760248	0.636396103067893	262.4	262.9	261.9	Constant stress
Jacka (1984a)	0.0017	0.00221	0.00119	4.12064729077667e-08	0.00949703427654194	0.848528137423857	262.4	262.9	261.9	Constant stress
Jacka (1984a)	0.0017	0.00221	0.00119	1.420512953226e-07	0.00892882259672611	1.27279220613579	262.4	262.9	261.9	Constant stress
Jacka (1984a)	0.0017	0.00221	0.00119	3.69411349646877e-07	0.00935496677154964	1.69705627484771	262.4	262.9	261.9	Constant stress
Jacka (1984a)	0.0017	0.00221	0.00119	5.68685057762328e-07	0.0106339243866322	2.12132034355964	262.4	262.9	261.9	Constant stress
Jacka (1984a)	0.0017	0.00221	0.00119	4.68505328830062e-10	0.00779286592223341	0.275771644662754	255.2	255.7	254.7	Constant stress
Jacka (1984a)	0.0017	0.00221	0.00119	4.68736281921446e-09	0.00878679398448841	0.636396103067893	255.2	255.7	254.7	Constant stress
Jacka (1984a)	0.0017	0.00221	0.00119	1.02255337338622e-08	0.0085027659278379	0.848528137423857	255.2	255.7	254.7	Constant stress
Jacka (1984a)	0.0017	0.00221	0.00119	3.69775247912811e-08	0.0113447967714996	1.27279220613579	255.2	255.7	254.7	Constant stress
Jacka (1984a)	0.0017	0.00221	0.00119	8.24187443713449e-08	0.00963911150523303	1.69705627484771	255.2	255.7	254.7	Constant stress
Jacka (1984a)	0.0017	0.00221	0.00119	2.98580649166785e-07	0.010776079412186	2.54558441227157	255.2	255.7	254.7	Constant stress
Jacka (1984a)	0.0017	0.00221	0.00119	7.1000652983883e-11	0.008218776760248	0.148492424049175	240.5	241	240	Constant stress
Jacka (1984a)	0.0017	0.00221	0.00119	1.56223432045118e-10	0.0085027659278379	0.212132034355964	240.5	241	240	Constant stress
Jacka (1984a)	0.0017	0.00221	0.00119	2.13031952788797e-10	0.0085027659278379	0.275771644662754	240.5	241	240	Constant stress
Jacka (1984a)	0.0017	0.00221	0.00119	4.54820081937125e-10	0.0100654015355257	0.424264068711929	240.5	241	240	Constant stress
Jacka (1984a)	0.0017	0.00221	0.00119	1.84614695119492e-09	0.00836076648301365	0.763675323681471	240.5	241	240	Constant stress
Jacka (1984a)	0.0017	0.00221	0.00119	4.68373352171394e-09	0.00722512090110554	1.06066017177982	240.5	241	240	Constant stress
Jacka (1984a)	0.0017	0.00221	0.00119	7.80567262715497e-09	0.00708320894732803	1.27279220613579	240.5	241	240	Constant stress
Jacka (1984a)	0.0017	0.00221	0.00119	1.42121278257613e-08	0.00992329513452246	1.69705627484771	240.5	241	240	Constant stress
Jacka (1984a)	0.0017	0.00221	0.00119	2.98622636486332e-08	0.011060418640025	2.12132034355964	240.5	241	240	Constant stress
Jacka (1984b)	0.0045	0.00585	0.00315	4.8491163278413e-08	0.0170405315558818	0.636396103067893	266	266.5	265.5	Constant load
Jacka (1984b)	0.004	0.0052	0.0028	4.55107997431153e-08	0.0113447967714996	0.636396103067893	266	266.5	265.5	Constant load
Jacka (1984b)	0.0025	0.00325	0.00175	7.11106245986176e-08	0.0113447967714996	0.636396103067893	266	266.5	265.5	Constant load
Jacka (1984b)	0.0022	0.00286	0.00154	4.55747752715393e-08	0.0141907181315979	0.636396103067893	266	266.5	265.5	Constant load
Jacka (1984b)	0.0015	0.00195	0.00105	3.55803035461021e-08	0.0127672710386516	0.636396103067893	266	266.5	265.5	Constant load
Jacka (1984b)	0.0045	0.00585	0.00315	1.70665499036682e-08	0.0113447967714996	0.551543289325507	263	263.5	262.5	Constant load
Jacka (1984b)	0.0045	0.00585	0.00315	1.56443374116959e-08	0.0113447967714996	0.551543289325507	263	263.5	262.5	Constant load
Jacka (1984b)	0.004	0.0052	0.0028	1.71864658567289e-08	0.0256133386505266	0.551543289325507	263	263.5	262.5	Constant load
Jacka (1984b)	0.0025	0.00325	0.00175	1.57762322383372e-08	0.0284787344152999	0.551543289325507	263	263.5	262.5	Constant load
Jacka (1984b)	0.0022	0.00286	0.00154	1.43420293075792e-08	0.0284787344152999	0.551543289325507	263	263.5	262.5	Constant load
Jacka (1984b)	0.0015	0.00195	0.00105	1.33380872560487e-08	0.0284787344152999	0.551543289325507	263	263.5	262.5	Constant load
Jacka (1984b)	0.0045	0.00585	0.00315	1.85277461612361e-07	0.0156151382416695	1.06066017177982	264	264.5	263.5	Constant load
Jacka (1984b)	0.0025	0.00325	0.00175	1.28269011885481e-07	0.0156151382416695	1.06066017177982	264	264.5	263.5	Constant load
Jacka (1984b)	0.0022	0.00286	0.00154	1.1519921184976e-07	0.0113447967714996	1.06066017177982	264	264.5	263.5	Constant load
Jacka (1984b)	0.0015	0.00195	0.00105	1.84757661734897e-07	0.00992329513452246	1.06066017177982	264	264.5	263.5	Constant load
Jacka & Maccagnan (1984)	0.0022	0.00286	0.00154	2.8444249839447e-08	0.0113447967714996	0.424264068711929	270	270.5	269.5	Constant stress
Jacka & Maccagnan (1984)	0.0022	0.00286	0.00154	2.76684872823886e-08	0.0170405315558818	0.424264068711929	270	270.5	269.5	Constant stress
Gao & Jacka (1987)	7e-04	0.00091	0.00049	2.24551619647029e-08	0.00992329513452246	0.424264068711929	269.7	270.2	269.2	Constant stress
Jacka (1994)	0.0017	0.00221	0.00119	1.56344403165887e-08	0.0100654015355257	0.424264068711929	269.7	270.2	269.2	Constant stress
Jacka (1994)	0.0017	0.00221	0.00119	1.98997782057215e-08	0.0102075176610372	0.424264068711929	269.7	270.2	269.2	Constant stress
Jacka (1994)	0.0017	0.00221	0.00119	2.8470240489159e-08	0.0131942030110383	0.424264068711929	269.7	270.2	269.2	Constant stress
Jacka (1994)	0.0017	0.00221	0.00119	1.56311411738758e-08	0.00963911150523303	0.424264068711929	269.7	270.2	269.2	Constant stress
Jacka (1994)	0.0014	0.00182	0.00098	2.06510700449163e-08	0.0141907181315979	0.530330085889911	268	268.5	267.5	Constant stress
Jacka (1994)	0.0014	0.00182	0.00098	2.20752817721519e-08	0.0141907181315979	0.530330085889911	268	268.5	267.5	Constant stress
Jacka (1994)	0.0014	0.00182	0.00098	2.42115993630053e-08	0.0141907181315979	0.530330085889911	268	268.5	267.5	Constant stress
Jacka (1994)	0.0014	0.00182	0.00098	4.20142459534503e-08	0.0141907181315979	0.530330085889911	268	268.5	267.5	Constant stress
Jacka (1994)	0.0014	0.00182	0.00098	4.84231987260105e-08	0.0141907181315979	0.530330085889911	268	268.5	267.5	Constant stress
Jacka (1994)	0.0029	0.00377	0.00203	1.85147524540629e-08	0.0141907181315979	0.530330085889911	268	268.5	267.5	Constant stress
Jacka (1994)	0.0029	0.00377	0.00203	2.13631759085341e-08	0.0141907181315979	0.530330085889911	268	268.5	267.5	Constant stress
Jacka (1994)	0.0029	0.00377	0.00203	1.99389641812985e-08	0.0141907181315979	0.530330085889911	268	268.5	267.5	Constant stress
Jacka (1994)	0.0029	0.00377	0.00203	4.69989869987749e-08	0.0141907181315979	0.530330085889911	268	268.5	267.5	Constant stress
Jacka (1994)	0.0029	0.00377	0.00203	5.91047866802776e-08	0.0141907181315979	0.530330085889911	268	268.5	267.5	Constant stress
Jacka (1994)	0.0014	0.00182	0.00098	2.42115993630053e-08	0.0141907181315979	0.530330085889911	268	268.5	267.5	Constant stress
Jacka (1994)	0.0014	0.00182	0.00098	2.49237052266231e-08	0.0141907181315979	0.530330085889911	268	268.5	267.5	Constant stress
Jacka (1994)	0.0014	0.00182	0.00098	3.63173990445079e-08	0.0141907181315979	0.530330085889911	268	268.5	267.5	Constant stress
Jacka (1994)	0.0014	0.00182	0.00098	3.34689755900367e-08	0.0141907181315979	0.530330085889911	268	268.5	267.5	Constant stress
Jacka (1994)	0.0014	0.00182	0.00098	3.84537166353613e-08	0.0141907181315979	0.530330085889911	268	268.5	267.5	Constant stress
Jacka (1994)	0.0014	0.00182	0.00098	3.27568697264189e-08	0.0141907181315979	0.530330085889911	268	268.5	267.5	Constant stress
Jacka (1994)	0.0014	0.00182	0.00098	3.84537166353613e-08	0.0141907181315979	0.530330085889911	268	268.5	267.5	Constant stress
Jacka (1994)	0.0014	0.00182	0.00098	3.84537166353613e-08	0.0141907181315979	0.530330085889911	268	268.5	267.5	Constant stress
Jacka (1994)	0.0014	0.00182	0.00098	2.77721286810943e-08	0.0141907181315979	0.530330085889911	268	268.5	267.5	Constant stress
Jacka (1994)	0.0014	0.00182	0.00098	3.20447638628011e-08	0.0141907181315979	0.530330085889911	268	268.5	267.5	Constant stress
Jacka (1994)	0.0014	0.00182	0.00098	3.63173990445079e-08	0.0141907181315979	0.530330085889911	268	268.5	267.5	Constant stress
Jacka (1994)	0.0014	0.00182	0.00098	3.13326579991833e-08	0.0141907181315979	0.530330085889911	268	268.5	267.5	Constant stress
Jacka (1994)	0.0014	0.00182	0.00098	3.06205521355655e-08	0.0141907181315979	0.530330085889911	268	268.5	267.5	Constant stress
Jacka (1994)	0.0014	0.00182	0.00098	2.99084462719477e-08	0.0141907181315979	0.530330085889911	268	268.5	267.5	Constant stress
Jacka (1994)	0.0014	0.00182	0.00098	3.27568697264189e-08	0.0141907181315979	0.530330085889911	268	268.5	267.5	Constant stress
Jacka (1994)	0.0014	0.00182	0.00098	1.56663289995916e-08	0.0141907181315979	0.530330085889911	268	268.5	267.5	Constant stress
Jacka (1994)	0.0014	0.00182	0.00098	1.49542231359738e-08	0.0141907181315979	0.530330085889911	268	268.5	267.5	Constant stress
Jacka (1994)	0.0014	0.00182	0.00098	1.4242117272356e-08	0.0141907181315979	0.530330085889911	268	268.5	267.5	Constant stress
Goldsby & Kohlstedt (1997)	8e-06	1.04e-05	5.6e-06	3.74282912240805e-08	0.01	0.246036760414763	236	236.5	235.5	Constant load
Goldsby & Kohlstedt (1997)	8e-06	1.04e-05	5.6e-06	7.14167364109734e-08	0.01	0.313978564827282	236	236.5	235.5	Constant load
Goldsby & Kohlstedt (1997)	8e-06	1.04e-05	5.6e-06	2.8661571574642e-07	0.01	0.606596639468753	236	236.5	235.5	Constant load
Goldsby & Kohlstedt (1997)	8e-06	1.04e-05	5.6e-06	1.18467711758148e-06	0.01	1.52159824961905	236	236.5	235.5	Constant load
Goldsby & Kohlstedt (1997)	8e-06	1.04e-05	5.6e-06	1.46960289897965e-06	0.01	1.61324378251591	236	236.5	235.5	Constant load
Goldsby & Kohlstedt (1997)	8e-06	1.04e-05	5.6e-06	2.14733597482085e-06	0.01	2.10135776904675	236	236.5	235.5	Constant load
Goldsby & Kohlstedt (1997)	8e-06	1.04e-05	5.6e-06	2.84184246806359e-06	0.01	2.58344963925848	236	236.5	235.5	Constant load
Goldsby & Kohlstedt (1997)	8e-06	1.04e-05	5.6e-06	5.59886505286027e-06	0.01	3.61077145100353	236	236.5	235.5	Constant load
Goldsby & Kohlstedt (1997)	8e-06	1.04e-05	5.6e-06	6.18301072751713e-06	0.01	3.73852251069729	236	236.5	235.5	Constant load
Goldsby & Kohlstedt (1997)	8e-06	1.04e-05	5.6e-06	1.36678435823935e-05	0.01	5.79295293398177	236	236.5	235.5	Constant load
Goldsby & Kohlstedt (1997)	8e-06	1.04e-05	5.6e-06	2.69401494106367e-05	0.01	7.7374882051481	236	236.5	235.5	Constant load
Goldsby & Kohlstedt (1997)	2.6e-05	3.38e-05	1.82e-05	2.27771824185732e-07	0.01	1.13946240289657	236	236.5	235.5	Constant load
Goldsby & Kohlstedt (1997)	2.6e-05	3.38e-05	1.82e-05	2.47286267818702e-07	0.01	1.22039382074432	236	236.5	235.5	Constant load
Goldsby & Kohlstedt (1997)	2.6e-05	3.38e-05	1.82e-05	4.82280830381647e-07	0.01	1.93241322038104	236	236.5	235.5	Constant load
Goldsby & Kohlstedt (1997)	2.6e-05	3.38e-05	1.82e-05	9.06775964583904e-07	0.01	2.15179057033975	236	236.5	235.5	Constant load
Goldsby & Kohlstedt (1997)	2.6e-05	3.38e-05	1.82e-05	9.06775964583904e-07	0.01	2.61095868658593	236	236.5	235.5	Constant load
Goldsby & Kohlstedt (1997)	2.6e-05	3.38e-05	1.82e-05	9.74540741766307e-07	0.01	3.32429839564913	236	236.5	235.5	Constant load
Goldsby & Kohlstedt (1997)	2.6e-05	3.38e-05	1.82e-05	1.43648137689049e-06	0.01	4.25990584332204	236	236.5	235.5	Constant load
Goldsby & Kohlstedt (1997)	2.6e-05	3.38e-05	1.82e-05	2.30038220828702e-06	0.01	5.18680594557442	236	236.5	235.5	Constant load
Goldsby & Kohlstedt (1997)	2.6e-05	3.38e-05	1.82e-05	3.71877583324936e-06	0.01	6.06736329588505	236	236.5	235.5	Constant load
Goldsby & Kohlstedt (1997)	2.6e-05	3.38e-05	1.82e-05	9.56973694587658e-06	0.01	6.86593993836649	236	236.5	235.5	Constant load
Goldsby & Kohlstedt (1997)	2.6e-05	3.38e-05	1.82e-05	1.17733485094014e-05	0.01	7.36207097494736	236	236.5	235.5	Constant load
Goldsby & Kohlstedt (1997)	2.6e-05	3.38e-05	1.82e-05	1.54810352670893e-05	0.01	7.8541646261454	236	236.5	235.5	Constant load
Goldsby & Kohlstedt (1997)	2.6e-05	3.38e-05	1.82e-05	1.78196840681642e-05	0.01	8.32338531653147	236	236.5	235.5	Constant load
Goldsby & Kohlstedt (1997)	2.6e-05	3.38e-05	1.82e-05	2.50668637245364e-05	0.01	8.53886210214843	236	236.5	235.5	Constant load
Goldsby & Kohlstedt (1997)	2.6e-05	3.38e-05	1.82e-05	3.79489706207635e-05	0.01	9.49073833896476	236	236.5	235.5	Constant load
Goldsby & Kohlstedt (1997)	2.6e-05	3.38e-05	1.82e-05	5.84386264955661e-05	0.01	10.4303768550484	236	236.5	235.5	Constant load
Goldsby & Kohlstedt (1997)	4e-05	5.2e-05	2.8e-05	3.87436024728002e-08	0.01	0.536784541025512	236	236.5	235.5	Constant load
Goldsby & Kohlstedt (1997)	4e-05	5.2e-05	2.8e-05	4.27267638159979e-08	0.01	0.622730303483123	236	236.5	235.5	Constant load
Goldsby & Kohlstedt (1997)	4e-05	5.2e-05	2.8e-05	1.09597336552381e-07	0.01	1.03395110098237	236	236.5	235.5	Constant load
Goldsby & Kohlstedt (1997)	4e-05	5.2e-05	2.8e-05	1.89234361864498e-07	0.01	1.31099187464978	236	236.5	235.5	Constant load
Goldsby & Kohlstedt (1997)	4e-05	5.2e-05	2.8e-05	2.17370197515712e-07	0.01	1.60066334587539	236	236.5	235.5	Constant load
Goldsby & Kohlstedt (1997)	4e-05	5.2e-05	2.8e-05	6.42539750037302e-07	0.01	2.64606190285294	236	236.5	235.5	Constant load
Goldsby & Kohlstedt (1997)	4e-05	5.2e-05	2.8e-05	1.16493045699045e-06	0.01	3.61326654523452	236	236.5	235.5	Constant load
Goldsby & Kohlstedt (1997)	4e-05	5.2e-05	2.8e-05	1.92930104705785e-06	0.01	4.57825522791694	236	236.5	235.5	Constant load
Goldsby & Kohlstedt (1997)	4e-05	5.2e-05	2.8e-05	2.99226463660819e-06	0.01	5.51061411139066	236	236.5	235.5	Constant load
Goldsby & Kohlstedt (1997)	4e-05	5.2e-05	2.8e-05	5.17130317916962e-06	0.01	6.5267954183673	236	236.5	235.5	Constant load
Goldsby & Kohlstedt (1997)	8.9e-05	0.0001157	6.23e-05	5.02573980109592e-08	0.01	1.47638627775386	236	236.5	235.5	Constant load
Goldsby & Kohlstedt (1997)	8.9e-05	0.0001157	6.23e-05	6.61149996541045e-08	0.01	1.53992652605949	236	236.5	235.5	Constant load
Goldsby & Kohlstedt (1997)	8.9e-05	0.0001157	6.23e-05	1.14974095058049e-07	0.01	2.13796208950223	236	236.5	235.5	Constant load
Goldsby & Kohlstedt (1997)	8.9e-05	0.0001157	6.23e-05	1.51077573192499e-07	0.01	2.40049054655382	236	236.5	235.5	Constant load
Goldsby & Kohlstedt (1997)	8.9e-05	0.0001157	6.23e-05	4.15432051241861e-07	0.01	3.25162160120483	236	236.5	235.5	Constant load
Goldsby & Kohlstedt (1997)	8.9e-05	0.0001157	6.23e-05	9.52138223021403e-07	0.01	4.13237761199757	236	236.5	235.5	Constant load
Goldsby & Kohlstedt (1997)	4e-06	5.2e-06	2.8e-06	6.25460661742488e-08	0.01	5.00610552528821	193	193.5	192.5	Constant load
Goldsby & Kohlstedt (1997)	4e-06	5.2e-06	2.8e-06	6.24453350280502e-08	0.01	5.89657735146257	193	193.5	192.5	Constant load
Goldsby & Kohlstedt (1997)	4e-06	5.2e-06	2.8e-06	1.27497009994371e-07	0.01	7.21771949668699	193	193.5	192.5	Constant load
Goldsby & Kohlstedt (1997)	4e-06	5.2e-06	2.8e-06	1.8724058959868e-07	0.01	8.90635496386988	193	193.5	192.5	Constant load
Goldsby & Kohlstedt (1997)	4e-06	5.2e-06	2.8e-06	2.84642667037422e-07	0.01	10.3561897704499	193	193.5	192.5	Constant load
Goldsby & Kohlstedt (1997)	4e-06	5.2e-06	2.8e-06	3.90571005693757e-07	0.01	12.2264394104082	193	193.5	192.5	Constant load
Goldsby & Kohlstedt (1997)	4e-06	5.2e-06	2.8e-06	6.42835718671385e-07	0.01	14.6184053447879	193	193.5	192.5	Constant load
Goldsby & Kohlstedt (1997)	4e-06	5.2e-06	2.8e-06	6.5328095883039e-07	0.01	15.7797456994344	193	193.5	192.5	Constant load
Goldsby & Kohlstedt (1997)	4e-06	5.2e-06	2.8e-06	7.91954078991278e-07	0.01	16.9668023234646	193	193.5	192.5	Constant load
Goldsby & Kohlstedt (1997)	4e-06	5.2e-06	2.8e-06	1.05730430374218e-06	0.01	18.352701456751	193	193.5	192.5	Constant load
Goldsby & Kohlstedt (1997)	4e-06	5.2e-06	2.8e-06	8.59805066661175e-08	0.01	1.57870142143872	208	208.5	207.5	Constant load
Goldsby & Kohlstedt (1997)	4e-06	5.2e-06	2.8e-06	2.91809885374184e-07	0.01	2.61878593654756	208	208.5	207.5	Constant load
Goldsby & Kohlstedt (1997)	4e-06	5.2e-06	2.8e-06	8.22810831267932e-07	0.01	3.52533181195886	208	208.5	207.5	Constant load
Goldsby & Kohlstedt (1997)	4e-06	5.2e-06	2.8e-06	8.79832499441866e-07	0.01	3.9345946763408	208	208.5	207.5	Constant load
Goldsby & Kohlstedt (1997)	4e-06	5.2e-06	2.8e-06	1.91029306916366e-06	0.01	5.3727916560651	208	208.5	207.5	Constant load
Goldsby & Kohlstedt (1997)	4e-06	5.2e-06	2.8e-06	2.34153147516931e-06	0.01	5.93745047302195	208	208.5	207.5	Constant load
Goldsby & Kohlstedt (1997)	4e-06	5.2e-06	2.8e-06	2.60315483137418e-06	0.01	7.23102728050062	208	208.5	207.5	Constant load
Goldsby & Kohlstedt (1997)	4e-06	5.2e-06	2.8e-06	4.2884465349682e-06	0.01	7.8795243145133	208	208.5	207.5	Constant load
Jacka & Li (2000)	0.0017	0.00221	0.00119	1.56663289995916e-08	0.0141907181315979	0.424264068711929	268	268.5	267.5	Constant stress
Jacka & Li (2000)	0.0017	0.00221	0.00119	5.83926808166598e-09	0.0141907181315979	0.424264068711929	263	263.5	262.5	Constant stress
Jacka & Li (2000)	0.0017	0.00221	0.00119	1.01092746467626e-09	0.0428642157825576	0.212132034355964	258	258.5	257.5	Constant stress
Jacka & Li (2000)	0.0017	0.00221	0.00119	4.27263518170681e-09	0.0141907181315979	0.424264068711929	258	258.5	257.5	Constant stress
Jacka & Li (2000)	0.0017	0.00221	0.00119	1.02543244360963e-08	0.0141907181315979	0.636396103067893	258	258.5	257.5	Constant stress
Jacka & Li (2000)	0.0017	0.00221	0.00119	1.99389641812985e-08	0.0141907181315979	0.848528137423857	258	258.5	257.5	Constant stress
Jacka & Li (2000)	0.0017	0.00221	0.00119	4.84231987260105e-08	0.0141907181315979	1.06066017177982	258	258.5	257.5	Constant stress
Jacka & Li (2000)	0.0017	0.00221	0.00119	7.07649225273385e-10	0.0428642157825576	0.212132034355964	254	254.5	253.5	Constant stress
Jacka & Li (2000)	0.0017	0.00221	0.00119	1.56663289995916e-09	0.0141907181315979	0.424264068711929	254	254.5	253.5	Constant stress
Jacka & Li (2000)	0.0017	0.00221	0.00119	5.69684690894242e-09	0.0141907181315979	0.636396103067893	254	254.5	253.5	Constant stress
Jacka & Li (2000)	0.0017	0.00221	0.00119	1.26754843723969e-08	0.0141907181315979	0.848528137423857	254	254.5	253.5	Constant stress
Jacka & Li (2000)	0.0017	0.00221	0.00119	1.11088514724377e-07	0.0141907181315979	1.69705627484771	254	254.5	253.5	Constant stress
Jacka & Li (2000)	0.0017	0.00221	0.00119	1.03981110652416e-09	0.0428642157825576	0.424264068711929	252	252.5	251.5	Constant stress
Jacka & Li (2000)	0.0017	0.00221	0.00119	1.56663289995916e-08	0.0141907181315979	1.1667261889578	252	252.5	251.5	Constant stress
Jacka & Li (2000)	0.0017	0.00221	0.00119	5.98168925438954e-10	0.0141907181315979	1.1667261889578	228	228.5	227.5	Constant stress
Piazolo et al. (2013)	0.000495	0.0006435	0.0003465	6.10749185667752e-07	0.017756721589259	1.22	266	266.5	265.5	Constant displacement rate
Montagnat et al (2015)	0.00105066582950308	0.00119794335879081	0.00087905010079049	7.65656565656566e-08	0.0100503358535015	0.7	268	268.5	267.5	Constant load
Montagnat et al (2015)	0.00105066582950308	0.00119794335879081	0.00087905010079049	9.84848484848485e-08	0.0100503358535015	0.8	268	268.5	267.5	Constant load
Montagnat et al (2015)	0.00105066582950308	0.00119794335879081	0.00087905010079049	9.47613268608414e-08	0.0112631922787107	0.75	268	268.5	267.5	Constant load
Montagnat et al (2015)	0.00105066582950308	0.00119794335879081	0.00087905010079049	8.21641263752902e-08	0.00934351500315247	0.7	268	268.5	267.5	Constant load
Montagnat et al (2015)	0.00105066582950308	0.00119794335879081	0.00087905010079049	1.62216624685139e-07	0.00752826642079152	0.8	268	268.5	267.5	Constant load
Vaughan et al. (2017)	0.000343	0.0004459	0.0002401	1.01010101010101e-06	0.0100503358535015	1.12	268.4	268.9	267.9	Constant displacement rate
Vaughan et al. (2017)	0.000343	0.0004459	0.0002401	1.00806451612903e-06	0.00803217169726427	1.13	268.4	268.9	267.9	Constant displacement rate
Vaughan et al. (2017)	0.000343	0.0004459	0.0002401	1.10619469026549e-06	0.100925918589961	1.22	268.04	268.54	267.54	Constant displacement rate
Vaughan et al. (2017)	0.000343	0.0004459	0.0002401	1.09529025191676e-06	0.0910193983871685	1.17	268.02	268.52	267.52	Constant displacement rate
Vaughan et al. (2017)	0.000343	0.0004459	0.0002401	1.09289617486339e-06	0.0888312137066157	1.2	268.17	268.67	267.67	Constant displacement rate
Qi et al. (2017)	0.00023	0.000299	0.000161	2.16e-06	0.0223	1.85	263.7	264.2	263.2	Constant displacement rate
Qi et al. (2017)	0.00023	0.000299	0.000161	0.000202	0.0258	8.09	263.3	263.8	262.8	Constant displacement rate
Qi et al. (2017)	0.00023	0.000299	0.000161	1.14e-05	0.0208	3.3	263.3	263.8	262.8	Constant displacement rate
Qi et al. (2017)	0.00023	0.000299	0.000161	4.6e-05	0.0229	5.42	263.2	263.7	262.7	Constant displacement rate
Qi et al. (2017)	0.00063	0.000819	0.000441	1.2e-06	0.0157	2.23	263.5	264	263	Constant displacement rate
Qi et al. (2017)	0.00063	0.000819	0.000441	3.81e-05	0.0146	6.17	263.4	263.9	262.9	Constant displacement rate
Qi et al. (2017)	0.00063	0.000819	0.000441	8.24e-05	0.0157	7.61	263.7	264.2	263.2	Constant displacement rate
Qi et al. (2017)	0.00063	0.000819	0.000441	1.02e-05	0.0174	4.01	263.7	264.2	263.2	Constant displacement rate
Qi et al. (2019)	0.00023	0.000299	0.000161	4.60725514813321e-05	0.0404145188432738	1.50688420258492	267.6	268.1	267.1	Constant displacement rate
Qi et al. (2019)	0.00023	0.000299	0.000161	6.23538290724796e-05	0.0750555349946514	2.42487113059643	267.4	267.9	266.9	Constant displacement rate
Qi et al. (2019)	0.00023	0.000299	0.000161	0.000102768347915753	0.0519615242270663	2.66735824365607	267.4	267.9	266.9	Constant displacement rate
Qi et al. (2019)	0.00023	0.000299	0.000161	7.90969868789788e-05	0.0577350269189626	3.49874263128913	267.8	268.3	267.3	Constant displacement rate
Qi et al. (2019)	0.00023	0.000299	0.000161	7.21687836487032e-05	0.0923760430703401	12.1763171772092	242.5	243	242	Constant displacement rate
Qi et al. (2019)	0.00023	0.000299	0.000161	7.39008344562721e-05	0.0923760430703401	11.6567019349385	243.1	243.6	242.6	Constant displacement rate
Qi et al. (2019)	0.00023	0.000299	0.000161	8.42931393016854e-05	0.0577350269189626	11.7952659995441	242.4	242.9	241.9	Constant displacement rate
Qi et al. (2019)	0.00023	0.000299	0.000161	6.87046820335655e-05	0.0750555349946514	7.96743371481683	252.6	253.1	252.1	Constant displacement rate
Qi et al. (2019)	0.00023	0.000299	0.000161	5.47905405460955e-05	0.0288675134594813	8.31384387633061	252.9	253.4	252.4	Constant displacement rate
Fan et al. (2020)	0.000291	0.0003783	0.0002037	1.03e-05	0.02	1.78	263	263.5	262.5	Constant displacement rate
Fan et al. (2020)	0.000291	0.0003783	0.0002037	1.03e-05	0.01	2.92	263	263.5	262.5	Constant displacement rate
Fan et al. (2020)	0.000291	0.0003783	0.0002037	1.11e-05	0.02	2.54	263	263.5	262.5	Constant displacement rate
Fan et al. (2020)	0.000291	0.0003783	0.0002037	1.11e-05	0.03	2.85	263	263.5	262.5	Constant displacement rate
Fan et al. (2020)	0.000291	0.0003783	0.0002037	1.03e-05	0.02	2.13	263	263.5	262.5	Constant displacement rate
Fan et al. (2020)	0.000291	0.0003783	0.0002037	1.03e-05	0.02	4.33	253	253.5	252.5	Constant displacement rate
Fan et al. (2020)	0.000291	0.0003783	0.0002037	8.09e-06	0.02	4.88	253	253.5	252.5	Constant displacement rate
Fan et al. (2020)	0.000291	0.0003783	0.0002037	1.13e-05	0.04	3.64	253	253.5	252.5	Constant displacement rate
Fan et al. (2020)	0.000291	0.0003783	0.0002037	1.09e-05	0.03	4.69	253	253.5	252.5	Constant displacement rate
Fan et al. (2020)	0.000291	0.0003783	0.0002037	1.1e-05	0.03	4.66	253	253.5	252.5	Constant displacement rate
Fan et al. (2020)	0.000291	0.0003783	0.0002037	1.08e-05	0.03	8.24	243	243.5	242.5	Constant displacement rate
Fan et al. (2020)	0.000291	0.0003783	0.0002037	1.07e-05	0.03	8.71	243	243.5	242.5	Constant displacement rate
Fan et al. (2020)	0.000291	0.0003783	0.0002037	1.03e-05	0.03	8.93	243	243.5	242.5	Constant displacement rate
Fan et al. (2020)	0.000291	0.0003783	0.0002037	1.11e-05	0.03	7.6	243	243.5	242.5	Constant displacement rate
Fan et al. (2020)	0.000291	0.0003783	0.0002037	1.1e-05	0.02	7.82	243	243.5	242.5	Constant displacement rate
Fan et al. (2021a)	0.000545	0.0007085	0.0003815	1.11e-06	0.01	1.02	269	269.5	268.5	Constant load
Fan et al. (2021a)	0.000545	0.0007085	0.0003815	7.6e-07	0.02	1.01	269	269.5	268.5	Constant load
Fan et al. (2021a)	0.000545	0.0007085	0.0003815	6.54e-07	0.02	1.01	269	269.5	268.5	Constant load
Fan et al. (2021a)	0.000545	0.0007085	0.0003815	9.74e-07	0.02	1.01	269	269.5	268.5	Constant load
Fan et al. (2021a)	0.000545	0.0007085	0.0003815	9.43e-07	0.02	1.01	269	269.5	268.5	Constant load
Fan et al. (2021a)	0.000545	0.0007085	0.0003815	8.44e-07	0.02	1.01	269	269.5	268.5	Constant load
Fan et al. (2021a)	0.000545	0.0007085	0.0003815	8.41e-07	0.02	1.01	269	269.5	268.5	Constant load
Unpublished	0.000291	0.0003783	0.0002037	2.8e-05	0.0246	8.44	243	243.5	242.5	Constant displacement rate
Unpublished	0.000291	0.0003783	0.0002037	2.8e-05	0.0241	8.8	243	243.5	242.5	Constant displacement rate
Unpublished	0.000291	0.0003783	0.0002037	2.7e-05	0.0266	9.09	243	243.5	242.5	Constant displacement rate
Unpublished	0.000291	0.0003783	0.0002037	5.6e-05	0.0289	10.92	243	243.5	242.5	Constant displacement rate
Fan et al. (2021a, 2021b)	0.000291	0.0003783	0.0002037	5.4e-05	0.0274	11.29	243	243.5	242.5	Constant displacement rate
Fan et al. (2021a, 2021b)	0.000291	0.0003783	0.0002037	5.4e-05	0.0298	10.63	243	243.5	242.5	Constant displacement rate
Fan et al. (2021c)	0.001293	0.0016809	0.0009051	1e-05	0.018	8.82	243	243.5	242.5	Constant displacement rate
Fan et al. (2021c)	0.001293	0.0016809	0.0009051	1.1e-05	0.0152	8.27	243	243.5	242.5	Constant displacement rate
Fan et al. (2021c)	0.001293	0.0016809	0.0009051	1.1e-05	0.0326	8.98	243	243.5	242.5	Constant displacement rate
Fan et al. (2021c)	0.001293	0.0016809	0.0009051	2.8e-05	0.0186	10.54	243	243.5	242.5	Constant displacement rate
Fan et al. (2021c)	0.001293	0.0016809	0.0009051	2.8e-05	0.0226	10.78	243	243.5	242.5	Constant displacement rate
Fan et al. (2021c)	0.001293	0.0016809	0.0009051	2.6e-05	0.0239	10.3	243	243.5	242.5	Constant displacement rate
Fan et al. (2021c)	0.001293	0.0016809	0.0009051	5.4e-05	0.0189	12.37	243	243.5	242.5	Constant displacement rate
Fan et al. (2021c)	0.001293	0.0016809	0.0009051	5.6e-05	0.0257	12.1	243	243.5	242.5	Constant displacement rate
Fan et al. (2021c)	0.001293	0.0016809	0.0009051	5.4e-05	0.0226	12.83	243	243.5	242.5	Constant displacement rate
Qi & Goldsby (2021)	0.00023	0.000299	0.000161	4e-05	0.02	4.95	263.4	263.9	262.9	Constant displacement rate
Qi & Goldsby (2021)	0.00023	0.000299	0.000161	0.000457	0.02	8.96	263.4	263.9	262.9	Constant displacement rate
Qi & Goldsby (2021)	0.00023	0.000299	0.000161	0.000103	0.02	6.84	263.4	263.9	262.9	Constant displacement rate
Qi & Goldsby (2021)	0.00023	0.000299	0.000161	0.000159	0.02	7.19	263.4	263.9	262.9	Constant displacement rate
Qi & Goldsby (2021)	0.00023	0.000299	0.000161	3.49e-05	0.02	4.94	263.4	263.9	262.9	Constant displacement rate
Qi & Goldsby (2021)	0.00023	0.000299	0.000161	0.000326	0.02	9.12	263.4	263.9	262.9	Constant displacement rate
Qi & Goldsby (2021)	0.00023	0.000299	0.000161	9.55e-05	0.02	6.25	263.4	263.9	262.9	Constant displacement rate
Qi & Goldsby (2021)	0.00023	0.000299	0.000161	0.000169	0.02	8.03	263.4	263.9	262.9	Constant displacement rate
Qi & Goldsby (2021)	0.00023	0.000299	0.000161	4e-04	0.02	9.83	263.4	263.9	262.9	Constant displacement rate
Qi & Goldsby (2021)	0.00023	0.000299	0.000161	9.59e-05	0.02	7.11	263.4	263.9	262.9	Constant displacement rate
Qi & Goldsby (2021)	0.00023	0.000299	0.000161	0.000314	0.02	9.44	263.4	263.9	262.9	Constant displacement rate
Qi & Goldsby (2021)	0.00023	0.000299	0.000161	0.000489	0.02	10.45	263.4	263.9	262.9	Constant displacement rate
Qi & Goldsby (2021)	0.00023	0.000299	0.000161	8e-05	0.02	6.32	263.4	263.9	262.9	Constant displacement rate
Qi & Goldsby (2021)	0.00023	0.000299	0.000161	2.53e-05	0.02	4.49	263.4	263.9	262.9	Constant displacement rate
Qi & Goldsby (2021)	0.00023	0.000299	0.000161	3.95e-05	0.02	4.87	263.4	263.9	262.9	Constant displacement rate
Qi & Goldsby (2021)	0.00023	0.000299	0.000161	6e-05	0.02	6.36	263.4	263.9	262.9	Constant displacement rate
Qi & Goldsby (2021)	0.00063	0.000819	0.000441	0.000352	0.02	10.89	263.4	263.9	262.9	Constant displacement rate
Qi & Goldsby (2021)	0.00063	0.000819	0.000441	3.1e-05	0.02	5.57	263.4	263.9	262.9	Constant displacement rate
Qi & Goldsby (2021)	0.00063	0.000819	0.000441	3.1e-05	0.02	5.57	263.4	263.9	262.9	Constant displacement rate
Qi & Goldsby (2021)	0.00063	0.000819	0.000441	3.1e-05	0.02	5.57	263.4	263.9	262.9	Constant displacement rate
Qi & Goldsby (2021)	0.00063	0.000819	0.000441	3.1e-05	0.02	5.57	263.4	263.9	262.9	Constant displacement rate
Qi & Goldsby (2021)	0.00063	0.000819	0.000441	3.1e-05	0.02	5.57	263.4	263.9	262.9	Constant displacement rate
Qi & Goldsby (2021)	0.00063	0.000819	0.000441	3.1e-05	0.02	5.57	263.4	263.9	262.9	Constant displacement rate
Qi & Goldsby (2021)	0.00063	0.000819	0.000441	3.1e-05	0.02	5.57	263.4	263.9	262.9	Constant displacement rate
Qi & Goldsby (2021)	0.00063	0.000819	0.000441	3.1e-05	0.02	5.57	263.4	263.9	262.9	Constant displacement rate
Qi & Goldsby (2021)	0.00063	0.000819	0.000441	3.1e-05	0.02	5.57	263.4	263.9	262.9	Constant displacement rate
Qi & Goldsby (2021)	0.00063	0.000819	0.000441	3.1e-05	0.02	5.57	263.4	263.9	262.9	Constant displacement rate
Qi & Goldsby (2021)	0.00063	0.000819	0.000441	3.1e-05	0.02	5.57	263.4	263.9	262.9	Constant displacement rate
Qi & Goldsby (2021)	0.00063	0.000819	0.000441	3.1e-05	0.02	5.57	263.4	263.9	262.9	Constant displacement rate
Qi & Goldsby (2021)	0.00063	0.000819	0.000441	3.1e-05	0.02	5.57	263.4	263.9	262.9	Constant displacement rate
Qi & Goldsby (2021)	0.00063	0.000819	0.000441	3.1e-05	0.02	5.57	263.4	263.9	262.9	Constant displacement rate
Qi & Goldsby (2021)	0.00063	0.000819	0.000441	3.1e-05	0.02	5.57	263.4	263.9	262.9	Constant displacement rate
Qi & Goldsby (2021)	0.00063	0.000819	0.000441	3.1e-05	0.02	5.57	263.4	263.9	262.9	Constant displacement rate
Qi & Goldsby (2021)	0.00063	0.000819	0.000441	3.1e-05	0.02	5.57	263.4	263.9	262.9	Constant displacement rate
Qi & Goldsby (2021)	0.00063	0.000819	0.000441	3.1e-05	0.02	5.57	263.4	263.9	262.9	Constant displacement rate
Qi & Goldsby (2021)	0.00063	0.000819	0.000441	3.1e-05	0.02	5.57	263.4	263.9	262.9	Constant displacement rate
Qi & Goldsby (2021)	0.00063	0.000819	0.000441	3.1e-05	0.02	5.57	263.4	263.9	262.9	Constant displacement rate
Qi & Goldsby (2021)	0.00063	0.000819	0.000441	3.1e-05	0.02	5.57	263.4	263.9	262.9	Constant displacement rate
Qi & Goldsby (2021)	0.00063	0.000819	0.000441	3.1e-05	0.02	5.57	263.4	263.9	262.9	Constant displacement rate
Qi & Goldsby (2021)	0.00063	0.000819	0.000441	3.1e-05	0.02	5.57	263.4	263.9	262.9	Constant displacement rate
Qi & Goldsby (2021)	0.00063	0.000819	0.000441	3.1e-05	0.02	5.57	263.4	263.9	262.9	Constant displacement rate
Qi & Goldsby (2021)	0.00063	0.000819	0.000441	3.1e-05	0.02	5.57	263.4	263.9	262.9	Constant displacement rate
Qi & Goldsby (2021)	0.00063	0.000819	0.000441	3.1e-05	0.02	5.57	263.4	263.9	262.9	Constant displacement rate
Qi & Goldsby (2021)	0.00063	0.000819	0.000441	3.1e-05	0.02	5.57	263.4	263.9	262.9	Constant displacement rate
Qi & Goldsby (2021)	0.00063	0.000819	0.000441	3.1e-05	0.02	5.57	263.4	263.9	262.9	Constant displacement rate
Qi & Goldsby (2021)	0.00063	0.000819	0.000441	3.1e-05	0.02	5.57	263.4	263.9	262.9	Constant displacement rate
Qi & Goldsby (2021)	0.00063	0.000819	0.000441	3.1e-05	0.02	5.57	263.4	263.9	262.9	Constant displacement rate
Qi & Goldsby (2021)	0.00063	0.000819	0.000441	3.1e-05	0.02	5.57	263.4	263.9	262.9	Constant displacement rate
Qi & Goldsby (2021)	0.00063	0.000819	0.000441	3.1e-05	0.02	5.57	263.4	263.9	262.9	Constant displacement rate
Qi & Goldsby (2021)	0.00063	0.000819	0.000441	3.1e-05	0.02	5.57	263.4	263.9	262.9	Constant displacement rate
Qi & Goldsby (2021)	0.00063	0.000819	0.000441	3.1e-05	0.02	5.57	263.4	263.9	262.9	Constant displacement rate
Qi & Goldsby (2021)	0.00063	0.000819	0.000441	3.1e-05	0.02	5.57	263.4	263.9	262.9	Constant displacement rate
Qi & Goldsby (2021)	0.00063	0.000819	0.000441	3.1e-05	0.02	5.57	263.4	263.9	262.9	Constant displacement rate
Qi & Goldsby (2021)	0.00063	0.000819	0.000441	3.1e-05	0.02	5.57	263.4	263.9	262.9	Constant displacement rate
Qi & Goldsby (2021)	0.00063	0.000819	0.000441	3.1e-05	0.02	5.57	263.4	263.9	262.9	Constant displacement rate
Qi & Goldsby (2021)	0.00063	0.000819	0.000441	3.1e-05	0.02	5.57	263.4	263.9	262.9	Constant displacement rate
Qi & Goldsby (2021)	0.00063	0.000819	0.000441	3.1e-05	0.02	5.57	263.4	263.9	262.9	Constant displacement rate
Qi & Goldsby (2021)	0.00063	0.000819	0.000441	3.1e-05	0.02	5.57	263.4	263.9	262.9	Constant displacement rate
Qi & Goldsby (2021)	0.00063	0.000819	0.000441	3.1e-05	0.02	5.57	263.4	263.9	262.9	Constant displacement rate
Qi & Goldsby (2021)	0.00063	0.000819	0.000441	3.1e-05	0.02	5.57	263.4	263.9	262.9	Constant displacement rate
Qi & Goldsby (2021)	0.00063	0.000819	0.000441	3.1e-05	0.02	5.57	263.4	263.9	262.9	Constant displacement rate
Qi & Goldsby (2021)	0.00063	0.000819	0.000441	3.1e-05	0.02	5.57	263.4	263.9	262.9	Constant displacement rate
Qi & Goldsby (2021)	0.00063	0.000819	0.000441	3.1e-05	0.02	5.57	263.4	263.9	262.9	Constant displacement rate
Qi & Goldsby (2021)	0.00063	0.000819	0.000441	3.1e-05	0.02	5.57	263.4	263.9	262.9	Constant displacement rate
Qi & Goldsby (2021)	0.00063	0.000819	0.000441	3.1e-05	0.02	5.57	263.4	263.9	262.9	Constant displacement rate
Qi & Goldsby (2021)	0.00063	0.000819	0.000441	3.1e-05	0.02	5.57	263.4	263.9	262.9	Constant displacement rate
