# Supplementary material for: Flow laws for ice constrained by 70 years of laboratory experiments
Source: Nat Geosci. 2025 Mar 28;18(4):296–304. doi: 10.1038/s41561-025-01661-z (PMC11981940; doi:10.1038/s41561-025-01661-z)
Supplement: Supplementary file 5 — R code that includes comprehensive markdown notes detailing the Bayesian modelling process. [file 41561_2025_1661_MOESM5_ESM.zip › Supplement_code1/Input_data/Supplement_S4_input_high_strain.csv]

Source	GS_ini_mean	GS_ini_upper	GS_ini_lower	rate_c	strain_c	stress_c	T_mean	T_upper	T_lower	exp_type
Durham et al. (1983)	0.0015	0.00195	0.00105	0.00035	0.15	12.8	243	243.5	242.5	Constant displacement rate
Durham et al. (1983)	0.0015	0.00195	0.00105	0.00035	0.15	11.9	243	243.5	242.5	Constant displacement rate
Durham et al. (1983)	0.0015	0.00195	0.00105	3.5e-06	0.15	4.1	244	244.5	243.5	Constant displacement rate
Durham et al. (1983)	0.0015	0.00195	0.00105	0.00035	0.15	12.9	244	244.5	243.5	Constant displacement rate
Durham et al. (1983)	0.0015	0.00195	0.00105	3.5e-05	0.15	6.6	244	244.5	243.5	Constant displacement rate
Durham et al. (1983)	0.0015	0.00195	0.00105	3.5e-05	0.15	7.1	244	244.5	243.5	Constant displacement rate
Durham et al. (1983)	0.0015	0.00195	0.00105	0.00035	0.15	7	258	258.5	257.5	Constant displacement rate
Durham et al. (1983)	0.0015	0.00195	0.00105	0.00035	0.15	6.5	258	258.5	257.5	Constant displacement rate
Durham et al. (1983)	0.0015	0.00195	0.00105	3.5e-05	0.15	3.7	258	258.5	257.5	Constant displacement rate
Durham et al. (1983)	0.0015	0.00195	0.00105	0.00035	0.15	6.9	258	258.5	257.5	Constant displacement rate
Durham et al. (1983)	0.0015	0.00195	0.00105	0.00035	0.15	5.8	258	258.5	257.5	Constant displacement rate
Jacka (1984b)	0.0045	0.00585	0.00315	1.05916930230999e-07	0.113342431172848	0.636396103067893	266	266.5	265.5	Constant load
Jacka (1984b)	0.004	0.0052	0.0028	1.22591431201643e-07	0.0910958341787714	0.636396103067893	266	266.5	265.5	Constant load
Jacka (1984b)	0.0025	0.00325	0.00175	2.10497336304616e-07	0.131314527452555	0.636396103067893	266	266.5	265.5	Constant load
Jacka (1984b)	0.0022	0.00286	0.00154	1.19550592681668e-07	0.146398816200745	0.636396103067893	266	266.5	265.5	Constant load
Jacka (1984b)	0.0015	0.00195	0.00105	1.05986724225456e-07	0.114834709278821	0.636396103067893	266	266.5	265.5	Constant load
Jacka (1984b)	0.0045	0.00585	0.00315	3.28409568022538e-08	0.114834709278821	0.551543289325507	263	263.5	262.5	Constant load
Jacka (1984b)	0.004	0.0052	0.0028	3.27328007573518e-08	0.107388160080217	0.551543289325507	263	263.5	262.5	Constant load
Jacka (1984b)	0.0022	0.00286	0.00154	2.42127782646416e-08	0.146398816200745	0.551543289325507	263	263.5	262.5	Constant load
Jacka (1984b)	0.0015	0.00195	0.00105	2.26994796231015e-08	0.146398816200745	0.551543289325507	263	263.5	262.5	Constant load
Jacka (1984b)	0.0045	0.00585	0.00315	5.56314388805057e-07	0.131314527452555	1.06066017177982	264	264.5	263.5	Constant load
Jacka (1984b)	0.0025	0.00325	0.00175	3.78324660385025e-07	0.146398816200745	1.06066017177982	264	264.5	263.5	Constant load
Jacka (1984b)	0.0022	0.00286	0.00154	3.60852576522199e-07	0.131314527452555	1.06066017177982	264	264.5	263.5	Constant load
Jacka (1984b)	0.0015	0.00195	0.00105	6.01420960870332e-07	0.131314527452555	1.06066017177982	264	264.5	263.5	Constant load
Jacka & Maccagnan (1984)	0.0022	0.00286	0.00154	5.97e-08	0.33	0.2	270	270.5	269.5	Constant stress
Gao & Jacka (1987)	7e-04	0.00091	0.00049	5.11823293726589e-08	0.147912599270518	0.424264068711929	269.7	270.2	269.2	Constant stress
Jacka & Li (1994)	0.00123607744647421	0.00140934512798919	0.00103417658916528	7e-09	0.15	0.2	263	263.5	262.5	Constant stress
Jacka & Li (1994)	0.00123607744647421	0.00140934512798919	0.00103417658916528	4.8e-08	0.15	0.3	263	263.5	262.5	Constant stress
Jacka & Li (1994)	0.00123607744647421	0.00140934512798919	0.00103417658916528	9.8e-08	0.15	0.4	263	263.5	262.5	Constant stress
Jacka & Li (1994)	0.00123607744647421	0.00140934512798919	0.00103417658916528	2e-07	0.15	0.5	263	263.5	262.5	Constant stress
Jacka & Li (1994)	0.00123607744647421	0.00140934512798919	0.00103417658916528	3.8e-07	0.15	0.6	263	263.5	262.5	Constant stress
Jacka & Li (1994)	0.0027174968922639	0.00309842317434258	0.00227362102198778	2.9e-08	0.15	0.3	263	263.5	262.5	Constant stress
Jacka & Li (1994)	0.0027174968922639	0.00309842317434258	0.00227362102198778	7.2e-08	0.15	0.4	263	263.5	262.5	Constant stress
Jacka & Li (1994)	0.0027174968922639	0.00309842317434258	0.00227362102198778	3.5e-08	0.15	0.6	263	263.5	262.5	Constant stress
Jacka & Li (1994)	0.0027174968922639	0.00309842317434258	0.00227362102198778	1.1e-08	0.15	0.8	263	263.5	262.5	Constant stress
Jacka & Li (1994)	0.0027174968922639	0.00309842317434258	0.00227362102198778	3.6e-08	0.15	1	263	263.5	262.5	Constant stress
Jacka & Li (1994)	0.00123607744647421	0.00140934512798919	0.00103417658916528	6e-08	0.15	0.2	268	268.5	267.5	Constant stress
Jacka & Li (1994)	0.00123607744647421	0.00140934512798919	0.00103417658916528	3.3e-07	0.15	0.4	268	268.5	267.5	Constant stress
Jacka & Li (1994)	0.00123607744647421	0.00140934512798919	0.00103417658916528	1.4e-06	0.15	0.6	268	268.5	267.5	Constant stress
Jacka & Li (1994)	0.00123607744647421	0.00140934512798919	0.00103417658916528	5.6e-06	0.15	0.8	268	268.5	267.5	Constant stress
Jacka & Li (1994)	0.00123607744647421	0.00140934512798919	0.00103417658916528	1.3e-05	0.15	1	268	268.5	267.5	Constant stress
Jacka & Li (1994)	0.00159576912160573	0.00181945673658689	0.00133511623562491	6.67e-08	0.15	0.25	268	268.5	267.5	Constant stress
Jacka & Li (1994)	0.00159576912160573	0.00181945673658689	0.00133511623562491	6.42e-08	0.15	0.25	268	268.5	267.5	Constant stress
Jacka & Li (1994)	0.00159576912160573	0.00181945673658689	0.00133511623562491	6.79e-08	0.15	0.25	268	268.5	267.5	Constant stress
Jacka & Li (1994)	0.00123607744647421	0.00140934512798919	0.00103417658916528	1.1e-07	0.15	0.2	270	270.5	269.5	Constant stress
Jacka & Li (1994)	0.00123607744647421	0.00140934512798919	0.00103417658916528	2.2e-07	0.15	0.3	270	270.5	269.5	Constant stress
Jacka & Li (1994)	0.00123607744647421	0.00140934512798919	0.00103417658916528	6.4e-07	0.15	0.4	270	270.5	269.5	Constant stress
Jacka & Li (1994)	0.00123607744647421	0.00140934512798919	0.00103417658916528	1.1e-06	0.15	0.5	270	270.5	269.5	Constant stress
Jacka & Li (1994)	0.00123607744647421	0.00140934512798919	0.00103417658916528	2.6e-06	0.15	0.6	270	270.5	269.5	Constant stress
Jacka & Li (1994)	0.00123607744647421	0.00140934512798919	0.00103417658916528	8.8e-06	0.15	0.8	270	270.5	269.5	Constant stress
Jacka & Li (2000)	0.0017	0.00221	0.00119	5.14521538123634e-08	0.146398816200745	0.424264068711929	268	268.5	267.5	Constant stress
Jacka & Li (2000)	0.0017	0.00221	0.00119	9.98777103416467e-09	0.146398816200745	0.424264068711929	263	263.5	262.5	Constant stress
Jacka & Li (2000)	0.0017	0.00221	0.00119	5.02585137293849e-09	0.161580274755985	0.424264068711929	258	258.5	257.5	Constant stress
Jacka & Li (2000)	0.0017	0.00221	0.00119	2.11861809815614e-08	0.146398816200745	0.636396103067893	258	258.5	257.5	Constant stress
Jacka & Li (2000)	0.0017	0.00221	0.00119	5.48274695229654e-08	0.161580274755985	0.848528137423857	258	258.5	257.5	Constant stress
Jacka & Li (2000)	0.0017	0.00221	0.00119	1.14223894839511e-07	0.161580274755985	1.06066017177982	258	258.5	257.5	Constant stress
Jacka & Li (2000)	0.0017	0.00221	0.00119	1.92908938109367e-09	0.101450015249981	0.424264068711929	254	254.5	253.5	Constant stress
Jacka & Li (2000)	0.0017	0.00221	0.00119	1.03102361647217e-08	0.150943078271289	0.636396103067893	254	254.5	253.5	Constant stress
Jacka & Li (2000)	0.0017	0.00221	0.00119	2.72393755477218e-08	0.146398816200745	0.848528137423857	254	254.5	253.5	Constant stress
Jacka & Li (2000)	0.0017	0.00221	0.00119	3.18811465326174e-07	0.153977437013814	1.06066017177982	254	254.5	253.5	Constant stress
Jacka & Li (2000)	0.0017	0.00221	0.00119	3.48728576159706e-08	0.150943078271289	1.1667261889578	252	252.5	251.5	Constant stress
Piazolo et al. (2013)	0.000495	0.0006435	0.0003465	6.66666666666667e-07	0.105360515657826	0.99	266	266.5	265.5	Constant displacement rate
Montagnat et al (2015)	0.00105066582950308	0.00119794335879081	0.00087905010079049	4.4124218051832e-07	0.110708121984422	0.75	268	268.5	267.5	Constant load
Montagnat et al (2015)	0.00105066582950308	0.00119794335879081	0.00087905010079049	5.12336074683263e-07	0.105582762575065	0.7	268	268.5	267.5	Constant load
Montagnat et al (2015)	0.00105066582950308	0.00119794335879081	0.00087905010079049	6.47570218457423e-07	0.108476476336084	0.8	268	268.5	267.5	Constant load
Qi et al. (2017)	0.00023	0.000299	0.000161	2.31e-06	0.21	1.3	263.7	264.2	263.2	Constant displacement rate
Qi et al. (2017)	0.00023	0.000299	0.000161	0.000242	0.22	4.31	263.3	263.8	262.8	Constant displacement rate
Qi et al. (2017)	0.00023	0.000299	0.000161	1.35e-05	0.13	2.18	263.3	263.8	262.8	Constant displacement rate
Qi et al. (2017)	0.00023	0.000299	0.000161	5.02e-05	0.19	3.02	263.2	263.7	262.7	Constant displacement rate
Qi et al. (2017)	0.00063	0.000819	0.000441	1.18e-06	0.18	1.17	263.5	264	263	Constant displacement rate
Qi et al. (2017)	0.00063	0.000819	0.000441	4.4e-05	0.23	2.94	263.4	263.9	262.9	Constant displacement rate
Qi et al. (2017)	0.00063	0.000819	0.000441	9.05e-05	0.23	3.49	263.7	264.2	263.2	Constant displacement rate
Qi et al. (2017)	0.00063	0.000819	0.000441	1.13e-05	0.23	1.94	263.7	264.2	263.2	Constant displacement rate
Qi et al. (2019)	0.00023	0.000299	0.000161	7.90969868789788e-05	0.866025403784439	2.30362757406661	267.8	268.3	267.3	Constant displacement rate
Qi et al. (2019)	0.00023	0.000299	0.000161	7.21687836487032e-05	1.50111069989303	9.52627944162882	242.5	243	242	Constant displacement rate
Qi et al. (2019)	0.00023	0.000299	0.000161	7.39008344562721e-05	0.808290376865476	8.4870489570875	243.1	243.6	242.6	Constant displacement rate
Qi et al. (2019)	0.00023	0.000299	0.000161	6.87046820335655e-05	1.27017059221718	4.67653718043597	252.6	253.1	252.1	Constant displacement rate
Qi et al. (2019)	0.00023	0.000299	0.000161	5.47905405460955e-05	0.635085296108588	4.4686910835277	252.9	253.4	252.4	Constant displacement rate
Fan et al. (2020)	0.000291	0.0003783	0.0002037	1.22e-05	0.19	1.33	263	263.5	262.5	Constant displacement rate
Fan et al. (2020)	0.000291	0.0003783	0.0002037	1.28e-05	0.2	2.93	253	253.5	252.5	Constant displacement rate
Fan et al. (2020)	0.000291	0.0003783	0.0002037	1.31e-05	0.21	5	243	243.5	242.5	Constant displacement rate
Fan et al. (2021a)	0.000545	0.0007085	0.0003815	1.22e-06	0.13	0.9	269	269.5	268.5	Constant load
Fan et al. (2021a)	0.000545	0.0007085	0.0003815	1.58e-06	0.13	0.9	269	269.5	268.5	Constant load
Fan et al. (2021a)	0.000545	0.0007085	0.0003815	1.67e-06	0.13	0.9	269	269.5	268.5	Constant load
Fan et al. (2021a)	0.000545	0.0007085	0.0003815	1.48e-06	0.13	0.9	269	269.5	268.5	Constant load
Fan et al. (2021a)	0.000545	0.0007085	0.0003815	1.57e-06	0.13	0.9	269	269.5	268.5	Constant load
Unpublished	0.000291	0.0003783	0.0002037	3.3e-05	0.2298	5.42	243	243.5	242.5	Constant displacement rate
Fan et al. (2021a, 2021b)	0.000291	0.0003783	0.0002037	6.7e-05	0.2403	7.35	243	243.5	242.5	Constant displacement rate
Fan et al. (2021c)	0.001293	0.0016809	0.0009051	1.2e-05	0.1	5.13	243	243.5	242.5	Constant displacement rate
Fan et al. (2021c)	0.001293	0.0016809	0.0009051	1.3e-05	0.2263	4.67	243	243.5	242.5	Constant displacement rate
Fan et al. (2021c)	0.001293	0.0016809	0.0009051	3e-05	0.1	6.27	243	243.5	242.5	Constant displacement rate
Fan et al. (2021c)	0.001293	0.0016809	0.0009051	3.2e-05	0.2282	5.87	243	243.5	242.5	Constant displacement rate
Fan et al. (2021c)	0.001293	0.0016809	0.0009051	6e-05	0.1	7.03	243	243.5	242.5	Constant displacement rate
Fan et al. (2021c)	0.001293	0.0016809	0.0009051	6.6e-05	0.2325	7.65	243	243.5	242.5	Constant displacement rate
Qi & Goldsby (2021)	0.00023	0.000299	0.000161	4.03e-05	0.2	3.1	263.4	263.9	262.9	Constant displacement rate
Qi & Goldsby (2021)	0.00023	0.000299	0.000161	0.000471	0.25	4.9	263.4	263.9	262.9	Constant displacement rate
Qi & Goldsby (2021)	0.00023	0.000299	0.000161	0.000105	0.18	3.85	263.4	263.9	262.9	Constant displacement rate
Qi & Goldsby (2021)	0.00023	0.000299	0.000161	0.000176	0.26	4.04	263.4	263.9	262.9	Constant displacement rate
Qi & Goldsby (2021)	0.00023	0.000299	0.000161	4.54e-05	0.19	2.84	263.4	263.9	262.9	Constant displacement rate
Qi & Goldsby (2021)	0.00023	0.000299	0.000161	0.000328	0.19	4.75	263.4	263.9	262.9	Constant displacement rate
Qi & Goldsby (2021)	0.00023	0.000299	0.000161	0.000107	0.24	3.29	263.4	263.9	262.9	Constant displacement rate
Qi & Goldsby (2021)	0.00023	0.000299	0.000161	0.000176	0.22	3.88	263.4	263.9	262.9	Constant displacement rate
Qi & Goldsby (2021)	0.00023	0.000299	0.000161	0.000427	0.22	4.85	263.4	263.9	262.9	Constant displacement rate
Qi & Goldsby (2021)	0.00023	0.000299	0.000161	9.17e-05	0.15	3.73	263.4	263.9	262.9	Constant displacement rate
Qi & Goldsby (2021)	0.00023	0.000299	0.000161	0.000327	0.2	4.64	263.4	263.9	262.9	Constant displacement rate
Qi & Goldsby (2021)	0.00023	0.000299	0.000161	0.000484	0.18	5.34	263.4	263.9	262.9	Constant displacement rate
Qi & Goldsby (2021)	0.00023	0.000299	0.000161	8.33e-05	0.17	3.46	263.4	263.9	262.9	Constant displacement rate
Qi & Goldsby (2021)	0.00023	0.000299	0.000161	2.51e-05	0.21	2.3	263.4	263.9	262.9	Constant displacement rate
Qi & Goldsby (2021)	0.00023	0.000299	0.000161	4.22e-05	0.2	2.6	263.4	263.9	262.9	Constant displacement rate
Qi & Goldsby (2021)	0.00023	0.000299	0.000161	7.66e-05	0.22	3.02	263.4	263.9	262.9	Constant displacement rate
Qi & Goldsby (2021)	0.00063	0.000819	0.000441	0.000391	0.27	5	263.4	263.9	262.9	Constant displacement rate
Qi & Goldsby (2021)	0.00063	0.000819	0.000441	3.37e-05	0.17	2.7	263.4	263.9	262.9	Constant displacement rate
Qi & Goldsby (2021)	0.00063	0.000819	0.000441	3.37e-05	0.17	2.7	263.4	263.9	262.9	Constant displacement rate
Qi & Goldsby (2021)	0.00063	0.000819	0.000441	3.37e-05	0.17	2.7	263.4	263.9	262.9	Constant displacement rate
Qi & Goldsby (2021)	0.00063	0.000819	0.000441	3.37e-05	0.17	2.7	263.4	263.9	262.9	Constant displacement rate
Qi & Goldsby (2021)	0.00063	0.000819	0.000441	3.37e-05	0.17	2.7	263.4	263.9	262.9	Constant displacement rate
Qi & Goldsby (2021)	0.00063	0.000819	0.000441	3.37e-05	0.17	2.7	263.4	263.9	262.9	Constant displacement rate
Qi & Goldsby (2021)	0.00063	0.000819	0.000441	3.37e-05	0.17	2.7	263.4	263.9	262.9	Constant displacement rate
Qi & Goldsby (2021)	0.00063	0.000819	0.000441	3.37e-05	0.17	2.7	263.4	263.9	262.9	Constant displacement rate
Qi & Goldsby (2021)	0.00063	0.000819	0.000441	3.37e-05	0.17	2.7	263.4	263.9	262.9	Constant displacement rate
Qi & Goldsby (2021)	0.00063	0.000819	0.000441	3.37e-05	0.17	2.7	263.4	263.9	262.9	Constant displacement rate
Qi & Goldsby (2021)	0.00063	0.000819	0.000441	3.37e-05	0.17	2.7	263.4	263.9	262.9	Constant displacement rate
Qi & Goldsby (2021)	0.00063	0.000819	0.000441	3.37e-05	0.17	2.7	263.4	263.9	262.9	Constant displacement rate
Qi & Goldsby (2021)	0.00063	0.000819	0.000441	3.37e-05	0.17	2.7	263.4	263.9	262.9	Constant displacement rate
Qi & Goldsby (2021)	0.00063	0.000819	0.000441	3.37e-05	0.17	2.7	263.4	263.9	262.9	Constant displacement rate
Qi & Goldsby (2021)	0.00063	0.000819	0.000441	3.37e-05	0.17	2.7	263.4	263.9	262.9	Constant displacement rate
Qi & Goldsby (2021)	0.00063	0.000819	0.000441	3.37e-05	0.17	2.7	263.4	263.9	262.9	Constant displacement rate
Qi & Goldsby (2021)	0.00063	0.000819	0.000441	3.37e-05	0.17	2.7	263.4	263.9	262.9	Constant displacement rate
Qi & Goldsby (2021)	0.00063	0.000819	0.000441	3.37e-05	0.17	2.7	263.4	263.9	262.9	Constant displacement rate
Qi & Goldsby (2021)	0.00063	0.000819	0.000441	3.37e-05	0.17	2.7	263.4	263.9	262.9	Constant displacement rate
Qi & Goldsby (2021)	0.00063	0.000819	0.000441	3.37e-05	0.17	2.7	263.4	263.9	262.9	Constant displacement rate
Qi & Goldsby (2021)	0.00063	0.000819	0.000441	3.37e-05	0.17	2.7	263.4	263.9	262.9	Constant displacement rate
Qi & Goldsby (2021)	0.00063	0.000819	0.000441	3.37e-05	0.17	2.7	263.4	263.9	262.9	Constant displacement rate
Qi & Goldsby (2021)	0.00063	0.000819	0.000441	3.37e-05	0.17	2.7	263.4	263.9	262.9	Constant displacement rate
Qi & Goldsby (2021)	0.00063	0.000819	0.000441	3.37e-05	0.17	2.7	263.4	263.9	262.9	Constant displacement rate
Qi & Goldsby (2021)	0.00063	0.000819	0.000441	3.37e-05	0.17	2.7	263.4	263.9	262.9	Constant displacement rate
Qi & Goldsby (2021)	0.00063	0.000819	0.000441	3.37e-05	0.17	2.7	263.4	263.9	262.9	Constant displacement rate
Qi & Goldsby (2021)	0.00063	0.000819	0.000441	3.37e-05	0.17	2.7	263.4	263.9	262.9	Constant displacement rate
Qi & Goldsby (2021)	0.00063	0.000819	0.000441	3.37e-05	0.17	2.7	263.4	263.9	262.9	Constant displacement rate
Qi & Goldsby (2021)	0.00063	0.000819	0.000441	3.37e-05	0.17	2.7	263.4	263.9	262.9	Constant displacement rate
Qi & Goldsby (2021)	0.00063	0.000819	0.000441	3.37e-05	0.17	2.7	263.4	263.9	262.9	Constant displacement rate
Qi & Goldsby (2021)	0.00063	0.000819	0.000441	3.37e-05	0.17	2.7	263.4	263.9	262.9	Constant displacement rate
Qi & Goldsby (2021)	0.00063	0.000819	0.000441	3.37e-05	0.17	2.7	263.4	263.9	262.9	Constant displacement rate
Qi & Goldsby (2021)	0.00063	0.000819	0.000441	3.37e-05	0.17	2.7	263.4	263.9	262.9	Constant displacement rate
Qi & Goldsby (2021)	0.00063	0.000819	0.000441	3.37e-05	0.17	2.7	263.4	263.9	262.9	Constant displacement rate
Qi & Goldsby (2021)	0.00063	0.000819	0.000441	3.37e-05	0.17	2.7	263.4	263.9	262.9	Constant displacement rate
Qi & Goldsby (2021)	0.00063	0.000819	0.000441	3.37e-05	0.17	2.7	263.4	263.9	262.9	Constant displacement rate
Qi & Goldsby (2021)	0.00063	0.000819	0.000441	3.37e-05	0.17	2.7	263.4	263.9	262.9	Constant displacement rate
Qi & Goldsby (2021)	0.00063	0.000819	0.000441	3.37e-05	0.17	2.7	263.4	263.9	262.9	Constant displacement rate
Qi & Goldsby (2021)	0.00063	0.000819	0.000441	3.37e-05	0.17	2.7	263.4	263.9	262.9	Constant displacement rate
Qi & Goldsby (2021)	0.00063	0.000819	0.000441	3.37e-05	0.17	2.7	263.4	263.9	262.9	Constant displacement rate
Qi & Goldsby (2021)	0.00063	0.000819	0.000441	3.37e-05	0.17	2.7	263.4	263.9	262.9	Constant displacement rate
Qi & Goldsby (2021)	0.00063	0.000819	0.000441	3.37e-05	0.17	2.7	263.4	263.9	262.9	Constant displacement rate
Qi & Goldsby (2021)	0.00063	0.000819	0.000441	3.37e-05	0.17	2.7	263.4	263.9	262.9	Constant displacement rate
Qi & Goldsby (2021)	0.00063	0.000819	0.000441	3.37e-05	0.17	2.7	263.4	263.9	262.9	Constant displacement rate
Qi & Goldsby (2021)	0.00063	0.000819	0.000441	3.37e-05	0.17	2.7	263.4	263.9	262.9	Constant displacement rate
Qi & Goldsby (2021)	0.00063	0.000819	0.000441	3.37e-05	0.17	2.7	263.4	263.9	262.9	Constant displacement rate
Qi & Goldsby (2021)	0.00063	0.000819	0.000441	3.37e-05	0.17	2.7	263.4	263.9	262.9	Constant displacement rate
Qi & Goldsby (2021)	0.00063	0.000819	0.000441	3.37e-05	0.17	2.7	263.4	263.9	262.9	Constant displacement rate
Qi & Goldsby (2021)	0.00063	0.000819	0.000441	3.37e-05	0.17	2.7	263.4	263.9	262.9	Constant displacement rate
