# Supplementary material for: Flow laws for ice constrained by 70 years of laboratory experiments
Source: Nat Geosci. 2025 Mar 28;18(4):296–304. doi: 10.1038/s41561-025-01661-z (PMC11981940; doi:10.1038/s41561-025-01661-z)
Supplement: Supplementary file 6 — Statistical source data. [file 41561_2025_1661_MOESM6_ESM.xlsx]

## Sheet: Source_data_Fig2a
Glen_midpoints	Glen_values	single_GSI_midpoints	single_GSI_values	single_GSS_midpoints	single_GSS_values	GK_midpoints	GK_values	two_component_midpoints	two_component_values	three_component_midpoints	three_component_values
-0.99	0.00327869	-0.67	0.00327869	-0.43	0.00327869	-0.45	0.00327869	-0.49	0.00327869	-0.35	0.00327869
-0.97	0.00327869	-0.65	0.00327869	-0.41	0	-0.43	0	-0.47	0	-0.33	0
-0.95	0	-0.63	0	-0.39	0	-0.41	0.00983607	-0.45	0	-0.31	0
-0.93	0	-0.61	0	-0.37	0	-0.39	0	-0.43	0	-0.29	0
-0.91	0	-0.59	0	-0.35	0	-0.37	0.00655738	-0.41	0	-0.27	0.00327869
-0.89	0.00655738	-0.57	0.00327869	-0.33	0	-0.35	0.00327869	-0.39	0	-0.25	0
-0.87	0.00327869	-0.55	0.00327869	-0.31	0.00983607	-0.33	0	-0.37	0	-0.23	0.00327869
-0.85	0.00327869	-0.53	0	-0.29	0.00327869	-0.31	0.0131148	-0.35	0.00327869	-0.21	0
-0.83	0.00327869	-0.51	0	-0.27	0	-0.29	0.00327869	-0.33	0.00327869	-0.19	0.0131148
-0.81	0.00327869	-0.49	0	-0.25	0.00327869	-0.27	0	-0.31	0	-0.17	0.0131148
-0.79	0.00327869	-0.47	0	-0.23	0.00655738	-0.25	0.00983607	-0.29	0.00327869	-0.15	0.0131148
-0.77	0.00327869	-0.45	0	-0.21	0.00983607	-0.23	0.00655738	-0.27	0	-0.13	0.00983607
-0.75	0	-0.43	0.00327869	-0.19	0.00327869	-0.21	0.00327869	-0.25	0	-0.11	0.0262295
-0.73	0.00655738	-0.41	0.00327869	-0.17	0.0262295	-0.19	0.00655738	-0.23	0	-0.09	0.042623
-0.71	0	-0.39	0	-0.15	0.0196721	-0.17	0.00655738	-0.21	0.00327869	-0.07	0.0590164
-0.69	0.00983607	-0.37	0.00327869	-0.13	0.0229508	-0.15	0.0327869	-0.19	0.00655738	-0.05	0.0885246
-0.67	0.00327869	-0.35	0.00327869	-0.11	0.0196721	-0.13	0.00983607	-0.17	0.00655738	-0.03	0.0622951
-0.65	0.00655738	-0.33	0.00983607	-0.09	0.0557377	-0.11	0	-0.15	0.0327869	-0.01	0.0852459
-0.63	0.00655738	-0.31	0.00327869	-0.07	0.0393443	-0.09	0.00655738	-0.13	0.00655738	0.01	0.278689
-0.61	0.0131148	-0.29	0.00655738	-0.05	0.0459016	-0.07	0.00983607	-0.11	0.0295082	0.03	0.095082
-0.59	0.00655738	-0.27	0.00655738	-0.03	0.0459016	-0.05	0.0262295	-0.09	0.0557377	0.05	0.0786885
-0.57	0.0131148	-0.25	0.0131148	-0.01	0.0918033	-0.03	0.0327869	-0.07	0.0459016	0.07	0.0295082
-0.55	0.00655738	-0.23	0.00655738	0.01	0.216393	-0.01	0.0393443	-0.05	0.0655738	0.09	0.0459016
-0.53	0	-0.21	0.0131148	0.03	0.0819672	0.01	0.042623	-0.03	0.101639	0.11	0.0327869
-0.51	0.00655738	-0.19	0.0131148	0.05	0.0721311	0.03	0.0557377	-0.01	0.0885246	0.13	0.00983607
-0.49	0.00983607	-0.17	0.0163934	0.07	0.0459016	0.05	0.0393443	0.01	0.0852459	0.15	0.00327869
-0.47	0.00655738	-0.15	0.0196721	0.09	0.0459016	0.07	0.0491803	0.03	0.216393	0.17	0
-0.45	0.00327869	-0.13	0.0229508	0.11	0.0196721	0.09	0.0786885	0.05	0.052459	0.19	0.00327869
-0.43	0.00983607	-0.11	0.0196721	0.13	0.052459	0.11	0.0459016	0.07	0.042623
-0.41	0.00655738	-0.09	0.0295082	0.15	0.0196721	0.13	0.0754098	0.09	0.0295082
-0.39	0.00655738	-0.07	0.0393443	0.17	0.0262295	0.15	0.242623	0.11	0.042623
-0.37	0.00327869	-0.05	0.0459016	0.19	0.00327869	0.17	0.0491803	0.13	0.0295082
-0.35	0.0163934	-0.03	0.0327869	0.21	0	0.19	0.0327869	0.15	0.0262295
-0.33	0.0131148	-0.01	0.0360656	0.23	0.00655738	0.21	0.0229508	0.17	0.00327869
-0.31	0.00655738	0.01	0.242623	0.25	0.00327869	0.23	0.00655738	0.19	0.00655738
-0.29	0.00655738	0.03	0.052459			0.25	0	0.21	0.00327869
-0.27	0.052459	0.05	0.0491803			0.27	0.0131148	0.23	0.00655738
-0.25	0.0295082	0.07	0.0491803			0.29	0.00327869
-0.23	0.0295082	0.09	0.0491803			0.31	0.00327869
-0.21	0.0393443	0.11	0.0459016			0.33	0.00327869
-0.19	0.0295082	0.13	0.0393443			0.35	0
-0.17	0.0393443	0.15	0.0131148			0.37	0
-0.15	0.0229508	0.17	0.0295082			0.39	0.00327869
-0.13	0.177049	0.19	0.00327869			0.41	0
-0.11	0.0262295	0.21	0.0163934			0.43	0
-0.09	0.0131148	0.23	0			0.45	0
-0.07	0.0295082	0.25	0.0229508			0.47	0.00327869
-0.05	0.0327869	0.27	0.00327869
-0.03	0.0393443	0.29	0
-0.01	0.0622951	0.31	0.00983607
0.01	0.0393443	0.33	0.00327869
0.03	0.042623	0.35	0.00327869
0.05	0.0295082	0.37	0.00327869
0.07	0.0393443	0.39	0
0.09	0.00983607	0.41	0
0.11	0.00983607	0.43	0
0.13	0.00327869	0.45	0
0.15	0	0.47	0
0.17	0	0.49	0
0.19	0.00327869	0.51	0.00327869

## Sheet: Source_data_Fig2b
Glen_midpoints	Glen_values	Durham_midpoints	Durham_values	single_component_midpoints	single_component_values
-0.63	0.00625	-0.41	0.00625	-0.29	0.00625
-0.61	0	-0.39	0	-0.27	0.00625
-0.59	0.0125	-0.37	0.00625	-0.25	0
-0.57	0.01875	-0.35	0.00625	-0.23	0.01875
-0.55	0.05625	-0.33	0	-0.21	0.025
-0.53	0.01875	-0.31	0.0125	-0.19	0.0125
-0.51	0.03125	-0.29	0.025	-0.17	0.03125
-0.49	0.0625	-0.27	0.0375	-0.15	0.00625
-0.47	0.39375	-0.25	0.00625	-0.13	0
-0.45	0.04375	-0.23	0.00625	-0.11	0.025
-0.43	0.0375	-0.21	0.01875	-0.09	0.01875
-0.41	0.0375	-0.19	0.01875	-0.07	0.05
-0.39	0.0125	-0.17	0	-0.05	0.06875
-0.37	0.025	-0.15	0	-0.03	0.05625
-0.35	0.00625	-0.13	0	-0.01	0.0625
-0.33	0.00625	-0.11	0	0.01	0.36875
-0.31	0.01875	-0.09	0.0125	0.03	0.03125
-0.29	0.0125	-0.07	0.03125	0.05	0.0375
-0.27	0.03125	-0.05	0.0625	0.07	0.00625
-0.25	0.0125	-0.03	0.10625	0.09	0.0125
-0.23	0.00625	-0.01	0.4	0.11	0.03125
-0.21	0	0.01	0.03125	0.13	0.0125
-0.19	0.025	0.03	0.0625	0.15	0.0125
-0.17	0.025	0.05	0.05625	0.17	0.025
-0.15	0.00625	0.07	0.04375	0.19	0.04375
-0.13	0.01875	0.09	0.025	0.21	0.0125
-0.11	0.03125	0.11	0.00625	0.23	0
-0.09	0.00625	0.13	0	0.25	0.00625
-0.07	0.0125	0.15	0	0.27	0
-0.05	0	0.17	0.00625	0.29	0
-0.03	0	0.19	0	0.31	0
-0.01	0.0125	0.21	0	0.33	0
0.01	0	0.23	0	0.35	0
0.03	0	0.25	0	0.37	0
0.05	0	0.27	0	0.39	0
0.07	0	0.29	0.00625	0.41	0.00625
0.09	0.00625	0.31	0	0.43	0
0.11	0	0.33	0.00625	0.45	0.00625
0.13	0
0.15	0.00625

## Sheet: Source_data_Fig2c
Stress	Rate_three_component	Rate_two_component	Rate_GSI	Rate_GSS
1.00E-05	5.94E-18	2.54E-19	1.02E-22	9.33E-22
1.02E-05	6.20E-18	2.67E-19	1.09E-22	9.96E-22
1.05E-05	6.48E-18	2.82E-19	1.17E-22	1.06E-21
1.07E-05	6.77E-18	2.97E-19	1.26E-22	1.14E-21
1.10E-05	7.07E-18	3.13E-19	1.35E-22	1.21E-21
1.12E-05	7.39E-18	3.30E-19	1.45E-22	1.29E-21
1.15E-05	7.72E-18	3.48E-19	1.56E-22	1.38E-21
1.17E-05	8.06E-18	3.67E-19	1.67E-22	1.47E-21
1.20E-05	8.42E-18	3.86E-19	1.79E-22	1.57E-21
1.23E-05	8.80E-18	4.07E-19	1.92E-22	1.68E-21
1.26E-05	9.19E-18	4.29E-19	2.07E-22	1.80E-21
1.29E-05	9.60E-18	4.53E-19	2.22E-22	1.92E-21
1.32E-05	1.00E-17	4.77E-19	2.38E-22	2.05E-21
1.35E-05	1.05E-17	5.03E-19	2.55E-22	2.18E-21
1.38E-05	1.09E-17	5.30E-19	2.74E-22	2.33E-21
1.41E-05	1.14E-17	5.59E-19	2.94E-22	2.49E-21
1.45E-05	1.19E-17	5.89E-19	3.16E-22	2.66E-21
1.48E-05	1.25E-17	6.21E-19	3.39E-22	2.84E-21
1.51E-05	1.30E-17	6.54E-19	3.64E-22	3.03E-21
1.55E-05	1.36E-17	6.89E-19	3.90E-22	3.24E-21
1.58E-05	1.42E-17	7.27E-19	4.19E-22	3.46E-21
1.62E-05	1.49E-17	7.66E-19	4.50E-22	3.69E-21
1.66E-05	1.55E-17	8.07E-19	4.83E-22	3.94E-21
1.70E-05	1.62E-17	8.51E-19	5.18E-22	4.21E-21
1.74E-05	1.69E-17	8.97E-19	5.56E-22	4.49E-21
1.78E-05	1.77E-17	9.45E-19	5.97E-22	4.79E-21
1.82E-05	1.85E-17	9.96E-19	6.41E-22	5.12E-21
1.86E-05	1.93E-17	1.05E-18	6.88E-22	5.46E-21
1.91E-05	2.02E-17	1.11E-18	7.38E-22	5.83E-21
1.95E-05	2.11E-17	1.17E-18	7.92E-22	6.23E-21
2.00E-05	2.20E-17	1.23E-18	8.50E-22	6.65E-21
2.04E-05	2.30E-17	1.30E-18	9.12E-22	7.10E-21
2.09E-05	2.40E-17	1.37E-18	9.79E-22	7.58E-21
2.14E-05	2.51E-17	1.44E-18	1.05E-21	8.10E-21
2.19E-05	2.62E-17	1.52E-18	1.13E-21	8.64E-21
2.24E-05	2.74E-17	1.60E-18	1.21E-21	9.23E-21
2.29E-05	2.86E-17	1.69E-18	1.30E-21	9.85E-21
2.34E-05	2.99E-17	1.78E-18	1.39E-21	1.05E-20
2.40E-05	3.12E-17	1.87E-18	1.50E-21	1.12E-20
2.45E-05	3.26E-17	1.97E-18	1.61E-21	1.20E-20
2.51E-05	3.41E-17	2.08E-18	1.72E-21	1.28E-20
2.57E-05	3.56E-17	2.19E-18	1.85E-21	1.37E-20
2.63E-05	3.72E-17	2.31E-18	1.99E-21	1.46E-20
2.69E-05	3.88E-17	2.44E-18	2.13E-21	1.56E-20
2.75E-05	4.06E-17	2.57E-18	2.29E-21	1.66E-20
2.82E-05	4.24E-17	2.71E-18	2.46E-21	1.78E-20
2.88E-05	4.43E-17	2.85E-18	2.64E-21	1.90E-20
2.95E-05	4.62E-17	3.01E-18	2.83E-21	2.02E-20
3.02E-05	4.83E-17	3.17E-18	3.04E-21	2.16E-20
3.09E-05	5.05E-17	3.34E-18	3.26E-21	2.31E-20
3.16E-05	5.27E-17	3.52E-18	3.50E-21	2.46E-20
3.24E-05	5.51E-17	3.71E-18	3.75E-21	2.63E-20
3.31E-05	5.75E-17	3.91E-18	4.03E-21	2.81E-20
3.39E-05	6.01E-17	4.12E-18	4.33E-21	3.00E-20
3.47E-05	6.28E-17	4.35E-18	4.64E-21	3.20E-20
3.55E-05	6.56E-17	4.58E-18	4.98E-21	3.42E-20
3.63E-05	6.85E-17	4.83E-18	5.35E-21	3.65E-20
3.72E-05	7.15E-17	5.09E-18	5.74E-21	3.90E-20
3.80E-05	7.47E-17	5.37E-18	6.16E-21	4.16E-20
3.89E-05	7.81E-17	5.66E-18	6.61E-21	4.44E-20
3.98E-05	8.16E-17	5.96E-18	7.10E-21	4.74E-20
4.07E-05	8.52E-17	6.28E-18	7.62E-21	5.06E-20
4.17E-05	8.90E-17	6.62E-18	8.18E-21	5.41E-20
4.27E-05	9.30E-17	6.98E-18	8.77E-21	5.77E-20
4.37E-05	9.71E-17	7.36E-18	9.42E-21	6.16E-20
4.47E-05	1.01E-16	7.75E-18	1.01E-20	6.58E-20
4.57E-05	1.06E-16	8.17E-18	1.08E-20	7.03E-20
4.68E-05	1.11E-16	8.62E-18	1.16E-20	7.50E-20
4.79E-05	1.16E-16	9.08E-18	1.25E-20	8.01E-20
4.90E-05	1.21E-16	9.57E-18	1.34E-20	8.55E-20
5.01E-05	1.26E-16	1.01E-17	1.44E-20	9.13E-20
5.13E-05	1.32E-16	1.06E-17	1.55E-20	9.75E-20
5.25E-05	1.38E-16	1.12E-17	1.66E-20	1.04E-19
5.37E-05	1.44E-16	1.18E-17	1.78E-20	1.11E-19
5.50E-05	1.50E-16	1.25E-17	1.91E-20	1.19E-19
5.62E-05	1.57E-16	1.31E-17	2.05E-20	1.27E-19
5.75E-05	1.64E-16	1.38E-17	2.20E-20	1.35E-19
5.89E-05	1.71E-16	1.46E-17	2.36E-20	1.44E-19
6.03E-05	1.79E-16	1.54E-17	2.54E-20	1.54E-19
6.17E-05	1.87E-16	1.62E-17	2.72E-20	1.65E-19
6.31E-05	1.95E-16	1.71E-17	2.92E-20	1.76E-19
6.46E-05	2.04E-16	1.80E-17	3.13E-20	1.88E-19
6.61E-05	2.13E-16	1.90E-17	3.36E-20	2.00E-19
6.76E-05	2.23E-16	2.00E-17	3.61E-20	2.14E-19
6.92E-05	2.33E-16	2.11E-17	3.88E-20	2.28E-19
7.08E-05	2.43E-16	2.22E-17	4.16E-20	2.44E-19
7.24E-05	2.54E-16	2.34E-17	4.46E-20	2.60E-19
7.41E-05	2.65E-16	2.47E-17	4.79E-20	2.78E-19
7.59E-05	2.77E-16	2.60E-17	5.14E-20	2.97E-19
7.76E-05	2.90E-16	2.74E-17	5.52E-20	3.17E-19
7.94E-05	3.02E-16	2.89E-17	5.92E-20	3.38E-19
8.13E-05	3.16E-16	3.05E-17	6.36E-20	3.61E-19
8.32E-05	3.30E-16	3.21E-17	6.83E-20	3.86E-19
8.51E-05	3.45E-16	3.38E-17	7.33E-20	4.12E-19
8.71E-05	3.60E-16	3.57E-17	7.86E-20	4.40E-19
8.91E-05	3.76E-16	3.76E-17	8.44E-20	4.69E-19
9.12E-05	3.93E-16	3.96E-17	9.06E-20	5.01E-19
9.33E-05	4.11E-16	4.18E-17	9.72E-20	5.35E-19
9.55E-05	4.29E-16	4.40E-17	1.04E-19	5.71E-19
9.77E-05	4.48E-16	4.64E-17	1.12E-19	6.10E-19
0.0001	4.68E-16	4.89E-17	1.20E-19	6.51E-19
0.000102329	4.89E-16	5.15E-17	1.29E-19	6.95E-19
0.000104713	5.11E-16	5.43E-17	1.38E-19	7.42E-19
0.000107152	5.34E-16	5.73E-17	1.49E-19	7.93E-19
0.000109648	5.58E-16	6.04E-17	1.59E-19	8.46E-19
0.000112202	5.83E-16	6.36E-17	1.71E-19	9.03E-19
0.000114815	6.09E-16	6.71E-17	1.84E-19	9.65E-19
0.00011749	6.36E-16	7.07E-17	1.97E-19	1.03E-18
0.000120226	6.64E-16	7.45E-17	2.12E-19	1.10E-18
0.000123027	6.94E-16	7.85E-17	2.27E-19	1.17E-18
0.000125893	7.25E-16	8.28E-17	2.44E-19	1.25E-18
0.000128825	7.57E-16	8.72E-17	2.62E-19	1.34E-18
0.000131826	7.91E-16	9.19E-17	2.81E-19	1.43E-18
0.000134896	8.27E-16	9.69E-17	3.01E-19	1.53E-18
0.000138038	8.64E-16	1.02E-16	3.24E-19	1.63E-18
0.000141254	9.02E-16	1.08E-16	3.47E-19	1.74E-18
0.000144544	9.42E-16	1.13E-16	3.73E-19	1.86E-18
0.000147911	9.85E-16	1.20E-16	4.00E-19	1.98E-18
0.000151356	1.03E-15	1.26E-16	4.29E-19	2.12E-18
0.000154882	1.07E-15	1.33E-16	4.61E-19	2.26E-18
0.000158489	1.12E-15	1.40E-16	4.95E-19	2.41E-18
0.000162181	1.17E-15	1.48E-16	5.31E-19	2.58E-18
0.000165959	1.23E-15	1.56E-16	5.70E-19	2.75E-18
0.000169824	1.28E-15	1.64E-16	6.12E-19	2.94E-18
0.00017378	1.34E-15	1.73E-16	6.56E-19	3.14E-18
0.000177828	1.40E-15	1.82E-16	7.04E-19	3.35E-18
0.00018197	1.46E-15	1.92E-16	7.56E-19	3.57E-18
0.000186209	1.52E-15	2.02E-16	8.12E-19	3.82E-18
0.000190546	1.59E-15	2.13E-16	8.71E-19	4.07E-18
0.000194984	1.66E-15	2.25E-16	9.35E-19	4.35E-18
0.000199526	1.74E-15	2.37E-16	1.00E-18	4.64E-18
0.000204174	1.82E-15	2.50E-16	1.08E-18	4.96E-18
0.00020893	1.90E-15	2.63E-16	1.16E-18	5.29E-18
0.000213796	1.98E-15	2.78E-16	1.24E-18	5.65E-18
0.000218776	2.07E-15	2.93E-16	1.33E-18	6.03E-18
0.000223872	2.16E-15	3.08E-16	1.43E-18	6.44E-18
0.000229087	2.26E-15	3.25E-16	1.53E-18	6.88E-18
0.000234423	2.36E-15	3.43E-16	1.65E-18	7.34E-18
0.000239883	2.47E-15	3.61E-16	1.77E-18	7.84E-18
0.000245471	2.58E-15	3.81E-16	1.90E-18	8.37E-18
0.000251189	2.69E-15	4.01E-16	2.04E-18	8.94E-18
0.00025704	2.81E-15	4.23E-16	2.18E-18	9.54E-18
0.000263027	2.94E-15	4.46E-16	2.34E-18	1.02E-17
0.000269153	3.07E-15	4.70E-16	2.52E-18	1.09E-17
0.000275423	3.21E-15	4.95E-16	2.70E-18	1.16E-17
0.000281838	3.35E-15	5.22E-16	2.90E-18	1.24E-17
0.000288403	3.50E-15	5.50E-16	3.11E-18	1.32E-17
0.000295121	3.66E-15	5.80E-16	3.34E-18	1.41E-17
0.000301995	3.82E-15	6.11E-16	3.58E-18	1.51E-17
0.00030903	3.99E-15	6.44E-16	3.85E-18	1.61E-17
0.000316228	4.17E-15	6.79E-16	4.13E-18	1.72E-17
0.000323594	4.36E-15	7.16E-16	4.43E-18	1.84E-17
0.000331131	4.55E-15	7.54E-16	4.76E-18	1.96E-17
0.000338844	4.76E-15	7.95E-16	5.11E-18	2.09E-17
0.000346737	4.97E-15	8.38E-16	5.48E-18	2.24E-17
0.000354813	5.19E-15	8.83E-16	5.88E-18	2.39E-17
0.000363078	5.43E-15	9.31E-16	6.31E-18	2.55E-17
0.000371535	5.67E-15	9.81E-16	6.78E-18	2.72E-17
0.000380189	5.92E-15	1.03E-15	7.27E-18	2.91E-17
0.000389045	6.19E-15	1.09E-15	7.80E-18	3.10E-17
0.000398107	6.46E-15	1.15E-15	8.38E-18	3.31E-17
0.00040738	6.75E-15	1.21E-15	8.99E-18	3.54E-17
0.000416869	7.06E-15	1.28E-15	9.65E-18	3.78E-17
0.00042658	7.37E-15	1.35E-15	1.04E-17	4.03E-17
0.000436516	7.70E-15	1.42E-15	1.11E-17	4.30E-17
0.000446684	8.05E-15	1.49E-15	1.19E-17	4.60E-17
0.000457088	8.41E-15	1.58E-15	1.28E-17	4.91E-17
0.000467735	8.79E-15	1.66E-15	1.37E-17	5.24E-17
0.00047863	9.18E-15	1.75E-15	1.48E-17	5.59E-17
0.000489779	9.59E-15	1.84E-15	1.58E-17	5.97E-17
0.000501187	1.00E-14	1.94E-15	1.70E-17	6.38E-17
0.000512861	1.05E-14	2.05E-15	1.82E-17	6.81E-17
0.000524807	1.09E-14	2.16E-15	1.96E-17	7.27E-17
0.000537032	1.14E-14	2.28E-15	2.10E-17	7.76E-17
0.000549541	1.19E-14	2.40E-15	2.26E-17	8.28E-17
0.000562341	1.25E-14	2.53E-15	2.42E-17	8.85E-17
0.00057544	1.30E-14	2.67E-15	2.60E-17	9.44E-17
0.000588844	1.36E-14	2.81E-15	2.79E-17	1.01E-16
0.00060256	1.42E-14	2.96E-15	2.99E-17	1.08E-16
0.000616595	1.49E-14	3.12E-15	3.21E-17	1.15E-16
0.000630957	1.55E-14	3.29E-15	3.45E-17	1.23E-16
0.000645654	1.62E-14	3.47E-15	3.70E-17	1.31E-16
0.000660693	1.70E-14	3.66E-15	3.97E-17	1.40E-16
0.000676083	1.77E-14	3.85E-15	4.26E-17	1.49E-16
0.000691831	1.85E-14	4.06E-15	4.57E-17	1.59E-16
0.000707946	1.93E-14	4.28E-15	4.91E-17	1.70E-16
0.000724436	2.02E-14	4.51E-15	5.27E-17	1.82E-16
0.00074131	2.11E-14	4.76E-15	5.66E-17	1.94E-16
0.000758578	2.21E-14	5.01E-15	6.07E-17	2.07E-16
0.000776247	2.31E-14	5.28E-15	6.52E-17	2.21E-16
0.000794328	2.41E-14	5.57E-15	6.99E-17	2.36E-16
0.000812831	2.52E-14	5.87E-15	7.51E-17	2.52E-16
0.000831764	2.63E-14	6.19E-15	8.06E-17	2.69E-16
0.000851138	2.75E-14	6.52E-15	8.65E-17	2.87E-16
0.000870964	2.87E-14	6.87E-15	9.28E-17	3.07E-16
0.000891251	3.00E-14	7.25E-15	9.96E-17	3.28E-16
0.000912011	3.14E-14	7.64E-15	1.07E-16	3.50E-16
0.000933254	3.28E-14	8.05E-15	1.15E-16	3.74E-16
0.000954993	3.42E-14	8.48E-15	1.23E-16	3.99E-16
0.000977237	3.58E-14	8.94E-15	1.32E-16	4.26E-16
0.001	3.74E-14	9.43E-15	1.42E-16	4.55E-16
0.00102329	3.91E-14	9.94E-15	1.52E-16	4.85E-16
0.00104713	4.08E-14	1.05E-14	1.63E-16	5.18E-16
0.00107152	4.27E-14	1.10E-14	1.75E-16	5.53E-16
0.00109648	4.46E-14	1.16E-14	1.88E-16	5.91E-16
0.00112202	4.66E-14	1.23E-14	2.02E-16	6.31E-16
0.00114815	4.87E-14	1.29E-14	2.17E-16	6.74E-16
0.0011749	5.09E-14	1.36E-14	2.33E-16	7.19E-16
0.00120226	5.31E-14	1.44E-14	2.50E-16	7.68E-16
0.00123027	5.55E-14	1.51E-14	2.68E-16	8.20E-16
0.00125892	5.80E-14	1.60E-14	2.88E-16	8.75E-16
0.00128825	6.06E-14	1.68E-14	3.09E-16	9.34E-16
0.00131826	6.34E-14	1.77E-14	3.32E-16	9.98E-16
0.00134896	6.62E-14	1.87E-14	3.56E-16	1.07E-15
0.00138038	6.92E-14	1.97E-14	3.82E-16	1.14E-15
0.00141254	7.23E-14	2.08E-14	4.10E-16	1.21E-15
0.00144544	7.56E-14	2.19E-14	4.40E-16	1.30E-15
0.00147911	7.90E-14	2.31E-14	4.72E-16	1.38E-15
0.00151356	8.25E-14	2.43E-14	5.07E-16	1.48E-15
0.00154882	8.62E-14	2.56E-14	5.44E-16	1.58E-15
0.00158489	9.01E-14	2.70E-14	5.84E-16	1.68E-15
0.00162181	9.42E-14	2.85E-14	6.27E-16	1.80E-15
0.00165959	9.84E-14	3.00E-14	6.73E-16	1.92E-15
0.00169824	1.03E-13	3.16E-14	7.22E-16	2.05E-15
0.0017378	1.07E-13	3.33E-14	7.75E-16	2.19E-15
0.00177828	1.12E-13	3.51E-14	8.32E-16	2.34E-15
0.0018197	1.17E-13	3.70E-14	8.92E-16	2.50E-15
0.00186209	1.23E-13	3.90E-14	9.58E-16	2.66E-15
0.00190546	1.28E-13	4.11E-14	1.03E-15	2.84E-15
0.00194984	1.34E-13	4.34E-14	1.10E-15	3.04E-15
0.00199526	1.40E-13	4.57E-14	1.18E-15	3.24E-15
0.00204174	1.46E-13	4.82E-14	1.27E-15	3.46E-15
0.0020893	1.53E-13	5.08E-14	1.36E-15	3.70E-15
0.00213796	1.60E-13	5.35E-14	1.46E-15	3.95E-15
0.00218776	1.67E-13	5.64E-14	1.57E-15	4.21E-15
0.00223872	1.75E-13	5.94E-14	1.69E-15	4.50E-15
0.00229087	1.82E-13	6.27E-14	1.81E-15	4.80E-15
0.00234423	1.91E-13	6.60E-14	1.94E-15	5.13E-15
0.00239883	1.99E-13	6.96E-14	2.09E-15	5.48E-15
0.00245471	2.08E-13	7.34E-14	2.24E-15	5.85E-15
0.00251189	2.18E-13	7.73E-14	2.40E-15	6.24E-15
0.0025704	2.28E-13	8.15E-14	2.58E-15	6.66E-15
0.00263027	2.38E-13	8.59E-14	2.77E-15	7.12E-15
0.00269154	2.49E-13	9.06E-14	2.97E-15	7.60E-15
0.00275423	2.60E-13	9.55E-14	3.19E-15	8.11E-15
0.00281838	2.72E-13	1.01E-13	3.42E-15	8.66E-15
0.00288403	2.84E-13	1.06E-13	3.67E-15	9.25E-15
0.00295121	2.97E-13	1.12E-13	3.94E-15	9.87E-15
0.00301995	3.10E-13	1.18E-13	4.23E-15	1.05E-14
0.00309029	3.24E-13	1.24E-13	4.54E-15	1.13E-14
0.00316228	3.39E-13	1.31E-13	4.87E-15	1.20E-14
0.00323594	3.54E-13	1.38E-13	5.23E-15	1.28E-14
0.00331131	3.70E-13	1.45E-13	5.61E-15	1.37E-14
0.00338844	3.87E-13	1.53E-13	6.03E-15	1.46E-14
0.00346737	4.04E-13	1.62E-13	6.47E-15	1.56E-14
0.00354813	4.23E-13	1.70E-13	6.94E-15	1.67E-14
0.00363078	4.42E-13	1.80E-13	7.45E-15	1.78E-14
0.00371535	4.62E-13	1.89E-13	8.00E-15	1.90E-14
0.00380189	4.83E-13	1.99E-13	8.58E-15	2.03E-14
0.00389045	5.05E-13	2.10E-13	9.21E-15	2.17E-14
0.00398107	5.28E-13	2.22E-13	9.89E-15	2.31E-14
0.0040738	5.52E-13	2.34E-13	1.06E-14	2.47E-14
0.00416869	5.77E-13	2.46E-13	1.14E-14	2.64E-14
0.0042658	6.03E-13	2.59E-13	1.22E-14	2.81E-14
0.00436516	6.30E-13	2.73E-13	1.31E-14	3.01E-14
0.00446684	6.59E-13	2.88E-13	1.41E-14	3.21E-14
0.00457088	6.89E-13	3.04E-13	1.51E-14	3.43E-14
0.00467735	7.20E-13	3.20E-13	1.62E-14	3.66E-14
0.0047863	7.53E-13	3.38E-13	1.74E-14	3.91E-14
0.00489779	7.87E-13	3.56E-13	1.87E-14	4.17E-14
0.00501187	8.23E-13	3.75E-13	2.01E-14	4.45E-14
0.00512861	8.60E-13	3.95E-13	2.15E-14	4.75E-14
0.00524807	8.99E-13	4.17E-13	2.31E-14	5.07E-14
0.00537032	9.40E-13	4.39E-13	2.48E-14	5.42E-14
0.00549541	9.83E-13	4.63E-13	2.66E-14	5.78E-14
0.00562341	1.03E-12	4.88E-13	2.86E-14	6.18E-14
0.0057544	1.07E-12	5.14E-13	3.07E-14	6.59E-14
0.00588844	1.12E-12	5.42E-13	3.29E-14	7.04E-14
0.0060256	1.17E-12	5.71E-13	3.53E-14	7.52E-14
0.00616595	1.23E-12	6.02E-13	3.79E-14	8.03E-14
0.00630957	1.28E-12	6.35E-13	4.07E-14	8.57E-14
0.00645654	1.34E-12	6.69E-13	4.37E-14	9.15E-14
0.00660693	1.40E-12	7.05E-13	4.69E-14	9.77E-14
0.00676083	1.47E-12	7.43E-13	5.03E-14	1.04E-13
0.00691831	1.54E-12	7.84E-13	5.40E-14	1.11E-13
0.00707946	1.61E-12	8.26E-13	5.80E-14	1.19E-13
0.00724436	1.68E-12	8.71E-13	6.22E-14	1.27E-13
0.0074131	1.76E-12	9.18E-13	6.68E-14	1.36E-13
0.00758578	1.84E-12	9.67E-13	7.17E-14	1.45E-13
0.00776247	1.92E-12	1.02E-12	7.69E-14	1.54E-13
0.00794328	2.01E-12	1.07E-12	8.25E-14	1.65E-13
0.00812831	2.10E-12	1.13E-12	8.86E-14	1.76E-13
0.00831764	2.20E-12	1.19E-12	9.51E-14	1.88E-13
0.00851138	2.30E-12	1.26E-12	1.02E-13	2.01E-13
0.00870964	2.40E-12	1.33E-12	1.10E-13	2.14E-13
0.00891251	2.51E-12	1.40E-12	1.18E-13	2.29E-13
0.00912011	2.63E-12	1.47E-12	1.26E-13	2.44E-13
0.00933254	2.75E-12	1.55E-12	1.35E-13	2.61E-13
0.00954993	2.87E-12	1.64E-12	1.45E-13	2.78E-13
0.00977237	3.01E-12	1.73E-12	1.56E-13	2.97E-13
0.01	3.14E-12	1.82E-12	1.67E-13	3.17E-13
0.0102329	3.29E-12	1.92E-12	1.80E-13	3.39E-13
0.0104713	3.44E-12	2.02E-12	1.93E-13	3.62E-13
0.0107152	3.60E-12	2.13E-12	2.07E-13	3.86E-13
0.0109648	3.76E-12	2.25E-12	2.22E-13	4.13E-13
0.0112202	3.94E-12	2.37E-12	2.38E-13	4.40E-13
0.0114815	4.12E-12	2.50E-12	2.56E-13	4.70E-13
0.011749	4.31E-12	2.63E-12	2.75E-13	5.02E-13
0.0120226	4.51E-12	2.77E-12	2.95E-13	5.36E-13
0.0123027	4.71E-12	2.92E-12	3.16E-13	5.72E-13
0.0125893	4.93E-12	3.08E-12	3.40E-13	6.11E-13
0.0128825	5.16E-12	3.25E-12	3.65E-13	6.52E-13
0.0131826	5.40E-12	3.42E-12	3.91E-13	6.97E-13
0.0134896	5.65E-12	3.61E-12	4.20E-13	7.44E-13
0.0138038	5.91E-12	3.80E-12	4.51E-13	7.94E-13
0.0141254	6.18E-12	4.01E-12	4.84E-13	8.48E-13
0.0144544	6.47E-12	4.23E-12	5.19E-13	9.05E-13
0.0147911	6.77E-12	4.46E-12	5.57E-13	9.66E-13
0.0151356	7.08E-12	4.70E-12	5.98E-13	1.03E-12
0.0154882	7.41E-12	4.95E-12	6.42E-13	1.10E-12
0.0158489	7.75E-12	5.22E-12	6.89E-13	1.18E-12
0.0162181	8.11E-12	5.50E-12	7.40E-13	1.26E-12
0.0165959	8.49E-12	5.80E-12	7.94E-13	1.34E-12
0.0169824	8.88E-12	6.11E-12	8.52E-13	1.43E-12
0.017378	9.30E-12	6.44E-12	9.14E-13	1.53E-12
0.0177828	9.73E-12	6.79E-12	9.81E-13	1.63E-12
0.018197	1.02E-11	7.16E-12	1.05E-12	1.74E-12
0.0186209	1.07E-11	7.55E-12	1.13E-12	1.86E-12
0.0190546	1.12E-11	7.96E-12	1.21E-12	1.99E-12
0.0194984	1.17E-11	8.39E-12	1.30E-12	2.12E-12
0.0199526	1.22E-11	8.84E-12	1.40E-12	2.26E-12
0.0204174	1.28E-11	9.32E-12	1.50E-12	2.42E-12
0.020893	1.34E-11	9.82E-12	1.61E-12	2.58E-12
0.0213796	1.40E-11	1.04E-11	1.73E-12	2.76E-12
0.0218776	1.47E-11	1.09E-11	1.86E-12	2.94E-12
0.0223872	1.54E-11	1.15E-11	1.99E-12	3.14E-12
0.0229087	1.61E-11	1.21E-11	2.14E-12	3.35E-12
0.0234423	1.68E-11	1.28E-11	2.29E-12	3.58E-12
0.0239883	1.76E-11	1.35E-11	2.46E-12	3.82E-12
0.0245471	1.85E-11	1.42E-11	2.64E-12	4.08E-12
0.0251189	1.93E-11	1.50E-11	2.84E-12	4.36E-12
0.025704	2.02E-11	1.58E-11	3.04E-12	4.65E-12
0.0263027	2.12E-11	1.67E-11	3.27E-12	4.97E-12
0.0269153	2.22E-11	1.76E-11	3.51E-12	5.30E-12
0.0275423	2.32E-11	1.85E-11	3.76E-12	5.66E-12
0.0281838	2.43E-11	1.95E-11	4.04E-12	6.05E-12
0.0288403	2.55E-11	2.06E-11	4.34E-12	6.46E-12
0.0295121	2.67E-11	2.17E-11	4.65E-12	6.89E-12
0.0301995	2.79E-11	2.29E-11	4.99E-12	7.36E-12
0.030903	2.93E-11	2.41E-11	5.36E-12	7.86E-12
0.0316228	3.07E-11	2.54E-11	5.75E-12	8.39E-12
0.0323594	3.21E-11	2.68E-11	6.17E-12	8.96E-12
0.0331131	3.36E-11	2.83E-11	6.63E-12	9.56E-12
0.0338844	3.52E-11	2.98E-11	7.11E-12	1.02E-11
0.0346737	3.69E-11	3.14E-11	7.63E-12	1.09E-11
0.0354813	3.87E-11	3.31E-11	8.19E-12	1.16E-11
0.0363078	4.05E-11	3.49E-11	8.79E-12	1.24E-11
0.0371535	4.25E-11	3.68E-11	9.44E-12	1.33E-11
0.0380189	4.45E-11	3.88E-11	1.01E-11	1.42E-11
0.0389045	4.66E-11	4.09E-11	1.09E-11	1.51E-11
0.0398107	4.89E-11	4.31E-11	1.17E-11	1.61E-11
0.040738	5.12E-11	4.55E-11	1.25E-11	1.72E-11
0.0416869	5.37E-11	4.80E-11	1.34E-11	1.84E-11
0.042658	5.62E-11	5.06E-11	1.44E-11	1.97E-11
0.0436516	5.90E-11	5.33E-11	1.55E-11	2.10E-11
0.0446684	6.18E-11	5.62E-11	1.66E-11	2.24E-11
0.0457088	6.48E-11	5.93E-11	1.78E-11	2.39E-11
0.0467735	6.79E-11	6.25E-11	1.91E-11	2.55E-11
0.047863	7.12E-11	6.59E-11	2.06E-11	2.73E-11
0.0489779	7.47E-11	6.95E-11	2.21E-11	2.91E-11
0.0501187	7.83E-11	7.33E-11	2.37E-11	3.11E-11
0.0512861	8.21E-11	7.73E-11	2.54E-11	3.32E-11
0.0524807	8.61E-11	8.15E-11	2.73E-11	3.54E-11
0.0537032	9.03E-11	8.60E-11	2.93E-11	3.78E-11
0.0549541	9.47E-11	9.07E-11	3.14E-11	4.04E-11
0.0562341	9.93E-11	9.57E-11	3.37E-11	4.31E-11
0.057544	1.04E-10	1.01E-10	3.62E-11	4.60E-11
0.0588844	1.09E-10	1.06E-10	3.88E-11	4.92E-11
0.060256	1.15E-10	1.12E-10	4.17E-11	5.25E-11
0.0616595	1.20E-10	1.18E-10	4.47E-11	5.60E-11
0.0630957	1.26E-10	1.25E-10	4.80E-11	5.98E-11
0.0645654	1.32E-10	1.32E-10	5.15E-11	6.39E-11
0.0660693	1.39E-10	1.39E-10	5.53E-11	6.82E-11
0.0676083	1.46E-10	1.46E-10	5.94E-11	7.28E-11
0.0691831	1.53E-10	1.55E-10	6.37E-11	7.77E-11
0.0707946	1.61E-10	1.63E-10	6.84E-11	8.30E-11
0.0724436	1.69E-10	1.72E-10	7.34E-11	8.86E-11
0.074131	1.77E-10	1.81E-10	7.88E-11	9.46E-11
0.0758578	1.86E-10	1.91E-10	8.46E-11	1.01E-10
0.0776247	1.95E-10	2.02E-10	9.08E-11	1.08E-10
0.0794328	2.05E-10	2.13E-10	9.74E-11	1.15E-10
0.0812831	2.15E-10	2.25E-10	1.05E-10	1.23E-10
0.0831764	2.26E-10	2.37E-10	1.12E-10	1.31E-10
0.0851138	2.38E-10	2.50E-10	1.20E-10	1.40E-10
0.0870964	2.50E-10	2.64E-10	1.29E-10	1.50E-10
0.0891251	2.63E-10	2.79E-10	1.39E-10	1.60E-10
0.0912011	2.76E-10	2.94E-10	1.49E-10	1.71E-10
0.0933254	2.90E-10	3.10E-10	1.60E-10	1.82E-10
0.0954993	3.05E-10	3.27E-10	1.72E-10	1.94E-10
0.0977237	3.20E-10	3.45E-10	1.84E-10	2.08E-10
0.1	3.37E-10	3.65E-10	1.98E-10	2.22E-10
0.102329	3.54E-10	3.85E-10	2.12E-10	2.37E-10
0.104713	3.72E-10	4.06E-10	2.28E-10	2.53E-10
0.107152	3.92E-10	4.29E-10	2.44E-10	2.70E-10
0.109648	4.12E-10	4.53E-10	2.62E-10	2.88E-10
0.112202	4.33E-10	4.78E-10	2.81E-10	3.08E-10
0.114815	4.56E-10	5.04E-10	3.02E-10	3.28E-10
0.11749	4.80E-10	5.32E-10	3.24E-10	3.51E-10
0.120226	5.05E-10	5.62E-10	3.48E-10	3.74E-10
0.123027	5.31E-10	5.94E-10	3.74E-10	4.00E-10
0.125893	5.59E-10	6.27E-10	4.01E-10	4.27E-10
0.128825	5.89E-10	6.62E-10	4.30E-10	4.56E-10
0.131826	6.20E-10	6.99E-10	4.62E-10	4.86E-10
0.134896	6.53E-10	7.38E-10	4.96E-10	5.19E-10
0.138038	6.88E-10	7.80E-10	5.32E-10	5.54E-10
0.141254	7.25E-10	8.23E-10	5.71E-10	5.92E-10
0.144544	7.64E-10	8.70E-10	6.13E-10	6.32E-10
0.147911	8.05E-10	9.19E-10	6.58E-10	6.75E-10
0.151356	8.48E-10	9.71E-10	7.06E-10	7.20E-10
0.154882	8.94E-10	1.03E-09	7.58E-10	7.69E-10
0.158489	9.43E-10	1.08E-09	8.13E-10	8.21E-10
0.162181	9.94E-10	1.15E-09	8.73E-10	8.77E-10
0.165959	1.05E-09	1.21E-09	9.37E-10	9.36E-10
0.169824	1.11E-09	1.28E-09	1.01E-09	1.00E-09
0.17378	1.17E-09	1.35E-09	1.08E-09	1.07E-09
0.177828	1.23E-09	1.43E-09	1.16E-09	1.14E-09
0.18197	1.30E-09	1.51E-09	1.24E-09	1.22E-09
0.186209	1.37E-09	1.60E-09	1.33E-09	1.30E-09
0.190546	1.45E-09	1.69E-09	1.43E-09	1.39E-09
0.194984	1.53E-09	1.79E-09	1.54E-09	1.48E-09
0.199526	1.62E-09	1.89E-09	1.65E-09	1.58E-09
0.204174	1.71E-09	2.00E-09	1.77E-09	1.69E-09
0.20893	1.81E-09	2.11E-09	1.90E-09	1.80E-09
0.213796	1.91E-09	2.24E-09	2.04E-09	1.92E-09
0.218776	2.02E-09	2.37E-09	2.19E-09	2.05E-09
0.223872	2.13E-09	2.50E-09	2.35E-09	2.19E-09
0.229087	2.26E-09	2.65E-09	2.52E-09	2.34E-09
0.234423	2.39E-09	2.80E-09	2.71E-09	2.50E-09
0.239883	2.53E-09	2.97E-09	2.91E-09	2.67E-09
0.245471	2.67E-09	3.14E-09	3.12E-09	2.85E-09
0.251189	2.83E-09	3.33E-09	3.35E-09	3.04E-09
0.25704	3.00E-09	3.52E-09	3.59E-09	3.25E-09
0.263027	3.18E-09	3.73E-09	3.86E-09	3.47E-09
0.269153	3.37E-09	3.95E-09	4.14E-09	3.70E-09
0.275423	3.57E-09	4.19E-09	4.44E-09	3.95E-09
0.281838	3.78E-09	4.44E-09	4.77E-09	4.22E-09
0.288403	4.01E-09	4.70E-09	5.12E-09	4.51E-09
0.295121	4.25E-09	4.98E-09	5.49E-09	4.81E-09
0.301995	4.51E-09	5.28E-09	5.89E-09	5.14E-09
0.30903	4.78E-09	5.60E-09	6.33E-09	5.49E-09
0.316228	5.08E-09	5.94E-09	6.79E-09	5.86E-09
0.323594	5.39E-09	6.30E-09	7.29E-09	6.25E-09
0.331131	5.72E-09	6.68E-09	7.82E-09	6.68E-09
0.338844	6.08E-09	7.09E-09	8.40E-09	7.13E-09
0.346737	6.46E-09	7.52E-09	9.01E-09	7.61E-09
0.354813	6.87E-09	7.98E-09	9.67E-09	8.13E-09
0.363078	7.30E-09	8.47E-09	1.04E-08	8.68E-09
0.371535	7.76E-09	8.99E-09	1.11E-08	9.26E-09
0.380189	8.26E-09	9.55E-09	1.20E-08	9.89E-09
0.389045	8.78E-09	1.01E-08	1.28E-08	1.06E-08
0.398107	9.35E-09	1.08E-08	1.38E-08	1.13E-08
0.40738	9.95E-09	1.15E-08	1.48E-08	1.20E-08
0.416869	1.06E-08	1.22E-08	1.59E-08	1.29E-08
0.42658	1.13E-08	1.29E-08	1.70E-08	1.37E-08
0.436516	1.20E-08	1.38E-08	1.83E-08	1.47E-08
0.446684	1.28E-08	1.46E-08	1.96E-08	1.56E-08
0.457088	1.37E-08	1.56E-08	2.11E-08	1.67E-08
0.467735	1.46E-08	1.66E-08	2.26E-08	1.78E-08
0.47863	1.55E-08	1.76E-08	2.43E-08	1.90E-08
0.489779	1.66E-08	1.88E-08	2.60E-08	2.03E-08
0.501187	1.77E-08	2.00E-08	2.79E-08	2.17E-08
0.512861	1.89E-08	2.13E-08	3.00E-08	2.32E-08
0.524807	2.02E-08	2.26E-08	3.22E-08	2.47E-08
0.537032	2.15E-08	2.41E-08	3.45E-08	2.64E-08
0.549541	2.30E-08	2.57E-08	3.71E-08	2.82E-08
0.562341	2.46E-08	2.74E-08	3.98E-08	3.01E-08
0.57544	2.63E-08	2.92E-08	4.27E-08	3.21E-08
0.588844	2.81E-08	3.12E-08	4.58E-08	3.43E-08
0.60256	3.01E-08	3.33E-08	4.92E-08	3.66E-08
0.616595	3.22E-08	3.55E-08	5.28E-08	3.91E-08
0.630957	3.44E-08	3.79E-08	5.67E-08	4.18E-08
0.645654	3.69E-08	4.04E-08	6.08E-08	4.46E-08
0.660693	3.95E-08	4.32E-08	6.53E-08	4.76E-08
0.676083	4.23E-08	4.61E-08	7.01E-08	5.08E-08
0.691831	4.53E-08	4.93E-08	7.52E-08	5.43E-08
0.707946	4.86E-08	5.27E-08	8.07E-08	5.80E-08
0.724436	5.21E-08	5.63E-08	8.67E-08	6.19E-08
0.74131	5.58E-08	6.03E-08	9.30E-08	6.61E-08
0.758578	5.99E-08	6.45E-08	9.98E-08	7.05E-08
0.776247	6.42E-08	6.90E-08	1.07E-07	7.53E-08
0.794328	6.89E-08	7.38E-08	1.15E-07	8.04E-08
0.812831	7.40E-08	7.90E-08	1.23E-07	8.59E-08
0.831764	7.94E-08	8.46E-08	1.32E-07	9.17E-08
0.851138	8.53E-08	9.07E-08	1.42E-07	9.79E-08
0.870964	9.16E-08	9.71E-08	1.53E-07	1.04E-07
0.891251	9.84E-08	1.04E-07	1.64E-07	1.12E-07
0.912011	1.06E-07	1.12E-07	1.76E-07	1.19E-07
0.933254	1.14E-07	1.20E-07	1.89E-07	1.27E-07
0.954993	1.22E-07	1.28E-07	2.03E-07	1.36E-07
0.977237	1.31E-07	1.38E-07	2.17E-07	1.45E-07
1	1.41E-07	1.48E-07	2.33E-07	1.55E-07
1.02329	1.52E-07	1.59E-07	2.50E-07	1.65E-07
1.04713	1.64E-07	1.71E-07	2.69E-07	1.76E-07
1.07152	1.76E-07	1.83E-07	2.88E-07	1.88E-07
1.09648	1.90E-07	1.97E-07	3.10E-07	2.01E-07
1.12202	2.04E-07	2.12E-07	3.32E-07	2.15E-07
1.14815	2.20E-07	2.28E-07	3.57E-07	2.29E-07
1.1749	2.37E-07	2.45E-07	3.83E-07	2.45E-07
1.20226	2.55E-07	2.63E-07	4.11E-07	2.61E-07
1.23027	2.75E-07	2.83E-07	4.41E-07	2.79E-07
1.25893	2.97E-07	3.05E-07	4.73E-07	2.98E-07
1.28825	3.20E-07	3.28E-07	5.08E-07	3.18E-07
1.31826	3.45E-07	3.53E-07	5.45E-07	3.40E-07
1.34896	3.72E-07	3.81E-07	5.85E-07	3.63E-07
1.38038	4.01E-07	4.10E-07	6.28E-07	3.87E-07
1.41254	4.33E-07	4.42E-07	6.74E-07	4.13E-07
1.44544	4.67E-07	4.77E-07	7.23E-07	4.41E-07
1.47911	5.04E-07	5.14E-07	7.76E-07	4.71E-07
1.51356	5.45E-07	5.54E-07	8.33E-07	5.03E-07
1.54882	5.88E-07	5.98E-07	8.94E-07	5.37E-07
1.58489	6.35E-07	6.45E-07	9.60E-07	5.73E-07
1.62181	6.86E-07	6.96E-07	1.03E-06	6.12E-07
1.65959	7.41E-07	7.52E-07	1.11E-06	6.54E-07
1.69824	8.00E-07	8.12E-07	1.19E-06	6.98E-07
1.7378	8.65E-07	8.77E-07	1.27E-06	7.45E-07
1.77828	9.34E-07	9.47E-07	1.37E-06	7.96E-07
1.8197	1.01E-06	1.02E-06	1.47E-06	8.49E-07
1.86209	1.09E-06	1.11E-06	1.58E-06	9.07E-07
1.90546	1.18E-06	1.20E-06	1.69E-06	9.68E-07
1.94984	1.28E-06	1.29E-06	1.81E-06	1.03E-06
1.99526	1.38E-06	1.40E-06	1.95E-06	1.10E-06
2.04174	1.49E-06	1.51E-06	2.09E-06	1.18E-06
2.0893	1.61E-06	1.64E-06	2.24E-06	1.26E-06
2.13796	1.75E-06	1.77E-06	2.41E-06	1.34E-06
2.18776	1.89E-06	1.92E-06	2.58E-06	1.43E-06
2.23872	2.04E-06	2.07E-06	2.77E-06	1.53E-06
2.29087	2.21E-06	2.25E-06	2.98E-06	1.64E-06
2.34423	2.39E-06	2.43E-06	3.20E-06	1.75E-06
2.39883	2.59E-06	2.63E-06	3.43E-06	1.86E-06
2.45471	2.80E-06	2.85E-06	3.68E-06	1.99E-06
2.51189	3.04E-06	3.09E-06	3.95E-06	2.12E-06
2.5704	3.29E-06	3.35E-06	4.24E-06	2.27E-06
2.63027	3.56E-06	3.63E-06	4.55E-06	2.42E-06
2.69153	3.86E-06	3.94E-06	4.88E-06	2.59E-06
2.75423	4.18E-06	4.27E-06	5.24E-06	2.76E-06
2.81838	4.52E-06	4.63E-06	5.63E-06	2.95E-06
2.88403	4.90E-06	5.02E-06	6.04E-06	3.15E-06
2.95121	5.31E-06	5.44E-06	6.48E-06	3.36E-06
3.01995	5.75E-06	5.91E-06	6.96E-06	3.59E-06
3.0903	6.23E-06	6.41E-06	7.47E-06	3.83E-06
3.16228	6.75E-06	6.95E-06	8.01E-06	4.09E-06
3.23594	7.32E-06	7.55E-06	8.60E-06	4.37E-06
3.31131	7.93E-06	8.19E-06	9.23E-06	4.66E-06
3.38844	8.59E-06	8.89E-06	9.91E-06	4.98E-06
3.46737	9.32E-06	9.65E-06	1.06E-05	5.31E-06
3.54813	1.01E-05	1.05E-05	1.14E-05	5.67E-06
3.63078	1.09E-05	1.14E-05	1.23E-05	6.06E-06
3.71535	1.19E-05	1.24E-05	1.31E-05	6.47E-06
3.80189	1.29E-05	1.34E-05	1.41E-05	6.91E-06
3.89045	1.40E-05	1.46E-05	1.51E-05	7.37E-06
3.98107	1.51E-05	1.58E-05	1.63E-05	7.87E-06
4.0738	1.64E-05	1.72E-05	1.74E-05	8.41E-06
4.16869	1.78E-05	1.87E-05	1.87E-05	8.97E-06
4.2658	1.93E-05	2.03E-05	2.01E-05	9.58E-06
4.36516	2.09E-05	2.21E-05	2.16E-05	1.02E-05
4.46684	2.27E-05	2.40E-05	2.32E-05	1.09E-05
4.57088	2.46E-05	2.61E-05	2.49E-05	1.17E-05
4.67735	2.67E-05	2.84E-05	2.67E-05	1.25E-05
4.7863	2.90E-05	3.09E-05	2.86E-05	1.33E-05
4.89779	3.14E-05	3.36E-05	3.07E-05	1.42E-05
5.01187	3.41E-05	3.65E-05	3.30E-05	1.52E-05
5.12861	3.70E-05	3.97E-05	3.54E-05	1.62E-05
5.24807	4.02E-05	4.32E-05	3.80E-05	1.73E-05
5.37032	4.36E-05	4.69E-05	4.08E-05	1.84E-05
5.49541	4.73E-05	5.11E-05	4.38E-05	1.97E-05
5.62341	5.13E-05	5.55E-05	4.70E-05	2.10E-05
5.7544	5.57E-05	6.04E-05	5.04E-05	2.24E-05
5.88844	6.04E-05	6.57E-05	5.41E-05	2.40E-05
6.0256	6.56E-05	7.15E-05	5.81E-05	2.56E-05
6.16595	7.12E-05	7.78E-05	6.23E-05	2.73E-05
6.30957	7.73E-05	8.47E-05	6.69E-05	2.92E-05
6.45654	8.39E-05	9.21E-05	7.18E-05	3.11E-05
6.60693	9.10E-05	0.00010026	7.71E-05	3.32E-05
6.76083	9.88E-05	0.000109114	8.27E-05	3.55E-05
6.91831	0.000107247	0.000118757	8.88E-05	3.79E-05
7.07946	0.000116423	0.000129259	9.53E-05	4.05E-05
7.24436	0.000126388	0.000140696	0.000102281	4.32E-05
7.4131	0.00013721	0.000153153	0.000109778	4.61E-05
7.58578	0.000148963	0.00016672	0.000117824	4.93E-05
7.76247	0.000161728	0.000181497	0.00012646	5.26E-05
7.94328	0.000175591	0.000197593	0.000135729	5.61E-05
8.12831	0.000190647	0.000215125	0.000145678	5.99E-05
8.31764	0.000207	0.000234223	0.000156356	6.40E-05
8.51138	0.000224761	0.000255026	0.000167816	6.83E-05
8.70964	0.000244052	0.000277687	0.000180117	7.30E-05
8.91251	0.000265005	0.000302374	0.000193319	7.79E-05
9.12011	0.000287764	0.000329267	0.000207488	8.32E-05
9.33254	0.000312484	0.000358564	0.000222697	8.88E-05
9.54993	0.000339336	0.000390482	0.00023902	9.48E-05
9.77237	0.000368502	0.000425255	0.000256539	0.000101219
10	0.000400184	0.000463139	0.000275343	0.00010807
10.2329	0.000434599	0.000504414	0.000295525	0.000115384
10.4713	0.000471983	0.000549383	0.000317186	0.000123192
10.7152	0.000512592	0.00059838	0.000340435	0.00013153
10.9648	0.000556705	0.000651764	0.000365387	0.000140431
11.2202	0.000604626	0.00070993	0.000392169	0.000149935
11.4815	0.000656684	0.000773308	0.000420914	0.000160083
11.749	0.000713236	0.000842365	0.000451766	0.000170917
12.0226	0.000774671	0.000917612	0.000484879	0.000182484
12.3027	0.000841412	0.000999605	0.00052042	0.000194834
12.5893	0.000913917	0.00108895	0.000558565	0.00020802
12.8825	0.000992685	0.00118631	0.000599506	0.000222098
13.1826	0.00107826	0.00129239	0.000643448	0.000237129
13.4896	0.00117122	0.001408	0.000690611	0.000253177
13.8038	0.00127223	0.00153398	0.000741231	0.000270311
14.1254	0.00138196	0.00167126	0.000795561	0.000288605
14.4544	0.00150117	0.00182086	0.000853874	0.000308137
14.7911	0.00163069	0.00198389	0.00091646	0.000328991
15.1356	0.0017714	0.00216156	0.000983634	0.000351256
15.4882	0.00192429	0.00235518	0.00105573	0.000375028
15.8489	0.00209039	0.00256619	0.00113311	0.000400409
16.2181	0.00227086	0.00279614	0.00121617	0.000427508
16.5959	0.00246693	0.00304675	0.00130531	0.00045644
16.9824	0.00267997	0.00331988	0.00140099	0.000487331
17.378	0.00291143	0.00361753	0.00150367	0.000520312
17.7828	0.00316292	0.00394194	0.00161389	0.000555526
18.197	0.00343617	0.00429549	0.00173218	0.000593122
18.6209	0.00373306	0.00468082	0.00185915	0.000633263
19.0546	0.00405564	0.00510077	0.00199542	0.000676121
19.4984	0.00440614	0.00555848	0.00214168	0.000721879
19.9526	0.00478698	0.00605733	0.00229865	0.000770733
20.4174	0.00520077	0.00660102	0.00246714	0.000822894
20.893	0.00565039	0.0071936	0.00264797	0.000878586
21.3796	0.00613892	0.00783946	0.00284206	0.000938046
21.8776	0.00666975	0.0085434	0.00305038	0.00100153
22.3872	0.00724654	0.00931064	0.00327396	0.00106931
22.9087	0.00787327	0.0101469	0.00351394	0.00114168
23.4423	0.00855427	0.0110583	0.0037715	0.00121894
23.9883	0.00929424	0.0120518	0.00404794	0.00130144
24.5471	0.0100983	0.0131346	0.00434464	0.00138952
25.1189	0.010972	0.0143148	0.00466309	0.00148356
25.704	0.0119214	0.0156012	0.00500488	0.00158396
26.3027	0.0129529	0.0170034	0.00537172	0.00169116
26.9153	0.0140739	0.0185317	0.00576546	0.00180561
27.5423	0.0152919	0.0201975	0.00618805	0.00192781
28.1838	0.0166155	0.0220132	0.00664162	0.00205828
28.8403	0.0180538	0.0239923	0.00712843	0.00219758
29.5121	0.0196166	0.0261496	0.00765092	0.0023463
30.1995	0.0213149	0.028501	0.00821171	0.0025051
30.903	0.0231603	0.031064	0.00881361	0.00267463
31.6228	0.0251656	0.0338578	0.00945962	0.00285564
32.3594	0.0273447	0.036903	0.010153	0.00304891
33.1131	0.0297126	0.0402224	0.0108972	0.00325525
33.8844	0.0322857	0.0438405	0.0116959	0.00347555
34.6737	0.0350819	0.0477844	0.0125532	0.00371077
35.4813	0.0381203	0.0520834	0.0134733	0.00396191
36.3078	0.0414222	0.0567694	0.0144608	0.00423004
37.1535	0.0450102	0.0618773	0.0155208	0.00451631
38.0189	0.0489092	0.0674452	0.0166584	0.00482197
38.9045	0.0531462	0.0735144	0.0178794	0.0051483
39.8107	0.0577505	0.0801301	0.0191899	0.00549673
40.738	0.0627539	0.0873415	0.0205965	0.00586873
41.6869	0.0681911	0.0952023	0.0221062	0.00626591
42.658	0.0740997	0.103771	0.0237265	0.00668997
43.6516	0.0805205	0.113111	0.0254656	0.00714273
44.6684	0.087498	0.123293	0.0273321	0.00762613
45.7088	0.0950805	0.134392	0.0293355	0.00814224
46.7735	0.10332	0.14649	0.0314857	0.00869329
47.863	0.112275	0.159678	0.0337935	0.00928163
48.9779	0.122006	0.174053	0.0362705	0.00990978
50.1187	0.13258	0.189724	0.038929	0.0105804
51.2861	0.144072	0.206805	0.0417824	0.0112965
52.4807	0.15656	0.225426	0.044845	0.012061
53.7032	0.170131	0.245724	0.048132	0.0128773
54.9541	0.184879	0.26785	0.0516599	0.0137488
56.2341	0.200905	0.29197	0.0554464	0.0146793
57.544	0.218322	0.318262	0.0595105	0.0156727
58.8844	0.237249	0.346922	0.0638725	0.0167334
60.256	0.257818	0.378165	0.0685541	0.0178659
61.6595	0.280171	0.412222	0.073579	0.019075
63.0957	0.304462	0.449348	0.0789721	0.0203659
64.5654	0.330861	0.489818	0.0847605	0.0217442
66.0693	0.359549	0.533934	0.0909732	0.0232158
67.6083	0.390725	0.582024	0.0976413	0.024787
69.1831	0.424606	0.634448	0.104798	0.0264645
70.7946	0.461425	0.691594	0.11248	0.0282556
72.4436	0.501438	0.753889	0.120724	0.0301678
74.131	0.544922	0.821797	0.129573	0.0322095
75.8578	0.592179	0.895824	0.13907	0.0343894
77.6247	0.643534	0.97652	0.149264	0.0367167
79.4328	0.699344	1.06449	0.160204	0.0392016
81.2831	0.759996	1.16038	0.171947	0.0418547
83.1764	0.82591	1.26491	0.18455	0.0446873
85.1138	0.897542	1.37887	0.198077	0.0477116
87.0964	0.975387	1.50309	0.212595	0.0509406
89.1251	1.05999	1.6385	0.228178	0.0543881
91.2011	1.15193	1.78612	0.244903	0.058069
93.3254	1.25184	1.94703	0.262853	0.0619989
95.4993	1.36042	2.12245	0.28212	0.0661948
97.7237	1.47843	2.31367	0.302798	0.0706747
100	1.60667	2.52213	0.324993	0.0754578
102.329	1.74604	2.74937	0.348814	0.0805646
104.713	1.8975	2.99709	0.374381	0.086017
107.152	2.0621	3.26713	0.401822	0.0918384
109.648	2.24098	3.5615	0.431274	0.0980537
112.202	2.43539	3.8824	0.462886	0.10469
114.815	2.64666	4.23222	0.496814	0.111775
117.49	2.87626	4.61356	0.533229	0.119339
120.226	3.12579	5.02927	0.572313	0.127416
123.027	3.39696	5.48245	0.614262	0.136039
125.893	3.69167	5.97646	0.659286	0.145246
128.825	4.01195	6.51499	0.70761	0.155076
131.826	4.36002	7.10205	0.759475	0.165571
134.896	4.73829	7.74202	0.815143	0.176776
138.038	5.14938	8.43966	0.87489	0.18874
141.254	5.59614	9.20017	0.939017	0.201513
144.544	6.08168	10.0292	1.00784	0.215151
147.911	6.60934	10.933	1.08172	0.229712
151.356	7.1828	11.9182	1.161	0.245259
154.882	7.80601	12.9922	1.2461	0.261857
158.489	8.48331	14.163	1.33744	0.279579
162.181	9.21938	15.4393	1.43547	0.2985
165.959	10.0193	16.8307	1.54068	0.318702
169.824	10.8887	18.3474	1.65361	0.34027
173.78	11.8335	20.0008	1.77482	0.363299
177.828	12.8603	21.8033	1.90491	0.387886
181.97	13.9762	23.7681	2.04453	0.414137
186.209	15.1889	25.9101	2.19439	0.442165
190.546	16.5069	28.2451	2.35523	0.472089
194.984	17.9392	30.7906	2.52786	0.504039
199.526	19.4959	33.5655	2.71315	0.538151
204.174	21.1876	36.5904	2.91202	0.574572
208.93	23.0262	39.888	3.12546	0.613457
213.796	25.0243	43.4828	3.35455	0.654974
218.776	27.1958	47.4016	3.60042	0.699301
223.872	29.5558	51.6735	3.86433	0.746628
229.087	32.1206	56.3305	4.14757	0.797157
234.423	34.908	61.4072	4.45157	0.851107
239.883	37.9373	66.9415	4.77786	0.908708
245.471	41.2294	72.9746	5.12807	0.970206
251.189	44.8073	79.5514	5.50394	1.03587
257.04	48.6957	86.7209	5.90736	1.10597
263.027	52.9216	94.5367	6.34036	1.18082
269.153	57.5142	103.057	6.80509	1.26074
275.423	62.5054	112.345	7.30388	1.34606
281.838	67.9298	122.47	7.83923	1.43716
288.403	73.8249	133.508	8.41383	1.53442
295.121	80.2317	145.541	9.03054	1.63826
301.995	87.1945	158.658	9.69245	1.74914
309.03	94.7616	172.957	10.4029	1.86752
316.228	102.985	188.545	11.1654	1.9939
323.594	111.923	205.538	11.9838	2.12885
331.131	121.636	224.063	12.8622	2.27292
338.844	132.193	244.257	13.8049	2.42674
346.737	143.665	266.272	14.8168	2.59098
354.813	156.133	290.271	15.9028	2.76633
363.078	169.684	316.432	17.0684	2.95355
371.535	184.41	344.952	18.3195	3.15344
380.189	200.415	376.042	19.6623	3.36685
389.045	217.808	409.935	21.1035	3.59471
398.107	236.712	446.882	22.6503	3.83799
407.38	257.255	487.159	24.3105	4.09774
416.869	279.582	531.066	26.0924	4.37506
426.58	303.847	578.931	28.0049	4.67115
436.516	330.218	631.11	30.0576	4.98728
446.684	358.877	687.992	32.2607	5.32481
457.088	390.024	750.001	34.6253	5.68518
467.735	423.875	817.599	37.1632	6.06994
478.63	460.663	891.29	39.8872	6.48073
489.779	500.644	971.623	42.8108	6.91933
501.187	544.096	1059.2	45.9487	7.38761
512.861	591.319	1154.66	49.3167	7.88759
524.807	642.64	1258.73	52.9314	8.4214
537.032	698.416	1372.18	56.8112	8.99133
549.541	759.033	1495.86	60.9753	9.59984
562.341	824.912	1630.68	65.4446	10.2495
575.44	896.508	1777.66	70.2415	10.9432
588.844	974.318	1937.88	75.39	11.6838
602.56	1058.88	2112.55	80.9159	12.4745
616.595	1150.79	2302.96	86.8468	13.3188
630.957	1250.67	2510.52	93.2124	14.2201
645.654	1359.22	2736.8	100.045	15.1825
660.693	1477.19	2983.48	107.378	16.21
676.083	1605.4	3252.38	115.248	17.3071
691.831	1744.74	3545.53	123.695	18.4784
707.946	1896.17	3865.09	132.762	19.729
724.436	2060.75	4213.46	142.493	21.0642
741.31	2239.61	4593.23	152.937	22.4897
758.578	2434	5007.23	164.147	24.0118
776.247	2645.25	5458.54	176.179	25.6368
794.328	2874.85	5950.54	189.092	27.3718
812.831	3124.37	6486.87	202.952	29.2243
831.764	3395.55	7071.55	217.828	31.2021
851.138	3690.27	7708.93	233.794	33.3138
870.964	4010.57	8403.76	250.931	35.5684
891.251	4358.67	9161.21	269.323	37.9756
912.011	4736.99	9986.94	289.064	40.5456
933.254	5148.14	10887.1	310.251	43.2897
954.993	5594.98	11868.4	332.992	46.2194
977.237	6080.6	12938.1	357.399	49.3474
1000	6608.38	14104.3	383.596	52.6871
1023.29	7181.96	15375.5	411.712	56.2528
1047.13	7805.33	16761.4	441.889	60.0598
1071.52	8482.81	18272.1	474.279	64.1245
1096.48	9219.09	19919	509.042	68.4643
1122.02	10019.3	21714.4	546.353	73.0978
1148.15	10888.9	23671.6	586.4	78.0448
1174.9	11834	25805.2	629.381	83.3267
1202.26	12861.2	28131.1	675.513	88.966
1230.27	13977.5	30666.6	725.026	94.987
1258.93	15190.7	33430.7	778.169	101.415
1288.25	16509.3	36444	835.206	108.279
1318.26	17942.2	39728.8	896.424	115.607
1348.96	19499.6	43309.7	962.13	123.431
1380.38	21192.1	47213.3	1032.65	131.784
1412.54	23031.5	51468.8	1108.34	140.703
1445.44	25030.6	56107.9	1189.58	150.226
1479.11	27203.2	61165.1	1276.77	160.393
1513.56	29564.4	66678.1	1370.36	171.247
1548.82	32130.5	72688.1	1470.8	182.837
1584.89	34919.4	79239.7	1578.61	195.211
1621.81	37950.3	86381.9	1694.31	208.422
1659.59	41244.3	94167.8	1818.5	222.528
1698.24	44824.3	102655	1951.79	237.588
1737.8	48715	111908	2094.85	253.667
1778.28	52943.4	121995	2248.4	270.835
1819.7	57538.8	132991	2413.2	289.164
1862.09	62533.1	144978	2590.08	308.734
1905.46	67960.8	158045	2779.93	329.628
1949.84	73859.8	172290	2983.69	351.936
1995.26	80270.7	187820	3202.39	375.754
2041.74	87238.1	204748	3437.11	401.184
2089.3	94810.3	223203	3689.04	428.336
2137.96	103040	243321	3959.44	457.324
2187.76	111983	265253	4249.65	488.275
2238.72	121703	289161	4561.14	521.32
2290.87	132267	315224	4895.46	556.601
2344.23	143748	343637	5254.29	594.27
2398.83	156225	374610	5639.41	634.489
2454.71	169785	408375	6052.76	677.43
2511.89	184523	445184	6496.41	723.276
2570.4	200539	485310	6972.58	772.225
2630.27	217946	529053	7483.65	824.488
2691.53	236863	576738	8032.18	880.287
2754.23	257423	628722	8620.92	939.862
2818.38	279767	685391	9252.81	1003.47
2884.03	304051	747168	9931.02	1071.38
2951.21	330442	814514	10658.9	1143.89
3019.95	359124	887929	11440.2	1221.3
3090.3	390296	967962	12278.7	1303.96
3162.28	424174	1.05521e+06	13178.7	1392.21
3235.94	460992	1.15032e+06	14144.7	1486.43
3311.31	501006	1.254e+06	15181.5	1587.03
3388.44	544493	1.36703e+06	16294.2	1694.43
3467.37	591755	1.49025e+06	17488.5	1809.11
3548.13	643119	1.62457e+06	18770.4	1931.54
3630.78	698942	1.771e+06	20146.2	2062.26
3715.35	759610	1.93062e+06	21622.9	2201.83
3801.89	825544	2.10464e+06	23207.8	2350.85
3890.45	897201	2.29434e+06	24908.8	2509.94
3981.07	975078	2.50114e+06	26734.6	2679.81
4073.8	1.05971e+06	2.72657e+06	28694.2	2861.17
4168.69	1.1517e+06	2.97233e+06	30797.4	3054.81
4265.8	1.25167e+06	3.24024e+06	33054.7	3261.55
4365.16	1.36031e+06	3.5323e+06	35477.6	3482.28
4466.84	1.47838e+06	3.85068e+06	38078	3717.95
4570.88	1.60671e+06	4.19775e+06	40869	3969.58
4677.35	1.74617e+06	4.57611e+06	43864.5	4238.23
4786.3	1.89774e+06	4.98858e+06	47079.7	4525.06
4897.79	2.06246e+06	5.43822e+06	50530.5	4831.3
5011.87	2.24149e+06	5.92839e+06	54234.3	5158.27
5128.61	2.43605e+06	6.46274e+06	58209.5	5507.37
5248.07	2.6475e+06	7.04525e+06	62476.1	5880.09
5370.32	2.8773e+06	7.68027e+06	67055.4	6278.04
5495.41	3.12705e+06	8.37253e+06	71970.4	6702.92
5623.41	3.39848e+06	9.12718e+06	77245.6	7156.56
5754.4	3.69347e+06	9.94985e+06	82907.5	7640.89
5888.44	4.01406e+06	1.08467e+07	88984.4	8158.01
6025.6	4.36248e+06	1.18243e+07	95506.7	8710.12
6165.95	4.74115e+06	1.28901e+07	102507	9299.6
6309.57	5.15268e+06	1.40519e+07	110021	9928.97
6456.54	5.59993e+06	1.53185e+07	118085	10600.9
6606.93	6.08601e+06	1.66992e+07	126740	11318.4
6760.83	6.61428e+06	1.82044e+07	136030	12084.4
6918.31	7.1884e+06	1.98452e+07	146000	12902.2
7079.46	7.81236e+06	2.1634e+07	156702	13775.4
7244.36	8.49047e+06	2.35839e+07	168187	14707.7
7413.1	9.22745e+06	2.57096e+07	180515	15703.1
7585.78	1.00284e+07	2.8027e+07	193746	16765.8
7762.47	1.08989e+07	3.05532e+07	207947	17900.5
7943.28	1.18449e+07	3.3307e+07	223189	19111.9
8128.31	1.2873e+07	3.63091e+07	239549	20405.4
8317.64	1.39904e+07	3.95818e+07	257107	21786.3
8511.38	1.52048e+07	4.31495e+07	275952	23260.8
8709.64	1.65246e+07	4.70388e+07	296179	24835
8912.51	1.79589e+07	5.12786e+07	317888	26515.8
9120.11	1.95178e+07	5.59005e+07	341188	28310.3
9332.54	21211915	6.09391e+07	366196	30226.2
9549.93	2.30531e+07	6.64318e+07	393037	32271.9
9772.37	2.50541e+07	7.24196e+07	421846	34455.9
10000	2.72289e+07	7.8947e+07	452766	36787.8
10232.9	2.95923e+07	8.60629e+07	485952	39277.5
10471.3	3.2161e+07	9.38201e+07	521571	41935.7
10715.2	3.49526e+07	1.02276e+08	559801	44773.8
10964.8	3.79865e+07	1.11495e+08	600833	47804
11220.2	4.12837e+07	1.21545e+08	644872	51039.2
11481.5	4.48672e+07	1.325e+08	692140	54493.4
11749	4.87617e+07	1.44443e+08	742871	58181.4
12022.6	5.29942e+07	1.57462e+08	797322	62119
12302.7	5.75941e+07	1.71655e+08	855763	66323
12589.3	6.25933e+07	1.87127e+08	918488	70811.6
12882.5	6.80265e+07	2.03993e+08	985811	75603.9
13182.6	7.39312e+07	222379954	1.05807e+06	80720.6
13489.6	8.03485e+07	2.42424e+08	1.13562e+06	86183.5
13803.8	8.73228e+07	2.64275e+08	1.21886e+06	92016.2
14125.4	9.49025e+07	2.88095e+08	1.3082e+06	98243.6
14454.4	1.0314e+08	3.14062e+08	1.40409e+06	104892
14791.1	112092731	3.4237e+08	1.507e+06	111991
15135.6	1.21822e+08	3.73229e+08	1.61746e+06	119571
15488.2	1.32397e+08	4.0687e+08	1.73602e+06	127663
15848.9	143888863	4.43543e+08	1.86326e+06	136303
16218.1	1.56379e+08	483521229	1.99983e+06	145527
16595.9	1.69952e+08	5.27103e+08	2.14641e+06	155376
16982.4	184704268	5.74613e+08	2.30374e+06	165891
17378	200736733	6.26405e+08	2.4726e+06	177119
17782.8	2.18161e+08	6.82866e+08	2.65383e+06	189105
18197	2.37097e+08	7.44416e+08	2.84835e+06	201904
18620.9	2.57678e+08	8.11513e+08	3.05713e+06	215568
19054.6	2.80044e+08	8.84658e+08	3.28121e+06	230157
19498.4	3.04352e+08	964396192	3.52171e+06	245733
19952.6	3.3077e+08	1051321341	3.77984e+06	262364
20417.4	3.59481e+08	1146081426	4.05689e+06	280120
20893	3.90685e+08	1249382643	4.35425e+06	299078
21379.6	4.24596e+08	1361994841	4.67341e+06	319319
21877.6	4.61452e+08	1484757258	5.01596e+06	340929
22387.2	5.01506e+08	1618584777	5.38361e+06	364002
22908.7	5.45037e+08	1764474744	5.77821e+06	388637
23442.3	5.92347e+08	1923514397	6.20174e+06	414939
23988.3	6.43763e+08	2096888976	6.65631e+06	443021
24547.1	6.99642e+08	2285890547	7.1442e+06	473003
25118.9	7.60371e+08	2491927639	7.66785e+06	505015
25704	8.26372e+08	2716535737	8.22988e+06	539193
26302.7	8.98102e+08	2961388724	8.83311e+06	575684
26915.3	976058102	3228311360	9.48055e+06	614645
27542.3	1060780733	3519292876	1.01755e+07	656242
28183.8	1152857359	3836501802	1.09213e+07	700655
28840.3	1252926315	4182302127	1.17218e+07	748073
29512.1	1361681341	4559270916	1.2581e+07	798701
30199.5	1479876396	4970217517	1.35031e+07	852755
30903	1608330882	5418204495	1.44928e+07	910467
31622.8	1747935327	5906570459	1.55551e+07	972085
32359.4	1899657558	6438954940	1.66953e+07	1.03787e+06
33113.1	2064549408	7019325514	1.7919e+07	1.10811e+06
33884.4	2243754012	7652007374	1.92324e+07	1.18311e+06
34673.7	2438513731	8341715561	2.06421e+07	1.26318e+06
35481.3	2650178761	9093590102	2.21551e+07	1.34867e+06
36307.8	2880216498	9913234317	2.3779e+07	1.43994e+06
37153.5	3130221711	10806756576	2.55219e+07	1.53739e+06
38018.9	3401927592	11780815826	2.73926e+07	1.64144e+06
38904.5	3697217780	12842671209	2.94004e+07	1.75252e+06
39810.7	4018139413	14000236169	3.15554e+07	1.87113e+06
40738	4366917324	15262137418	3.38683e+07	1.99776e+06
41686.9	4745969462	16637779235	3.63508e+07	2.13297e+06
42658	5157923657	18137413544	3.90152e+07	2.27732e+06
43651.6	5605635836	19772216320	4.18749e+07	2.43144e+06
44668.4	6092209825	21554370876	4.49442e+07	2.596e+06
45708.8	6621018864	23497158660	4.82385e+07	2.77169e+06
46773.5	7195728992	25615058234	5.17742e+07	2.95927e+06
47863	7820324465	27923853173	5.55691e+07	3.15954e+06
48977.9	8499135376	30440749696	5.96422e+07	3.37337e+06
50118.7	9236867673	33184504890	6.40138e+07	3.60167e+06
51286.1	10038635786	36175566500	6.87058e+07	3.84542e+06
52480.7	10909998080	39436225313	7.37418e+07	4.10567e+06
53703.2	11856995393	42990781282	7.91469e+07	4.38353e+06
54954.1	12886192913	46865724616	8.49481e+07	4.6802e+06
56234.1	14004725691	51089933203	9.11746e+07	4.99694e+06
57544	15220348109	55694887818	9.78574e+07	5.33512e+06
58884.4	16541487634	60714906732	1.0503e+08	5.69619e+06
60256	17977303247	66187401469	1.12728e+08	6.08169e+06
61659.5	19537748934	72153155617	1.20991e+08	6.49328e+06
63095.7	21233642701	78656628761	1.29859e+08	6.93273e+06
64565.4	23076741561	85746287818	1.39378e+08	7.40192e+06
66069.3	25079823050	93474968240	1.49594e+08	7.90286e+06
67608.3	27256773805	1.019E+11	1.60559e+08	8.4377e+06
69183.1	29622685835	1.11085E+11	172327134	9.00874e+06
70794.6	32193961150	1.21098E+11	184958232	9.61843e+06
72443.6	34988425470	1.32013E+11	1.98515e+08	1.02694e+07
74131	38025451802	1.43911E+11	2.13066e+08	1.09644e+07
75857.8	41326094749	1.56883E+11	2.28683e+08	1.17064e+07
77624.7	44913236473	1.71023E+11	2.45445e+08	1.24987e+07
79432.8	48811745326	1.86438E+11	2.63435e+08	1.33446e+07
81283.1	53048648259	2.03243E+11	2.82744e+08	1.42477e+07
83176.4	57653318186	2.21562E+11	303468533	1.52119e+07
85113.8	62657677616	2.41532E+11	3.25712e+08	1.62414e+07
87096.4	68096419961	2.63303E+11	3.49586e+08	1.73406e+07
89125.1	74007250054	2.87035E+11	3.75209e+08	1.85142e+07
91201.1	80431145540	3.12907E+11	4.02711e+08	1.97672e+07
93325.4	87412640964	3.41111E+11	4.32229e+08	2.11049e+07
95499.3	95000136509	3.71856E+11	4.6391e+08	2.25333e+07
97723.7	1.03246E+11	4.05373E+11	4.97913e+08	2.40583e+07
100000	1.12208E+11	4.41912E+11	5.34409e+08	2.56865e+07

## Sheet: Source_data_Fig2d
Temperature	Rate_three_component_0.3MPa	Rate_two_component_0.3MPa	Rate_GSI_0.3MPa	Rate_GSS_0.3MPa	Rate_three_component_0.05MPa	Rate_two_component_0.05MPa	Rate_GSI_0.05MPa	Rate_GSS_0.05MPa
243	2.37E-10	2.65E-10	1.09E-09	2.78E-10	5.73E-12	3.89E-12	4.45E-12	1.70E-12
243.1	2.40E-10	2.69E-10	1.10E-09	2.81E-10	5.79E-12	3.94E-12	4.48E-12	1.72E-12
243.2	2.42E-10	2.72E-10	1.11E-09	2.85E-10	5.85E-12	3.99E-12	4.51E-12	1.74E-12
243.3	2.45E-10	2.76E-10	1.12E-09	2.88E-10	5.91E-12	4.04E-12	4.54E-12	1.77E-12
243.4	2.48E-10	2.79E-10	1.13E-09	2.92E-10	5.97E-12	4.09E-12	4.58E-12	1.79E-12
243.5	2.51E-10	2.83E-10	1.13E-09	2.96E-10	6.04E-12	4.15E-12	4.61E-12	1.81E-12
243.6	2.54E-10	2.87E-10	1.14E-09	3.00E-10	6.10E-12	4.20E-12	4.65E-12	1.83E-12
243.7	2.56E-10	2.91E-10	1.15E-09	3.03E-10	6.16E-12	4.26E-12	4.68E-12	1.86E-12
243.8	2.59E-10	2.94E-10	1.16E-09	3.07E-10	6.23E-12	4.31E-12	4.71E-12	1.88E-12
243.9	2.62E-10	2.98E-10	1.17E-09	3.11E-10	6.29E-12	4.37E-12	4.75E-12	1.91E-12
244	2.65E-10	3.02E-10	1.18E-09	3.15E-10	6.36E-12	4.42E-12	4.78E-12	1.93E-12
244.1	2.68E-10	3.06E-10	1.18E-09	3.19E-10	6.43E-12	4.48E-12	4.82E-12	1.95E-12
244.2	2.71E-10	3.10E-10	1.19E-09	3.23E-10	6.50E-12	4.54E-12	4.85E-12	1.98E-12
244.3	2.74E-10	3.14E-10	1.20E-09	3.27E-10	6.56E-12	4.60E-12	4.89E-12	2.00E-12
244.4	2.77E-10	3.18E-10	1.21E-09	3.32E-10	6.63E-12	4.65E-12	4.92E-12	2.03E-12
244.5	2.80E-10	3.22E-10	1.22E-09	3.36E-10	6.70E-12	4.71E-12	4.96E-12	2.06E-12
244.6	2.83E-10	3.27E-10	1.23E-09	3.40E-10	6.77E-12	4.78E-12	5.00E-12	2.08E-12
244.7	2.86E-10	3.31E-10	1.24E-09	3.44E-10	6.84E-12	4.84E-12	5.03E-12	2.11E-12
244.8	2.90E-10	3.35E-10	1.25E-09	3.49E-10	6.92E-12	4.90E-12	5.07E-12	2.14E-12
244.9	2.93E-10	3.39E-10	1.25E-09	3.53E-10	6.99E-12	4.96E-12	5.11E-12	2.16E-12
245	2.96E-10	3.44E-10	1.26E-09	3.58E-10	7.06E-12	5.03E-12	5.14E-12	2.19E-12
245.1	2.99E-10	3.48E-10	1.27E-09	3.62E-10	7.13E-12	5.09E-12	5.18E-12	2.22E-12
245.2	3.03E-10	3.53E-10	1.28E-09	3.67E-10	7.21E-12	5.15E-12	5.22E-12	2.25E-12
245.3	3.06E-10	3.57E-10	1.29E-09	3.71E-10	7.28E-12	5.22E-12	5.26E-12	2.27E-12
245.4	3.09E-10	3.62E-10	1.30E-09	3.76E-10	7.36E-12	5.29E-12	5.29E-12	2.30E-12
245.5	3.13E-10	3.67E-10	1.31E-09	3.81E-10	7.44E-12	5.35E-12	5.33E-12	2.33E-12
245.6	3.16E-10	3.71E-10	1.32E-09	3.86E-10	7.51E-12	5.42E-12	5.37E-12	2.36E-12
245.7	3.20E-10	3.76E-10	1.33E-09	3.91E-10	7.59E-12	5.49E-12	5.41E-12	2.39E-12
245.8	3.23E-10	3.81E-10	1.34E-09	3.95E-10	7.67E-12	5.56E-12	5.45E-12	2.42E-12
245.9	3.27E-10	3.86E-10	1.35E-09	4.00E-10	7.75E-12	5.63E-12	5.49E-12	2.45E-12
246	3.30E-10	3.91E-10	1.36E-09	4.05E-10	7.83E-12	5.70E-12	5.53E-12	2.48E-12
246.1	3.34E-10	3.96E-10	1.37E-09	4.11E-10	7.91E-12	5.78E-12	5.57E-12	2.51E-12
246.2	3.38E-10	4.01E-10	1.38E-09	4.16E-10	7.99E-12	5.85E-12	5.61E-12	2.54E-12
246.3	3.41E-10	4.06E-10	1.39E-09	4.21E-10	8.08E-12	5.92E-12	5.65E-12	2.58E-12
246.4	3.45E-10	4.11E-10	1.40E-09	4.26E-10	8.16E-12	6.00E-12	5.69E-12	2.61E-12
246.5	3.49E-10	4.17E-10	1.41E-09	4.31E-10	8.24E-12	6.07E-12	5.73E-12	2.64E-12
246.6	3.53E-10	4.22E-10	1.42E-09	4.37E-10	8.33E-12	6.15E-12	5.77E-12	2.67E-12
246.7	3.57E-10	4.27E-10	1.43E-09	4.42E-10	8.42E-12	6.23E-12	5.81E-12	2.71E-12
246.8	3.61E-10	4.33E-10	1.44E-09	4.48E-10	8.50E-12	6.31E-12	5.85E-12	2.74E-12
246.9	3.65E-10	4.38E-10	1.45E-09	4.53E-10	8.59E-12	6.39E-12	5.89E-12	2.78E-12
247	3.69E-10	4.44E-10	1.46E-09	4.59E-10	8.68E-12	6.47E-12	5.94E-12	2.81E-12
247.1	3.73E-10	4.50E-10	1.47E-09	4.65E-10	8.77E-12	6.55E-12	5.98E-12	2.85E-12
247.2	3.77E-10	4.55E-10	1.48E-09	4.71E-10	8.86E-12	6.63E-12	6.02E-12	2.88E-12
247.3	3.81E-10	4.61E-10	1.49E-09	4.76E-10	8.95E-12	6.71E-12	6.06E-12	2.92E-12
247.4	3.85E-10	4.67E-10	1.50E-09	4.82E-10	9.04E-12	6.80E-12	6.11E-12	2.95E-12
247.5	3.89E-10	4.73E-10	1.51E-09	4.88E-10	9.13E-12	6.88E-12	6.15E-12	2.99E-12
247.6	3.93E-10	4.79E-10	1.52E-09	4.94E-10	9.23E-12	6.97E-12	6.19E-12	3.03E-12
247.7	3.98E-10	4.85E-10	1.53E-09	5.01E-10	9.32E-12	7.06E-12	6.24E-12	3.06E-12
247.8	4.02E-10	4.91E-10	1.54E-09	5.07E-10	9.42E-12	7.15E-12	6.28E-12	3.10E-12
247.9	4.06E-10	4.97E-10	1.55E-09	5.13E-10	9.51E-12	7.24E-12	6.33E-12	3.14E-12
248	4.11E-10	5.04E-10	1.57E-09	5.19E-10	9.61E-12	7.33E-12	6.37E-12	3.18E-12
248.1	4.15E-10	5.10E-10	1.58E-09	5.26E-10	9.71E-12	7.42E-12	6.42E-12	3.22E-12
248.2	4.20E-10	5.17E-10	1.59E-09	5.32E-10	9.81E-12	7.51E-12	6.46E-12	3.26E-12
248.3	4.24E-10	5.23E-10	1.60E-09	5.39E-10	9.91E-12	7.60E-12	6.51E-12	3.30E-12
248.4	4.29E-10	5.30E-10	1.61E-09	5.45E-10	1.00E-11	7.70E-12	6.55E-12	3.34E-12
248.5	4.34E-10	5.36E-10	1.62E-09	5.52E-10	1.01E-11	7.79E-12	6.60E-12	3.38E-12
248.6	4.38E-10	5.43E-10	1.63E-09	5.59E-10	1.02E-11	7.89E-12	6.65E-12	3.42E-12
248.7	4.43E-10	5.50E-10	1.64E-09	5.66E-10	1.03E-11	7.99E-12	6.69E-12	3.46E-12
248.8	4.48E-10	5.57E-10	1.66E-09	5.73E-10	1.04E-11	8.09E-12	6.74E-12	3.51E-12
248.9	4.53E-10	5.64E-10	1.67E-09	5.80E-10	1.05E-11	8.19E-12	6.79E-12	3.55E-12
249	4.58E-10	5.71E-10	1.68E-09	5.87E-10	1.06E-11	8.29E-12	6.84E-12	3.59E-12
249.1	4.63E-10	5.78E-10	1.69E-09	5.94E-10	1.07E-11	8.39E-12	6.88E-12	3.64E-12
249.2	4.68E-10	5.85E-10	1.70E-09	6.01E-10	1.09E-11	8.50E-12	6.93E-12	3.68E-12
249.3	4.73E-10	5.93E-10	1.72E-09	6.09E-10	1.10E-11	8.60E-12	6.98E-12	3.73E-12
249.4	4.78E-10	6.00E-10	1.73E-09	6.16E-10	1.11E-11	8.71E-12	7.03E-12	3.77E-12
249.5	4.83E-10	6.08E-10	1.74E-09	6.24E-10	1.12E-11	8.82E-12	7.08E-12	3.82E-12
249.6	4.88E-10	6.15E-10	1.75E-09	6.31E-10	1.13E-11	8.92E-12	7.13E-12	3.87E-12
249.7	4.94E-10	6.23E-10	1.76E-09	6.39E-10	1.14E-11	9.03E-12	7.18E-12	3.91E-12
249.8	4.99E-10	6.31E-10	1.78E-09	6.47E-10	1.15E-11	9.15E-12	7.23E-12	3.96E-12
249.9	5.04E-10	6.39E-10	1.79E-09	6.55E-10	1.16E-11	9.26E-12	7.28E-12	4.01E-12
250	5.10E-10	6.47E-10	1.80E-09	6.63E-10	1.18E-11	9.37E-12	7.33E-12	4.06E-12
250.1	5.15E-10	6.55E-10	1.81E-09	6.71E-10	1.19E-11	9.49E-12	7.38E-12	4.11E-12
250.2	5.21E-10	6.63E-10	1.83E-09	6.79E-10	1.20E-11	9.60E-12	7.43E-12	4.16E-12
250.3	5.27E-10	6.71E-10	1.84E-09	6.87E-10	1.21E-11	9.72E-12	7.48E-12	4.21E-12
250.4	5.32E-10	6.79E-10	1.85E-09	6.95E-10	1.22E-11	9.84E-12	7.53E-12	4.26E-12
250.5	5.38E-10	6.88E-10	1.86E-09	7.04E-10	1.24E-11	9.96E-12	7.59E-12	4.31E-12
250.6	5.44E-10	6.96E-10	1.88E-09	7.12E-10	1.25E-11	1.01E-11	7.64E-12	4.36E-12
250.7	5.50E-10	7.05E-10	1.89E-09	7.21E-10	1.26E-11	1.02E-11	7.69E-12	4.41E-12
250.8	5.56E-10	7.14E-10	1.90E-09	7.30E-10	1.27E-11	1.03E-11	7.75E-12	4.47E-12
250.9	5.62E-10	7.23E-10	1.92E-09	7.38E-10	1.29E-11	1.05E-11	7.80E-12	4.52E-12
251	5.68E-10	7.32E-10	1.93E-09	7.47E-10	1.30E-11	1.06E-11	7.85E-12	4.58E-12
251.1	5.74E-10	7.41E-10	1.94E-09	7.56E-10	1.31E-11	1.07E-11	7.91E-12	4.63E-12
251.2	5.80E-10	7.50E-10	1.96E-09	7.66E-10	1.33E-11	1.08E-11	7.96E-12	4.69E-12
251.3	5.86E-10	7.59E-10	1.97E-09	7.75E-10	1.34E-11	1.10E-11	8.02E-12	4.74E-12
251.4	5.93E-10	7.68E-10	1.98E-09	7.84E-10	1.35E-11	1.11E-11	8.07E-12	4.80E-12
251.5	5.99E-10	7.78E-10	2.00E-09	7.93E-10	1.37E-11	1.12E-11	8.13E-12	4.86E-12
251.6	6.05E-10	7.87E-10	2.01E-09	8.03E-10	1.38E-11	1.14E-11	8.18E-12	4.92E-12
251.7	6.12E-10	7.97E-10	2.02E-09	8.13E-10	1.39E-11	1.15E-11	8.24E-12	4.98E-12
251.8	6.19E-10	8.07E-10	2.04E-09	8.22E-10	1.41E-11	1.17E-11	8.30E-12	5.04E-12
251.9	6.25E-10	8.17E-10	2.05E-09	8.32E-10	1.42E-11	1.18E-11	8.35E-12	5.10E-12
252	6.32E-10	8.27E-10	2.07E-09	8.42E-10	1.44E-11	1.19E-11	8.41E-12	5.16E-12
252.1	6.39E-10	8.37E-10	2.08E-09	8.52E-10	1.45E-11	1.21E-11	8.47E-12	5.22E-12
252.2	6.46E-10	8.47E-10	2.10E-09	8.62E-10	1.47E-11	1.22E-11	8.53E-12	5.28E-12
252.3	6.53E-10	8.58E-10	2.11E-09	8.73E-10	1.48E-11	1.24E-11	8.58E-12	5.34E-12
252.4	6.60E-10	8.68E-10	2.12E-09	8.83E-10	1.50E-11	1.25E-11	8.64E-12	5.41E-12
252.5	6.67E-10	8.79E-10	2.14E-09	8.94E-10	1.51E-11	1.27E-11	8.70E-12	5.47E-12
252.6	6.74E-10	8.90E-10	2.15E-09	9.04E-10	1.53E-11	1.28E-11	8.76E-12	5.54E-12
252.7	6.81E-10	9.00E-10	2.17E-09	9.15E-10	1.54E-11	1.30E-11	8.82E-12	5.60E-12
252.8	6.89E-10	9.11E-10	2.18E-09	9.26E-10	1.56E-11	1.31E-11	8.88E-12	5.67E-12
252.9	6.96E-10	9.22E-10	2.20E-09	9.37E-10	1.57E-11	1.33E-11	8.94E-12	5.74E-12
253	7.04E-10	9.34E-10	2.21E-09	9.48E-10	1.59E-11	1.35E-11	9.00E-12	5.81E-12
253.1	7.11E-10	9.45E-10	2.23E-09	9.59E-10	1.60E-11	1.36E-11	9.06E-12	5.87E-12
253.2	7.19E-10	9.57E-10	2.24E-09	9.71E-10	1.62E-11	1.38E-11	9.13E-12	5.94E-12
253.3	7.27E-10	9.68E-10	2.26E-09	9.82E-10	1.64E-11	1.40E-11	9.19E-12	6.01E-12
253.4	7.34E-10	9.80E-10	2.27E-09	9.94E-10	1.65E-11	1.41E-11	9.25E-12	6.09E-12
253.5	7.42E-10	9.92E-10	2.29E-09	1.01E-09	1.67E-11	1.43E-11	9.31E-12	6.16E-12
253.6	7.50E-10	1.00E-09	2.30E-09	1.02E-09	1.68E-11	1.45E-11	9.38E-12	6.23E-12
253.7	7.58E-10	1.02E-09	2.32E-09	1.03E-09	1.70E-11	1.46E-11	9.44E-12	6.30E-12
253.8	7.67E-10	1.03E-09	2.34E-09	1.04E-09	1.72E-11	1.48E-11	9.50E-12	6.38E-12
253.9	7.75E-10	1.04E-09	2.35E-09	1.05E-09	1.74E-11	1.50E-11	9.57E-12	6.45E-12
254	7.83E-10	1.05E-09	2.37E-09	1.07E-09	1.75E-11	1.52E-11	9.63E-12	6.53E-12
254.1	7.92E-10	1.07E-09	2.38E-09	1.08E-09	1.77E-11	1.53E-11	9.70E-12	6.61E-12
254.2	8.00E-10	1.08E-09	2.40E-09	1.09E-09	1.79E-11	1.55E-11	9.76E-12	6.68E-12
254.3	8.09E-10	1.09E-09	2.41E-09	1.10E-09	1.81E-11	1.57E-11	9.83E-12	6.76E-12
254.4	8.18E-10	1.11E-09	2.43E-09	1.12E-09	1.82E-11	1.59E-11	9.89E-12	6.84E-12
254.5	8.27E-10	1.12E-09	2.45E-09	1.13E-09	1.84E-11	1.61E-11	9.96E-12	6.92E-12
254.6	8.35E-10	1.13E-09	2.46E-09	1.14E-09	1.86E-11	1.63E-11	1.00E-11	7.00E-12
254.7	8.45E-10	1.15E-09	2.48E-09	1.16E-09	1.88E-11	1.65E-11	1.01E-11	7.09E-12
254.8	8.54E-10	1.16E-09	2.50E-09	1.17E-09	1.90E-11	1.67E-11	1.02E-11	7.17E-12
254.9	8.63E-10	1.17E-09	2.51E-09	1.18E-09	1.92E-11	1.69E-11	1.02E-11	7.25E-12
255	8.72E-10	1.19E-09	2.53E-09	1.20E-09	1.93E-11	1.71E-11	1.03E-11	7.34E-12
255.1	8.82E-10	1.20E-09	2.55E-09	1.21E-09	1.95E-11	1.73E-11	1.04E-11	7.42E-12
255.2	8.91E-10	1.22E-09	2.56E-09	1.23E-09	1.97E-11	1.75E-11	1.04E-11	7.51E-12
255.3	9.01E-10	1.23E-09	2.58E-09	1.24E-09	1.99E-11	1.77E-11	1.05E-11	7.60E-12
255.4	9.11E-10	1.25E-09	2.60E-09	1.26E-09	2.01E-11	1.79E-11	1.06E-11	7.69E-12
255.5	9.21E-10	1.26E-09	2.62E-09	1.27E-09	2.03E-11	1.81E-11	1.06E-11	7.77E-12
255.6	9.31E-10	1.27E-09	2.63E-09	1.28E-09	2.05E-11	1.83E-11	1.07E-11	7.87E-12
255.7	9.41E-10	1.29E-09	2.65E-09	1.30E-09	2.07E-11	1.85E-11	1.08E-11	7.96E-12
255.8	9.51E-10	1.31E-09	2.67E-09	1.31E-09	2.09E-11	1.87E-11	1.09E-11	8.05E-12
255.9	9.62E-10	1.32E-09	2.69E-09	1.33E-09	2.11E-11	1.90E-11	1.09E-11	8.14E-12
256	9.72E-10	1.34E-09	2.70E-09	1.35E-09	2.14E-11	1.92E-11	1.10E-11	8.24E-12
256.1	9.83E-10	1.35E-09	2.72E-09	1.36E-09	2.16E-11	1.94E-11	1.11E-11	8.33E-12
256.2	9.93E-10	1.37E-09	2.74E-09	1.38E-09	2.18E-11	1.96E-11	1.12E-11	8.43E-12
256.3	1.00E-09	1.39E-09	2.76E-09	1.39E-09	2.20E-11	1.99E-11	1.12E-11	8.53E-12
256.4	1.02E-09	1.40E-09	2.78E-09	1.41E-09	2.22E-11	2.01E-11	1.13E-11	8.63E-12
256.5	1.03E-09	1.42E-09	2.80E-09	1.43E-09	2.24E-11	2.03E-11	1.14E-11	8.72E-12
256.6	1.04E-09	1.43E-09	2.81E-09	1.44E-09	2.27E-11	2.06E-11	1.15E-11	8.83E-12
256.7	1.05E-09	1.45E-09	2.83E-09	1.46E-09	2.29E-11	2.08E-11	1.15E-11	8.93E-12
256.8	1.06E-09	1.47E-09	2.85E-09	1.47E-09	2.31E-11	2.10E-11	1.16E-11	9.03E-12
256.9	1.07E-09	1.49E-09	2.87E-09	1.49E-09	2.33E-11	2.13E-11	1.17E-11	9.13E-12
257	1.08E-09	1.50E-09	2.89E-09	1.51E-09	2.36E-11	2.15E-11	1.18E-11	9.24E-12
257.1	1.10E-09	1.52E-09	2.91E-09	1.53E-09	2.38E-11	2.18E-11	1.18E-11	9.35E-12
257.2	1.11E-09	1.54E-09	2.93E-09	1.54E-09	2.40E-11	2.20E-11	1.19E-11	9.45E-12
257.3	1.12E-09	1.56E-09	2.95E-09	1.56E-09	2.43E-11	2.23E-11	1.20E-11	9.56E-12
257.4	1.13E-09	1.58E-09	2.97E-09	1.58E-09	2.45E-11	2.26E-11	1.21E-11	9.67E-12
257.5	1.15E-09	1.59E-09	2.99E-09	1.60E-09	2.48E-11	2.28E-11	1.21E-11	9.78E-12
257.6	1.16E-09	1.61E-09	3.00E-09	1.62E-09	2.50E-11	2.31E-11	1.22E-11	9.89E-12
257.7	1.17E-09	1.63E-09	3.02E-09	1.63E-09	2.53E-11	2.33E-11	1.23E-11	1.00E-11
257.8	1.18E-09	1.65E-09	3.04E-09	1.65E-09	2.55E-11	2.36E-11	1.24E-11	1.01E-11
257.9	1.20E-09	1.67E-09	3.06E-09	1.67E-09	2.58E-11	2.39E-11	1.25E-11	1.02E-11
258	1.21E-09	1.69E-09	3.08E-09	1.69E-09	2.60E-11	2.42E-11	1.26E-11	1.04E-11
258.1	1.22E-09	1.71E-09	3.10E-09	1.71E-09	2.63E-11	2.44E-11	1.26E-11	1.05E-11
258.2	1.24E-09	1.73E-09	3.12E-09	1.73E-09	2.66E-11	2.47E-11	1.27E-11	1.06E-11
258.3	1.25E-09	1.75E-09	3.15E-09	1.75E-09	2.68E-11	2.50E-11	1.28E-11	1.07E-11
258.4	1.27E-09	1.77E-09	3.17E-09	1.77E-09	2.71E-11	2.53E-11	1.29E-11	1.08E-11
258.5	1.28E-09	1.79E-09	3.19E-09	1.79E-09	2.74E-11	2.56E-11	1.30E-11	1.10E-11
258.6	1.29E-09	1.81E-09	3.21E-09	1.81E-09	2.76E-11	2.59E-11	1.30E-11	1.11E-11
258.7	1.31E-09	1.83E-09	3.23E-09	1.83E-09	2.79E-11	2.62E-11	1.31E-11	1.12E-11
258.8	1.32E-09	1.86E-09	3.25E-09	1.85E-09	2.82E-11	2.65E-11	1.32E-11	1.13E-11
258.9	1.34E-09	1.88E-09	3.27E-09	1.87E-09	2.85E-11	2.68E-11	1.33E-11	1.15E-11
259	1.35E-09	1.90E-09	3.29E-09	1.89E-09	2.88E-11	2.71E-11	1.34E-11	1.16E-11
259.1	1.37E-09	1.92E-09	3.31E-09	1.91E-09	2.91E-11	2.74E-11	1.35E-11	1.17E-11
259.2	1.39E-09	1.94E-09	3.33E-09	1.94E-09	2.93E-11	2.77E-11	1.36E-11	1.19E-11
259.3	1.40E-09	1.97E-09	3.36E-09	1.96E-09	2.96E-11	2.80E-11	1.37E-11	1.20E-11
259.4	1.42E-09	1.99E-09	3.38E-09	1.98E-09	2.99E-11	2.84E-11	1.37E-11	1.21E-11
259.5	1.43E-09	2.01E-09	3.40E-09	2.00E-09	3.02E-11	2.87E-11	1.38E-11	1.23E-11
259.6	1.45E-09	2.03E-09	3.42E-09	2.03E-09	3.06E-11	2.90E-11	1.39E-11	1.24E-11
259.7	1.47E-09	2.06E-09	3.44E-09	2.05E-09	3.09E-11	2.93E-11	1.40E-11	1.25E-11
259.8	1.48E-09	2.08E-09	3.47E-09	2.07E-09	3.12E-11	2.97E-11	1.41E-11	1.27E-11
259.9	1.50E-09	2.11E-09	3.49E-09	2.09E-09	3.15E-11	3.00E-11	1.42E-11	1.28E-11
260	1.52E-09	2.13E-09	3.51E-09	2.12E-09	3.18E-11	3.03E-11	1.43E-11	1.30E-11
260.1	1.54E-09	2.15E-09	3.53E-09	2.14E-09	3.21E-11	3.07E-11	1.44E-11	1.31E-11
260.2	1.55E-09	2.18E-09	3.56E-09	2.17E-09	3.25E-11	3.10E-11	1.45E-11	1.33E-11
260.3	1.57E-09	2.20E-09	3.58E-09	2.19E-09	3.28E-11	3.14E-11	1.46E-11	1.34E-11
260.4	1.59E-09	2.23E-09	3.60E-09	2.21E-09	3.31E-11	3.17E-11	1.47E-11	1.36E-11
260.5	1.61E-09	2.26E-09	3.62E-09	2.24E-09	3.35E-11	3.21E-11	1.47E-11	1.37E-11
260.6	1.63E-09	2.28E-09	3.65E-09	2.26E-09	3.38E-11	3.25E-11	1.48E-11	1.39E-11
260.7	1.65E-09	2.31E-09	3.67E-09	2.29E-09	3.42E-11	3.28E-11	1.49E-11	1.40E-11
260.8	1.67E-09	2.33E-09	3.69E-09	2.32E-09	3.45E-11	3.32E-11	1.50E-11	1.42E-11
260.9	1.69E-09	2.36E-09	3.72E-09	2.34E-09	3.49E-11	3.36E-11	1.51E-11	1.43E-11
261	1.71E-09	2.39E-09	3.74E-09	2.37E-09	3.52E-11	3.40E-11	1.52E-11	1.45E-11
261.1	1.73E-09	2.42E-09	3.77E-09	2.39E-09	3.56E-11	3.43E-11	1.53E-11	1.47E-11
261.2	1.75E-09	2.44E-09	3.79E-09	2.42E-09	3.60E-11	3.47E-11	1.54E-11	1.48E-11
261.3	1.77E-09	2.47E-09	3.81E-09	2.45E-09	3.63E-11	3.51E-11	1.55E-11	1.50E-11
261.4	1.79E-09	2.50E-09	3.84E-09	2.47E-09	3.67E-11	3.55E-11	1.56E-11	1.52E-11
261.5	1.81E-09	2.53E-09	3.86E-09	2.50E-09	3.71E-11	3.59E-11	1.57E-11	1.53E-11
261.6	1.83E-09	2.56E-09	3.89E-09	2.53E-09	3.75E-11	3.63E-11	1.58E-11	1.55E-11
261.7	1.86E-09	2.59E-09	3.91E-09	2.56E-09	3.79E-11	3.67E-11	1.59E-11	1.57E-11
261.8	1.88E-09	2.62E-09	3.94E-09	2.59E-09	3.83E-11	3.71E-11	1.60E-11	1.58E-11
261.9	1.90E-09	2.65E-09	3.96E-09	2.62E-09	3.87E-11	3.76E-11	1.61E-11	1.60E-11
262	1.92E-09	2.68E-09	3.99E-09	2.64E-09	3.91E-11	3.80E-11	1.62E-11	1.62E-11
262.1	1.95E-09	2.71E-09	4.01E-09	2.67E-09	3.95E-11	3.84E-11	1.63E-11	1.64E-11
262.2	1.97E-09	2.74E-09	4.04E-09	2.70E-09	3.99E-11	3.88E-11	1.64E-11	1.65E-11
262.3	2.00E-09	2.77E-09	4.06E-09	2.73E-09	4.03E-11	3.93E-11	1.65E-11	1.67E-11
262.4	2.02E-09	2.80E-09	4.09E-09	2.76E-09	4.07E-11	3.97E-11	1.66E-11	1.69E-11
262.5	2.05E-09	2.83E-09	4.11E-09	2.79E-09	4.12E-11	4.01E-11	1.67E-11	1.71E-11
262.6	2.07E-09	2.86E-09	4.14E-09	2.82E-09	4.16E-11	4.06E-11	1.68E-11	1.73E-11
262.7	2.10E-09	2.89E-09	4.17E-09	2.86E-09	4.21E-11	4.10E-11	1.70E-11	1.75E-11
262.8	2.13E-09	2.93E-09	4.19E-09	2.89E-09	4.25E-11	4.15E-11	1.71E-11	1.77E-11
262.9	2.15E-09	2.96E-09	4.22E-09	2.92E-09	4.30E-11	4.20E-11	1.72E-11	1.79E-11
263	2.18E-09	2.99E-09	4.25E-09	2.95E-09	4.34E-11	4.24E-11	1.73E-11	1.81E-11
263.1	2.21E-09	3.03E-09	4.27E-09	2.98E-09	4.39E-11	4.29E-11	1.74E-11	1.83E-11
263.2	2.24E-09	3.06E-09	4.30E-09	3.02E-09	4.44E-11	4.34E-11	1.75E-11	1.85E-11
263.3	2.26E-09	3.10E-09	4.33E-09	3.05E-09	4.49E-11	4.38E-11	1.76E-11	1.87E-11
263.4	2.29E-09	3.13E-09	4.35E-09	3.08E-09	4.53E-11	4.43E-11	1.77E-11	1.89E-11
263.5	2.32E-09	3.17E-09	4.38E-09	3.12E-09	4.58E-11	4.48E-11	1.78E-11	1.91E-11
263.6	2.35E-09	3.20E-09	4.41E-09	3.15E-09	4.63E-11	4.53E-11	1.79E-11	1.93E-11
263.7	2.38E-09	3.24E-09	4.44E-09	3.18E-09	4.68E-11	4.58E-11	1.81E-11	1.95E-11
263.8	2.42E-09	3.27E-09	4.46E-09	3.22E-09	4.74E-11	4.63E-11	1.82E-11	1.97E-11
263.9	2.45E-09	3.31E-09	4.49E-09	3.25E-09	4.79E-11	4.68E-11	1.83E-11	1.99E-11
264	2.48E-09	3.35E-09	4.52E-09	3.29E-09	4.84E-11	4.74E-11	1.84E-11	2.01E-11
264.1	2.51E-09	3.39E-09	4.55E-09	3.33E-09	4.89E-11	4.79E-11	1.85E-11	2.04E-11
264.2	2.55E-09	3.42E-09	4.58E-09	3.36E-09	4.95E-11	4.84E-11	1.86E-11	2.06E-11
264.3	2.58E-09	3.46E-09	4.60E-09	3.40E-09	5.00E-11	4.89E-11	1.87E-11	2.08E-11
264.4	2.62E-09	3.50E-09	4.63E-09	3.44E-09	5.06E-11	4.95E-11	1.89E-11	2.10E-11
264.5	2.65E-09	3.54E-09	4.66E-09	3.47E-09	5.12E-11	5.00E-11	1.90E-11	2.13E-11
264.6	2.69E-09	3.58E-09	4.69E-09	3.51E-09	5.18E-11	5.06E-11	1.91E-11	2.15E-11
264.7	2.72E-09	3.62E-09	4.72E-09	3.55E-09	5.23E-11	5.11E-11	1.92E-11	2.17E-11
264.8	2.76E-09	3.66E-09	4.75E-09	3.59E-09	5.29E-11	5.17E-11	1.93E-11	2.20E-11
264.9	2.80E-09	3.70E-09	4.78E-09	3.63E-09	5.35E-11	5.22E-11	1.94E-11	2.22E-11
265	2.84E-09	3.74E-09	4.81E-09	3.66E-09	5.41E-11	5.28E-11	1.96E-11	2.24E-11
265.1	2.88E-09	3.78E-09	4.84E-09	3.70E-09	5.48E-11	5.34E-11	1.97E-11	2.27E-11
265.2	2.92E-09	3.82E-09	4.87E-09	3.74E-09	5.54E-11	5.40E-11	1.98E-11	2.29E-11
265.3	2.96E-09	3.87E-09	4.90E-09	3.78E-09	5.60E-11	5.46E-11	1.99E-11	2.32E-11
265.4	3.00E-09	3.91E-09	4.93E-09	3.83E-09	5.67E-11	5.52E-11	2.01E-11	2.34E-11
265.5	3.04E-09	3.95E-09	4.96E-09	3.87E-09	5.73E-11	5.58E-11	2.02E-11	2.37E-11
265.6	3.09E-09	4.00E-09	4.99E-09	3.91E-09	5.80E-11	5.64E-11	2.03E-11	2.39E-11
265.7	3.13E-09	4.04E-09	5.02E-09	3.95E-09	5.87E-11	5.70E-11	2.04E-11	2.42E-11
265.8	3.18E-09	4.09E-09	5.05E-09	3.99E-09	5.94E-11	5.76E-11	2.06E-11	2.44E-11
265.9	3.22E-09	4.13E-09	5.08E-09	4.04E-09	6.01E-11	5.82E-11	2.07E-11	2.47E-11
266	3.27E-09	4.18E-09	5.11E-09	4.08E-09	6.08E-11	5.89E-11	2.08E-11	2.50E-11
266.1	3.32E-09	4.22E-09	5.15E-09	4.12E-09	6.15E-11	5.95E-11	2.09E-11	2.52E-11
266.2	3.37E-09	4.27E-09	5.18E-09	4.17E-09	6.23E-11	6.01E-11	2.11E-11	2.55E-11
266.3	3.41E-09	4.32E-09	5.21E-09	4.21E-09	6.30E-11	6.08E-11	2.12E-11	2.58E-11
266.4	3.47E-09	4.36E-09	5.24E-09	4.26E-09	6.38E-11	6.15E-11	2.13E-11	2.61E-11
266.5	3.52E-09	4.41E-09	5.27E-09	4.30E-09	6.46E-11	6.21E-11	2.15E-11	2.63E-11
266.6	3.57E-09	4.46E-09	5.30E-09	4.35E-09	6.53E-11	6.28E-11	2.16E-11	2.66E-11
266.7	3.62E-09	4.51E-09	5.34E-09	4.40E-09	6.61E-11	6.35E-11	2.17E-11	2.69E-11
266.8	3.68E-09	4.56E-09	5.37E-09	4.44E-09	6.70E-11	6.42E-11	2.19E-11	2.72E-11
266.9	3.73E-09	4.61E-09	5.40E-09	4.49E-09	6.78E-11	6.48E-11	2.20E-11	2.75E-11
267	3.79E-09	4.66E-09	5.44E-09	4.54E-09	6.86E-11	6.55E-11	2.21E-11	2.78E-11
267.1	3.85E-09	4.71E-09	5.47E-09	4.59E-09	6.95E-11	6.62E-11	2.23E-11	2.81E-11
267.2	3.91E-09	4.76E-09	5.50E-09	4.63E-09	7.04E-11	6.70E-11	2.24E-11	2.84E-11
267.3	3.97E-09	4.81E-09	5.54E-09	4.68E-09	7.12E-11	6.77E-11	2.25E-11	2.87E-11
267.4	4.03E-09	4.87E-09	5.57E-09	4.73E-09	7.21E-11	6.84E-11	2.27E-11	2.90E-11
267.5	4.10E-09	4.92E-09	5.60E-09	4.78E-09	7.31E-11	6.91E-11	2.28E-11	2.93E-11
267.6	4.16E-09	4.97E-09	5.64E-09	4.83E-09	7.40E-11	6.99E-11	2.29E-11	2.96E-11
267.7	4.23E-09	5.03E-09	5.67E-09	4.89E-09	7.49E-11	7.06E-11	2.31E-11	2.99E-11
267.8	4.29E-09	5.08E-09	5.71E-09	4.94E-09	7.59E-11	7.14E-11	2.32E-11	3.02E-11
267.9	4.36E-09	5.14E-09	5.74E-09	4.99E-09	7.69E-11	7.22E-11	2.34E-11	3.05E-11
268	4.43E-09	5.19E-09	5.78E-09	5.04E-09	7.79E-11	7.29E-11	2.35E-11	3.09E-11
268.1	4.51E-09	5.25E-09	5.81E-09	5.10E-09	7.89E-11	7.37E-11	2.36E-11	3.12E-11
268.2	4.58E-09	5.31E-09	5.85E-09	5.15E-09	8.00E-11	7.45E-11	2.38E-11	3.15E-11
268.3	4.65E-09	5.36E-09	5.88E-09	5.20E-09	8.10E-11	7.53E-11	2.39E-11	3.19E-11
268.4	4.73E-09	5.42E-09	5.92E-09	5.26E-09	8.21E-11	7.61E-11	2.41E-11	3.22E-11
268.5	4.81E-09	5.48E-09	5.95E-09	5.31E-09	8.32E-11	7.69E-11	2.42E-11	3.25E-11
268.6	4.89E-09	5.54E-09	5.99E-09	5.37E-09	8.43E-11	7.77E-11	2.44E-11	3.29E-11
268.7	4.97E-09	5.60E-09	6.02E-09	5.43E-09	8.55E-11	7.85E-11	2.45E-11	3.32E-11
268.8	5.05E-09	5.66E-09	6.06E-09	5.48E-09	8.66E-11	7.94E-11	2.47E-11	3.36E-11
268.9	5.14E-09	5.72E-09	6.10E-09	5.54E-09	8.78E-11	8.02E-11	2.48E-11	3.39E-11
269	5.23E-09	5.78E-09	6.13E-09	5.60E-09	8.90E-11	8.11E-11	2.50E-11	3.43E-11
269.1	5.32E-09	5.85E-09	6.17E-09	5.66E-09	9.02E-11	8.19E-11	2.51E-11	3.46E-11
269.2	5.41E-09	5.91E-09	6.21E-09	5.72E-09	9.15E-11	8.28E-11	2.53E-11	3.50E-11
269.3	5.50E-09	5.97E-09	6.24E-09	5.78E-09	9.28E-11	8.37E-11	2.54E-11	3.54E-11
269.4	5.60E-09	6.04E-09	6.28E-09	5.84E-09	9.41E-11	8.46E-11	2.56E-11	3.57E-11
269.5	5.70E-09	6.10E-09	6.32E-09	5.90E-09	9.54E-11	8.55E-11	2.57E-11	3.61E-11
269.6	5.80E-09	6.17E-09	6.36E-09	5.96E-09	9.67E-11	8.64E-11	2.59E-11	3.65E-11
269.7	5.90E-09	6.23E-09	6.40E-09	6.02E-09	9.81E-11	8.73E-11	2.60E-11	3.69E-11
269.8	6.00E-09	6.30E-09	6.43E-09	6.09E-09	9.95E-11	8.82E-11	2.62E-11	3.73E-11
269.9	6.11E-09	6.37E-09	6.47E-09	6.15E-09	1.01E-10	8.91E-11	2.63E-11	3.76E-11
270	6.22E-09	6.44E-09	6.51E-09	6.21E-09	1.02E-10	9.01E-11	2.65E-11	3.80E-11
270.1	6.33E-09	6.51E-09	6.55E-09	6.28E-09	1.04E-10	9.10E-11	2.67E-11	3.84E-11
270.2	6.45E-09	6.58E-09	6.59E-09	6.34E-09	1.05E-10	9.20E-11	2.68E-11	3.88E-11
270.3	6.56E-09	6.65E-09	6.63E-09	6.41E-09	1.07E-10	9.29E-11	2.70E-11	3.92E-11
270.4	6.68E-09	6.72E-09	6.67E-09	6.48E-09	1.09E-10	9.39E-11	2.71E-11	3.96E-11
270.5	6.81E-09	6.79E-09	6.71E-09	6.54E-09	1.10E-10	9.49E-11	2.73E-11	4.01E-11
270.6	6.93E-09	6.86E-09	6.75E-09	6.61E-09	1.12E-10	9.59E-11	2.75E-11	4.05E-11
270.7	7.06E-09	6.93E-09	6.79E-09	6.68E-09	1.14E-10	9.69E-11	2.76E-11	4.09E-11
270.8	7.19E-09	7.01E-09	6.83E-09	6.75E-09	1.15E-10	9.79E-11	2.78E-11	4.13E-11
270.9	7.33E-09	7.08E-09	6.87E-09	6.82E-09	1.17E-10	9.89E-11	2.79E-11	4.17E-11
271	7.47E-09	7.16E-09	6.91E-09	6.89E-09	1.19E-10	1.00E-10	2.81E-11	4.22E-11
271.1	7.61E-09	7.23E-09	6.95E-09	6.96E-09	1.21E-10	1.01E-10	2.83E-11	4.26E-11
271.2	7.75E-09	7.31E-09	6.99E-09	7.03E-09	1.23E-10	1.02E-10	2.84E-11	4.31E-11
271.3	7.90E-09	7.39E-09	7.03E-09	7.10E-09	1.24E-10	1.03E-10	2.86E-11	4.35E-11
271.4	8.06E-09	7.47E-09	7.07E-09	7.18E-09	1.26E-10	1.04E-10	2.88E-11	4.39E-11
271.5	8.21E-09	7.55E-09	7.12E-09	7.25E-09	1.28E-10	1.05E-10	2.90E-11	4.44E-11
271.6	8.37E-09	7.63E-09	7.16E-09	7.33E-09	1.30E-10	1.06E-10	2.91E-11	4.49E-11
271.7	8.54E-09	7.71E-09	7.20E-09	7.40E-09	1.33E-10	1.08E-10	2.93E-11	4.53E-11
271.8	8.70E-09	7.79E-09	7.24E-09	7.48E-09	1.35E-10	1.09E-10	2.95E-11	4.58E-11
271.9	8.87E-09	7.87E-09	7.28E-09	7.55E-09	1.37E-10	1.10E-10	2.96E-11	4.63E-11
272	9.05E-09	7.95E-09	7.33E-09	7.63E-09	1.39E-10	1.11E-10	2.98E-11	4.67E-11
272.1	9.23E-09	8.04E-09	7.37E-09	7.71E-09	1.41E-10	1.12E-10	3.00E-11	4.72E-11
272.2	9.42E-09	8.12E-09	7.41E-09	7.79E-09	1.44E-10	1.13E-10	3.02E-11	4.77E-11
272.3	9.60E-09	8.21E-09	7.46E-09	7.87E-09	1.46E-10	1.14E-10	3.03E-11	4.82E-11
272.4	9.80E-09	8.29E-09	7.50E-09	7.95E-09	1.49E-10	1.16E-10	3.05E-11	4.87E-11
272.5	1.00E-08	8.38E-09	7.55E-09	8.03E-09	1.51E-10	1.17E-10	3.07E-11	4.92E-11
272.6	1.02E-08	8.47E-09	7.59E-09	8.11E-09	1.54E-10	1.18E-10	3.09E-11	4.97E-11
272.7	1.04E-08	8.56E-09	7.63E-09	8.20E-09	1.56E-10	1.19E-10	3.11E-11	5.02E-11
272.8	1.06E-08	8.65E-09	7.68E-09	8.28E-09	1.59E-10	1.20E-10	3.12E-11	5.07E-11
272.9	1.08E-08	8.74E-09	7.72E-09	8.36E-09	1.62E-10	1.22E-10	3.14E-11	5.12E-11
273	1.11E-08	8.83E-09	7.77E-09	8.45E-09	1.64E-10	1.23E-10	3.16E-11	5.17E-11

## Sheet: Source_data_Fig2e
Grain_size	Rate_three_component_0.3MPa	Rate_two_component_0.3MPa	Rate_GSI_0.3MPa	Rate_GSS_0.3MPa	Rate_three_component_0.05MPa	Rate_two_component_0.05MPa	Rate_GSI_0.05MPa	Rate_GSS_0.05MPa
1.00E-05	4.38E-05	1.50E-06	5.78E-09	3.28E-07	5.01E-07	2.51E-08	2.35E-11	2.01E-09
1.02E-05	4.19E-05	1.47E-06	5.78E-09	3.22E-07	4.80E-07	2.44E-08	2.35E-11	1.97E-09
1.05E-05	4.01E-05	1.43E-06	5.78E-09	3.16E-07	4.59E-07	2.38E-08	2.35E-11	1.94E-09
1.07E-05	3.83E-05	1.39E-06	5.78E-09	3.11E-07	4.40E-07	2.32E-08	2.35E-11	1.90E-09
1.10E-05	3.67E-05	1.36E-06	5.78E-09	3.05E-07	4.21E-07	2.26E-08	2.35E-11	1.87E-09
1.12E-05	3.51E-05	1.33E-06	5.78E-09	3.00E-07	4.03E-07	2.21E-08	2.35E-11	1.83E-09
1.15E-05	3.35E-05	1.29E-06	5.78E-09	2.94E-07	3.86E-07	2.15E-08	2.35E-11	1.80E-09
1.17E-05	3.21E-05	1.26E-06	5.78E-09	2.89E-07	3.69E-07	2.10E-08	2.35E-11	1.77E-09
1.20E-05	3.07E-05	1.23E-06	5.78E-09	2.84E-07	3.54E-07	2.05E-08	2.35E-11	1.74E-09
1.23E-05	2.94E-05	1.20E-06	5.78E-09	2.79E-07	3.39E-07	1.99E-08	2.35E-11	1.71E-09
1.26E-05	2.81E-05	1.17E-06	5.78E-09	2.74E-07	3.24E-07	1.94E-08	2.35E-11	1.67E-09
1.29E-05	2.69E-05	1.14E-06	5.78E-09	2.69E-07	3.10E-07	1.89E-08	2.35E-11	1.64E-09
1.32E-05	2.57E-05	1.11E-06	5.78E-09	2.64E-07	2.97E-07	1.85E-08	2.35E-11	1.62E-09
1.35E-05	2.46E-05	1.08E-06	5.78E-09	2.59E-07	2.85E-07	1.80E-08	2.35E-11	1.59E-09
1.38E-05	2.35E-05	1.05E-06	5.78E-09	2.54E-07	2.73E-07	1.76E-08	2.35E-11	1.56E-09
1.41E-05	2.25E-05	1.03E-06	5.78E-09	2.50E-07	2.61E-07	1.71E-08	2.35E-11	1.53E-09
1.45E-05	2.15E-05	1.00E-06	5.78E-09	2.45E-07	2.50E-07	1.67E-08	2.35E-11	1.50E-09
1.48E-05	2.06E-05	9.77E-07	5.78E-09	2.41E-07	2.39E-07	1.63E-08	2.35E-11	1.48E-09
1.51E-05	1.97E-05	9.52E-07	5.78E-09	2.37E-07	2.29E-07	1.59E-08	2.35E-11	1.45E-09
1.55E-05	1.88E-05	9.28E-07	5.78E-09	2.32E-07	2.19E-07	1.55E-08	2.35E-11	1.42E-09
1.58E-05	1.80E-05	9.05E-07	5.78E-09	2.28E-07	2.10E-07	1.51E-08	2.35E-11	1.40E-09
1.62E-05	1.72E-05	8.82E-07	5.78E-09	2.24E-07	2.01E-07	1.47E-08	2.35E-11	1.37E-09
1.66E-05	1.65E-05	8.60E-07	5.78E-09	2.20E-07	1.93E-07	1.43E-08	2.35E-11	1.35E-09
1.70E-05	1.58E-05	8.38E-07	5.78E-09	2.16E-07	1.85E-07	1.40E-08	2.35E-11	1.32E-09
1.74E-05	1.51E-05	8.17E-07	5.78E-09	2.12E-07	1.77E-07	1.36E-08	2.35E-11	1.30E-09
1.78E-05	1.45E-05	7.97E-07	5.78E-09	2.08E-07	1.69E-07	1.33E-08	2.35E-11	1.28E-09
1.82E-05	1.38E-05	7.77E-07	5.78E-09	2.05E-07	1.62E-07	1.29E-08	2.35E-11	1.25E-09
1.86E-05	1.32E-05	7.57E-07	5.78E-09	2.01E-07	1.55E-07	1.26E-08	2.35E-11	1.23E-09
1.91E-05	1.27E-05	7.38E-07	5.78E-09	1.97E-07	1.49E-07	1.23E-08	2.35E-11	1.21E-09
1.95E-05	1.21E-05	7.20E-07	5.78E-09	1.94E-07	1.43E-07	1.20E-08	2.35E-11	1.19E-09
2.00E-05	1.16E-05	7.02E-07	5.78E-09	1.90E-07	1.37E-07	1.17E-08	2.35E-11	1.17E-09
2.04E-05	1.11E-05	6.84E-07	5.78E-09	1.87E-07	1.31E-07	1.14E-08	2.35E-11	1.14E-09
2.09E-05	1.06E-05	6.67E-07	5.78E-09	1.84E-07	1.25E-07	1.11E-08	2.35E-11	1.12E-09
2.14E-05	1.01E-05	6.50E-07	5.78E-09	1.80E-07	1.20E-07	1.08E-08	2.35E-11	1.10E-09
2.19E-05	9.71E-06	6.34E-07	5.78E-09	1.77E-07	1.15E-07	1.06E-08	2.35E-11	1.08E-09
2.24E-05	9.29E-06	6.18E-07	5.78E-09	1.74E-07	1.10E-07	1.03E-08	2.35E-11	1.06E-09
2.29E-05	8.89E-06	6.03E-07	5.78E-09	1.71E-07	1.06E-07	1.00E-08	2.35E-11	1.04E-09
2.34E-05	8.51E-06	5.87E-07	5.78E-09	1.68E-07	1.01E-07	9.78E-09	2.35E-11	1.03E-09
2.40E-05	8.14E-06	5.73E-07	5.78E-09	1.65E-07	9.69E-08	9.53E-09	2.35E-11	1.01E-09
2.45E-05	7.79E-06	5.58E-07	5.78E-09	1.62E-07	9.29E-08	9.29E-09	2.35E-11	9.90E-10
2.51E-05	7.45E-06	5.44E-07	5.78E-09	1.59E-07	8.90E-08	9.06E-09	2.35E-11	9.72E-10
2.57E-05	7.13E-06	5.31E-07	5.78E-09	1.56E-07	8.53E-08	8.83E-09	2.35E-11	9.54E-10
2.63E-05	6.82E-06	5.17E-07	5.78E-09	1.53E-07	8.17E-08	8.61E-09	2.35E-11	9.37E-10
2.69E-05	6.53E-06	5.04E-07	5.78E-09	1.50E-07	7.83E-08	8.39E-09	2.35E-11	9.20E-10
2.75E-05	6.25E-06	4.92E-07	5.78E-09	1.48E-07	7.51E-08	8.18E-09	2.35E-11	9.04E-10
2.82E-05	5.98E-06	4.79E-07	5.78E-09	1.45E-07	7.20E-08	7.98E-09	2.35E-11	8.88E-10
2.88E-05	5.72E-06	4.67E-07	5.78E-09	1.42E-07	6.90E-08	7.78E-09	2.35E-11	8.72E-10
2.95E-05	5.48E-06	4.56E-07	5.78E-09	1.40E-07	6.61E-08	7.58E-09	2.35E-11	8.56E-10
3.02E-05	5.24E-06	4.44E-07	5.78E-09	1.37E-07	6.34E-08	7.39E-09	2.35E-11	8.41E-10
3.09E-05	5.02E-06	4.33E-07	5.78E-09	1.35E-07	6.07E-08	7.21E-09	2.35E-11	8.25E-10
3.16E-05	4.80E-06	4.22E-07	5.78E-09	1.32E-07	5.82E-08	7.03E-09	2.35E-11	8.11E-10
3.24E-05	4.59E-06	4.12E-07	5.78E-09	1.30E-07	5.58E-08	6.85E-09	2.35E-11	7.96E-10
3.31E-05	4.40E-06	4.01E-07	5.78E-09	1.28E-07	5.35E-08	6.68E-09	2.35E-11	7.82E-10
3.39E-05	4.21E-06	3.91E-07	5.78E-09	1.25E-07	5.13E-08	6.51E-09	2.35E-11	7.68E-10
3.47E-05	4.03E-06	3.82E-07	5.78E-09	1.23E-07	4.92E-08	6.35E-09	2.35E-11	7.54E-10
3.55E-05	3.85E-06	3.72E-07	5.78E-09	1.21E-07	4.71E-08	6.19E-09	2.35E-11	7.40E-10
3.63E-05	3.69E-06	3.63E-07	5.78E-09	1.19E-07	4.52E-08	6.03E-09	2.35E-11	7.27E-10
3.72E-05	3.53E-06	3.54E-07	5.78E-09	1.17E-07	4.33E-08	5.88E-09	2.35E-11	7.14E-10
3.80E-05	3.38E-06	3.45E-07	5.78E-09	1.15E-07	4.16E-08	5.73E-09	2.35E-11	7.01E-10
3.89E-05	3.23E-06	3.36E-07	5.78E-09	1.12E-07	3.99E-08	5.59E-09	2.35E-11	6.88E-10
3.98E-05	3.10E-06	3.28E-07	5.78E-09	1.10E-07	3.82E-08	5.45E-09	2.35E-11	6.76E-10
4.07E-05	2.96E-06	3.19E-07	5.78E-09	1.08E-07	3.66E-08	5.31E-09	2.35E-11	6.64E-10
4.17E-05	2.84E-06	3.11E-07	5.78E-09	1.06E-07	3.51E-08	5.18E-09	2.35E-11	6.52E-10
4.27E-05	2.72E-06	3.04E-07	5.78E-09	1.05E-07	3.37E-08	5.05E-09	2.35E-11	6.40E-10
4.37E-05	2.60E-06	2.96E-07	5.78E-09	1.03E-07	3.23E-08	4.92E-09	2.35E-11	6.29E-10
4.47E-05	2.49E-06	2.89E-07	5.78E-09	1.01E-07	3.10E-08	4.80E-09	2.35E-11	6.17E-10
4.57E-05	2.38E-06	2.81E-07	5.78E-09	9.90E-08	2.97E-08	4.68E-09	2.35E-11	6.06E-10
4.68E-05	2.28E-06	2.74E-07	5.78E-09	9.72E-08	2.85E-08	4.56E-09	2.35E-11	5.95E-10
4.79E-05	2.18E-06	2.67E-07	5.78E-09	9.55E-08	2.74E-08	4.44E-09	2.35E-11	5.85E-10
4.90E-05	2.09E-06	2.61E-07	5.78E-09	9.38E-08	2.63E-08	4.33E-09	2.35E-11	5.74E-10
5.01E-05	2.00E-06	2.54E-07	5.78E-09	9.21E-08	2.52E-08	4.22E-09	2.35E-11	5.64E-10
5.13E-05	1.92E-06	2.48E-07	5.78E-09	9.04E-08	2.42E-08	4.12E-09	2.35E-11	5.54E-10
5.25E-05	1.83E-06	2.42E-07	5.78E-09	8.88E-08	2.32E-08	4.01E-09	2.35E-11	5.44E-10
5.37E-05	1.76E-06	2.36E-07	5.78E-09	8.72E-08	2.23E-08	3.91E-09	2.35E-11	5.34E-10
5.50E-05	1.68E-06	2.30E-07	5.78E-09	8.57E-08	2.14E-08	3.82E-09	2.35E-11	5.24E-10
5.62E-05	1.61E-06	2.24E-07	5.78E-09	8.41E-08	2.05E-08	3.72E-09	2.35E-11	5.15E-10
5.75E-05	1.54E-06	2.18E-07	5.78E-09	8.26E-08	1.97E-08	3.63E-09	2.35E-11	5.06E-10
5.89E-05	1.48E-06	2.13E-07	5.78E-09	8.11E-08	1.89E-08	3.54E-09	2.35E-11	4.97E-10
6.03E-05	1.41E-06	2.08E-07	5.78E-09	7.97E-08	1.81E-08	3.45E-09	2.35E-11	4.88E-10
6.17E-05	1.35E-06	2.02E-07	5.78E-09	7.82E-08	1.74E-08	3.36E-09	2.35E-11	4.79E-10
6.31E-05	1.30E-06	1.97E-07	5.78E-09	7.68E-08	1.67E-08	3.28E-09	2.35E-11	4.70E-10
6.46E-05	1.24E-06	1.92E-07	5.78E-09	7.54E-08	1.60E-08	3.19E-09	2.35E-11	4.62E-10
6.61E-05	1.19E-06	1.88E-07	5.78E-09	7.41E-08	1.54E-08	3.11E-09	2.35E-11	4.54E-10
6.76E-05	1.14E-06	1.83E-07	5.78E-09	7.27E-08	1.48E-08	3.03E-09	2.35E-11	4.45E-10
6.92E-05	1.09E-06	1.78E-07	5.78E-09	7.14E-08	1.42E-08	2.96E-09	2.35E-11	4.37E-10
7.08E-05	1.04E-06	1.74E-07	5.78E-09	7.02E-08	1.36E-08	2.88E-09	2.35E-11	4.30E-10
7.24E-05	1.00E-06	1.69E-07	5.78E-09	6.89E-08	1.31E-08	2.81E-09	2.35E-11	4.22E-10
7.41E-05	9.58E-07	1.65E-07	5.78E-09	6.77E-08	1.25E-08	2.74E-09	2.35E-11	4.14E-10
7.59E-05	9.17E-07	1.61E-07	5.78E-09	6.64E-08	1.20E-08	2.67E-09	2.35E-11	4.07E-10
7.76E-05	8.79E-07	1.57E-07	5.78E-09	6.52E-08	1.16E-08	2.61E-09	2.35E-11	3.99E-10
7.94E-05	8.42E-07	1.53E-07	5.78E-09	6.41E-08	1.11E-08	2.54E-09	2.35E-11	3.92E-10
8.13E-05	8.06E-07	1.49E-07	5.78E-09	6.29E-08	1.07E-08	2.48E-09	2.35E-11	3.85E-10
8.32E-05	7.72E-07	1.46E-07	5.78E-09	6.18E-08	1.03E-08	2.41E-09	2.35E-11	3.78E-10
8.51E-05	7.40E-07	1.42E-07	5.78E-09	6.07E-08	9.85E-09	2.35E-09	2.35E-11	3.71E-10
8.71E-05	7.09E-07	1.38E-07	5.78E-09	5.96E-08	9.46E-09	2.29E-09	2.35E-11	3.65E-10
8.91E-05	6.79E-07	1.35E-07	5.78E-09	5.85E-08	9.09E-09	2.24E-09	2.35E-11	3.58E-10
9.12E-05	6.51E-07	1.32E-07	5.78E-09	5.75E-08	8.73E-09	2.18E-09	2.35E-11	3.52E-10
9.33E-05	6.23E-07	1.28E-07	5.78E-09	5.64E-08	8.39E-09	2.13E-09	2.35E-11	3.45E-10
9.55E-05	5.97E-07	1.25E-07	5.78E-09	5.54E-08	8.06E-09	2.07E-09	2.35E-11	3.39E-10
9.77E-05	5.72E-07	1.22E-07	5.78E-09	5.44E-08	7.75E-09	2.02E-09	2.35E-11	3.33E-10
0.0001	5.48E-07	1.19E-07	5.78E-09	5.34E-08	7.44E-09	1.97E-09	2.35E-11	3.27E-10
0.000102329	5.25E-07	1.16E-07	5.78E-09	5.25E-08	7.15E-09	1.92E-09	2.35E-11	3.21E-10
0.000104713	5.03E-07	1.13E-07	5.78E-09	5.15E-08	6.88E-09	1.87E-09	2.35E-11	3.16E-10
0.000107152	4.82E-07	1.10E-07	5.78E-09	5.06E-08	6.61E-09	1.82E-09	2.35E-11	3.10E-10
0.000109648	4.62E-07	1.08E-07	5.78E-09	4.97E-08	6.35E-09	1.78E-09	2.35E-11	3.04E-10
0.000112202	4.43E-07	1.05E-07	5.78E-09	4.88E-08	6.11E-09	1.73E-09	2.35E-11	2.99E-10
0.000114815	4.25E-07	1.02E-07	5.78E-09	4.79E-08	5.87E-09	1.69E-09	2.35E-11	2.93E-10
0.00011749	4.07E-07	9.97E-08	5.78E-09	4.71E-08	5.64E-09	1.65E-09	2.35E-11	2.88E-10
0.000120226	3.90E-07	9.72E-08	5.78E-09	4.62E-08	5.43E-09	1.61E-09	2.35E-11	2.83E-10
0.000123027	3.74E-07	9.48E-08	5.78E-09	4.54E-08	5.22E-09	1.57E-09	2.35E-11	2.78E-10
0.000125893	3.58E-07	9.24E-08	5.78E-09	4.46E-08	5.02E-09	1.53E-09	2.35E-11	2.73E-10
0.000128825	3.44E-07	9.01E-08	5.78E-09	4.38E-08	4.82E-09	1.49E-09	2.35E-11	2.68E-10
0.000131826	3.29E-07	8.79E-08	5.78E-09	4.30E-08	4.64E-09	1.45E-09	2.35E-11	2.63E-10
0.000134896	3.16E-07	8.57E-08	5.78E-09	4.22E-08	4.46E-09	1.42E-09	2.35E-11	2.58E-10
0.000138038	3.03E-07	8.36E-08	5.78E-09	4.15E-08	4.29E-09	1.38E-09	2.35E-11	2.54E-10
0.000141254	2.90E-07	8.15E-08	5.78E-09	4.07E-08	4.13E-09	1.34E-09	2.35E-11	2.49E-10
0.000144544	2.78E-07	7.95E-08	5.78E-09	4.00E-08	3.97E-09	1.31E-09	2.35E-11	2.45E-10
0.000147911	2.67E-07	7.75E-08	5.78E-09	3.93E-08	3.82E-09	1.28E-09	2.35E-11	2.40E-10
0.000151356	2.56E-07	7.56E-08	5.78E-09	3.85E-08	3.68E-09	1.25E-09	2.35E-11	2.36E-10
0.000154882	2.45E-07	7.37E-08	5.78E-09	3.79E-08	3.54E-09	1.21E-09	2.35E-11	2.32E-10
0.000158489	2.35E-07	7.19E-08	5.78E-09	3.72E-08	3.40E-09	1.18E-09	2.35E-11	2.28E-10
0.000162181	2.26E-07	7.01E-08	5.78E-09	3.65E-08	3.28E-09	1.15E-09	2.35E-11	2.24E-10
0.000165959	2.16E-07	6.83E-08	5.78E-09	3.58E-08	3.15E-09	1.13E-09	2.35E-11	2.19E-10
0.000169824	2.08E-07	6.67E-08	5.78E-09	3.52E-08	3.03E-09	1.10E-09	2.35E-11	2.16E-10
0.00017378	1.99E-07	6.50E-08	5.78E-09	3.46E-08	2.92E-09	1.07E-09	2.35E-11	2.12E-10
0.000177828	1.91E-07	6.34E-08	5.78E-09	3.40E-08	2.81E-09	1.04E-09	2.35E-11	2.08E-10
0.00018197	1.83E-07	6.18E-08	5.78E-09	3.33E-08	2.71E-09	1.02E-09	2.35E-11	2.04E-10
0.000186209	1.76E-07	6.03E-08	5.78E-09	3.27E-08	2.61E-09	9.91E-10	2.35E-11	2.00E-10
0.000190546	1.69E-07	5.88E-08	5.78E-09	3.22E-08	2.51E-09	9.66E-10	2.35E-11	1.97E-10
0.000194984	1.62E-07	5.73E-08	5.78E-09	3.16E-08	2.42E-09	9.42E-10	2.35E-11	1.93E-10
0.000199526	1.55E-07	5.59E-08	5.78E-09	3.10E-08	2.33E-09	9.19E-10	2.35E-11	1.90E-10
0.000204174	1.49E-07	5.45E-08	5.78E-09	3.04E-08	2.24E-09	8.96E-10	2.35E-11	1.86E-10
0.00020893	1.43E-07	5.32E-08	5.78E-09	2.99E-08	2.16E-09	8.73E-10	2.35E-11	1.83E-10
0.000213796	1.37E-07	5.19E-08	5.78E-09	2.94E-08	2.08E-09	8.51E-10	2.35E-11	1.80E-10
0.000218776	1.32E-07	5.06E-08	5.78E-09	2.88E-08	2.00E-09	8.30E-10	2.35E-11	1.77E-10
0.000223872	1.26E-07	4.93E-08	5.78E-09	2.83E-08	1.93E-09	8.09E-10	2.35E-11	1.73E-10
0.000229087	1.21E-07	4.81E-08	5.78E-09	2.78E-08	1.86E-09	7.89E-10	2.35E-11	1.70E-10
0.000234423	1.16E-07	4.69E-08	5.78E-09	2.73E-08	1.79E-09	7.69E-10	2.35E-11	1.67E-10
0.000239883	1.12E-07	4.58E-08	5.78E-09	2.68E-08	1.72E-09	7.50E-10	2.35E-11	1.64E-10
0.000245471	1.07E-07	4.47E-08	5.78E-09	2.63E-08	1.66E-09	7.31E-10	2.35E-11	1.61E-10
0.000251189	1.03E-07	4.36E-08	5.78E-09	2.59E-08	1.60E-09	7.12E-10	2.35E-11	1.58E-10
0.00025704	9.89E-08	4.25E-08	5.78E-09	2.54E-08	1.54E-09	6.95E-10	2.35E-11	1.55E-10
0.000263027	9.49E-08	4.14E-08	5.78E-09	2.49E-08	1.49E-09	6.77E-10	2.35E-11	1.53E-10
0.000269153	9.12E-08	4.04E-08	5.78E-09	2.45E-08	1.43E-09	6.60E-10	2.35E-11	1.50E-10
0.000275423	8.76E-08	3.94E-08	5.78E-09	2.41E-08	1.38E-09	6.44E-10	2.35E-11	1.47E-10
0.000281838	8.41E-08	3.85E-08	5.78E-09	2.36E-08	1.33E-09	6.27E-10	2.35E-11	1.45E-10
0.000288403	8.08E-08	3.75E-08	5.78E-09	2.32E-08	1.28E-09	6.12E-10	2.35E-11	1.42E-10
0.000295121	7.76E-08	3.66E-08	5.78E-09	2.28E-08	1.24E-09	5.96E-10	2.35E-11	1.39E-10
0.000301995	7.45E-08	3.57E-08	5.78E-09	2.24E-08	1.19E-09	5.81E-10	2.35E-11	1.37E-10
0.00030903	7.16E-08	3.48E-08	5.78E-09	2.20E-08	1.15E-09	5.67E-10	2.35E-11	1.34E-10
0.000316228	6.88E-08	3.40E-08	5.78E-09	2.16E-08	1.11E-09	5.53E-10	2.35E-11	1.32E-10
0.000323594	6.61E-08	3.31E-08	5.78E-09	2.12E-08	1.07E-09	5.39E-10	2.35E-11	1.30E-10
0.000331131	6.35E-08	3.23E-08	5.78E-09	2.08E-08	1.03E-09	5.25E-10	2.35E-11	1.27E-10
0.000338844	6.11E-08	3.15E-08	5.78E-09	2.04E-08	9.97E-10	5.12E-10	2.35E-11	1.25E-10
0.000346737	5.87E-08	3.08E-08	5.78E-09	2.01E-08	9.61E-10	4.99E-10	2.35E-11	1.23E-10
0.000354813	5.64E-08	3.00E-08	5.78E-09	1.97E-08	9.28E-10	4.87E-10	2.35E-11	1.21E-10
0.000363078	5.42E-08	2.93E-08	5.78E-09	1.93E-08	8.95E-10	4.75E-10	2.35E-11	1.18E-10
0.000371535	5.21E-08	2.86E-08	5.78E-09	1.90E-08	8.64E-10	4.63E-10	2.35E-11	1.16E-10
0.000380189	5.01E-08	2.79E-08	5.78E-09	1.87E-08	8.33E-10	4.51E-10	2.35E-11	1.14E-10
0.000389045	4.82E-08	2.72E-08	5.78E-09	1.83E-08	8.04E-10	4.40E-10	2.35E-11	1.12E-10
0.000398107	4.64E-08	2.65E-08	5.78E-09	1.80E-08	7.76E-10	4.29E-10	2.35E-11	1.10E-10
0.00040738	4.46E-08	2.59E-08	5.78E-09	1.77E-08	7.49E-10	4.18E-10	2.35E-11	1.08E-10
0.000416869	4.29E-08	2.53E-08	5.78E-09	1.73E-08	7.23E-10	4.08E-10	2.35E-11	1.06E-10
0.00042658	4.13E-08	2.47E-08	5.78E-09	1.70E-08	6.98E-10	3.97E-10	2.35E-11	1.04E-10
0.000436516	3.97E-08	2.41E-08	5.78E-09	1.67E-08	6.74E-10	3.87E-10	2.35E-11	1.02E-10
0.000446684	3.82E-08	2.35E-08	5.78E-09	1.64E-08	6.51E-10	3.78E-10	2.35E-11	1.01E-10
0.000457088	3.67E-08	2.29E-08	5.78E-09	1.61E-08	6.29E-10	3.68E-10	2.35E-11	9.88E-11
0.000467735	3.54E-08	2.24E-08	5.78E-09	1.58E-08	6.07E-10	3.59E-10	2.35E-11	9.70E-11
0.00047863	3.40E-08	2.18E-08	5.78E-09	1.56E-08	5.86E-10	3.50E-10	2.35E-11	9.53E-11
0.000489779	3.28E-08	2.13E-08	5.78E-09	1.53E-08	5.66E-10	3.41E-10	2.35E-11	9.36E-11
0.000501187	3.15E-08	2.08E-08	5.78E-09	1.50E-08	5.47E-10	3.33E-10	2.35E-11	9.19E-11
0.000512861	3.04E-08	2.03E-08	5.78E-09	1.47E-08	5.28E-10	3.24E-10	2.35E-11	9.02E-11
0.000524807	2.92E-08	1.98E-08	5.78E-09	1.45E-08	5.10E-10	3.16E-10	2.35E-11	8.86E-11
0.000537032	2.82E-08	1.93E-08	5.78E-09	1.42E-08	4.93E-10	3.08E-10	2.35E-11	8.70E-11
0.000549541	2.71E-08	1.88E-08	5.78E-09	1.40E-08	4.76E-10	3.01E-10	2.35E-11	8.54E-11
0.000562341	2.61E-08	1.84E-08	5.78E-09	1.37E-08	4.60E-10	2.93E-10	2.35E-11	8.39E-11
0.00057544	2.52E-08	1.80E-08	5.78E-09	1.35E-08	4.45E-10	2.86E-10	2.35E-11	8.24E-11
0.000588844	2.43E-08	1.75E-08	5.78E-09	1.32E-08	4.30E-10	2.79E-10	2.35E-11	8.09E-11
0.00060256	2.34E-08	1.71E-08	5.78E-09	1.30E-08	4.15E-10	2.72E-10	2.35E-11	7.95E-11
0.000616595	2.25E-08	1.67E-08	5.78E-09	1.27E-08	4.02E-10	2.65E-10	2.35E-11	7.80E-11
0.000630957	2.17E-08	1.63E-08	5.78E-09	1.25E-08	3.88E-10	2.58E-10	2.35E-11	7.66E-11
0.000645654	2.09E-08	1.59E-08	5.78E-09	1.23E-08	3.75E-10	2.52E-10	2.35E-11	7.52E-11
0.000660693	2.02E-08	1.55E-08	5.78E-09	1.21E-08	3.63E-10	2.45E-10	2.35E-11	7.39E-11
0.000676083	1.95E-08	1.52E-08	5.78E-09	1.19E-08	3.51E-10	2.39E-10	2.35E-11	7.26E-11
0.000691831	1.88E-08	1.48E-08	5.78E-09	1.16E-08	3.39E-10	2.33E-10	2.35E-11	7.13E-11
0.000707946	1.81E-08	1.45E-08	5.78E-09	1.14E-08	3.28E-10	2.27E-10	2.35E-11	7.00E-11
0.000724436	1.75E-08	1.41E-08	5.78E-09	1.12E-08	3.17E-10	2.22E-10	2.35E-11	6.87E-11
0.00074131	1.69E-08	1.38E-08	5.78E-09	1.10E-08	3.07E-10	2.16E-10	2.35E-11	6.75E-11
0.000758578	1.63E-08	1.35E-08	5.78E-09	1.08E-08	2.97E-10	2.11E-10	2.35E-11	6.63E-11
0.000776247	1.57E-08	1.31E-08	5.78E-09	1.06E-08	2.87E-10	2.06E-10	2.35E-11	6.51E-11
0.000794328	1.52E-08	1.28E-08	5.78E-09	1.04E-08	2.78E-10	2.00E-10	2.35E-11	6.39E-11
0.000812831	1.47E-08	1.25E-08	5.78E-09	1.03E-08	2.69E-10	1.95E-10	2.35E-11	6.28E-11
0.000831764	1.42E-08	1.22E-08	5.78E-09	1.01E-08	2.60E-10	1.91E-10	2.35E-11	6.16E-11
0.000851138	1.37E-08	1.20E-08	5.78E-09	9.89E-09	2.51E-10	1.86E-10	2.35E-11	6.05E-11
0.000870964	1.32E-08	1.17E-08	5.78E-09	9.71E-09	2.43E-10	1.81E-10	2.35E-11	5.94E-11
0.000891251	1.28E-08	1.14E-08	5.78E-09	9.53E-09	2.35E-10	1.77E-10	2.35E-11	5.84E-11
0.000912011	1.23E-08	1.11E-08	5.78E-09	9.36E-09	2.28E-10	1.72E-10	2.35E-11	5.73E-11
0.000933254	1.19E-08	1.09E-08	5.78E-09	9.19E-09	2.21E-10	1.68E-10	2.35E-11	5.63E-11
0.000954993	1.15E-08	1.06E-08	5.78E-09	9.03E-09	2.13E-10	1.64E-10	2.35E-11	5.53E-11
0.000977237	1.12E-08	1.04E-08	5.78E-09	8.87E-09	2.07E-10	1.60E-10	2.35E-11	5.43E-11
0.001	1.08E-08	1.02E-08	5.78E-09	8.71E-09	2.00E-10	1.56E-10	2.35E-11	5.33E-11
0.00102329	1.04E-08	9.92E-09	5.78E-09	8.55E-09	1.94E-10	1.52E-10	2.35E-11	5.23E-11
0.00104713	1.01E-08	9.69E-09	5.78E-09	8.40E-09	1.88E-10	1.48E-10	2.35E-11	5.14E-11
0.00107152	9.78E-09	9.47E-09	5.78E-09	8.25E-09	1.82E-10	1.44E-10	2.35E-11	5.05E-11
0.00109648	9.47E-09	9.26E-09	5.78E-09	8.10E-09	1.76E-10	1.41E-10	2.35E-11	4.96E-11
0.00112202	9.17E-09	9.05E-09	5.78E-09	7.95E-09	1.70E-10	1.37E-10	2.35E-11	4.87E-11
0.00114815	8.88E-09	8.84E-09	5.78E-09	7.81E-09	1.65E-10	1.34E-10	2.35E-11	4.78E-11
0.0011749	8.60E-09	8.64E-09	5.78E-09	7.67E-09	1.60E-10	1.30E-10	2.35E-11	4.69E-11
0.00120226	8.34E-09	8.45E-09	5.78E-09	7.53E-09	1.55E-10	1.27E-10	2.35E-11	4.61E-11
0.00123027	8.08E-09	8.26E-09	5.78E-09	7.39E-09	1.50E-10	1.24E-10	2.35E-11	4.53E-11
0.00125892	7.83E-09	8.07E-09	5.78E-09	7.26E-09	1.45E-10	1.21E-10	2.35E-11	4.45E-11
0.00128825	7.59E-09	7.89E-09	5.78E-09	7.13E-09	1.41E-10	1.18E-10	2.35E-11	4.37E-11
0.00131826	7.37E-09	7.71E-09	5.78E-09	7.00E-09	1.36E-10	1.15E-10	2.35E-11	4.29E-11
0.00134896	7.15E-09	7.54E-09	5.78E-09	6.88E-09	1.32E-10	1.12E-10	2.35E-11	4.21E-11
0.00138038	6.93E-09	7.38E-09	5.78E-09	6.75E-09	1.28E-10	1.09E-10	2.35E-11	4.13E-11
0.00141254	6.73E-09	7.21E-09	5.78E-09	6.63E-09	1.24E-10	1.07E-10	2.35E-11	4.06E-11
0.00144544	6.53E-09	7.05E-09	5.78E-09	6.51E-09	1.20E-10	1.04E-10	2.35E-11	3.99E-11
0.00147911	6.35E-09	6.90E-09	5.78E-09	6.40E-09	1.17E-10	1.01E-10	2.35E-11	3.92E-11
0.00151356	6.16E-09	6.75E-09	5.78E-09	6.28E-09	1.13E-10	9.88E-11	2.35E-11	3.85E-11
0.00154882	5.99E-09	6.60E-09	5.78E-09	6.17E-09	1.09E-10	9.64E-11	2.35E-11	3.78E-11
0.00158489	5.82E-09	6.46E-09	5.78E-09	6.06E-09	1.06E-10	9.40E-11	2.35E-11	3.71E-11
0.00162181	5.66E-09	6.32E-09	5.78E-09	5.95E-09	1.03E-10	9.17E-11	2.35E-11	3.64E-11
0.00165959	5.50E-09	6.18E-09	5.78E-09	5.84E-09	9.98E-11	8.94E-11	2.35E-11	3.58E-11
0.00169824	5.35E-09	6.05E-09	5.78E-09	5.74E-09	9.68E-11	8.72E-11	2.35E-11	3.51E-11
0.0017378	5.21E-09	5.92E-09	5.78E-09	5.63E-09	9.38E-11	8.50E-11	2.35E-11	3.45E-11
0.00177828	5.07E-09	5.79E-09	5.78E-09	5.53E-09	9.10E-11	8.29E-11	2.35E-11	3.39E-11
0.0018197	4.93E-09	5.67E-09	5.78E-09	5.43E-09	8.83E-11	8.08E-11	2.35E-11	3.33E-11
0.00186209	4.80E-09	5.55E-09	5.78E-09	5.33E-09	8.56E-11	7.88E-11	2.35E-11	3.27E-11
0.00190546	4.68E-09	5.43E-09	5.78E-09	5.24E-09	8.30E-11	7.69E-11	2.35E-11	3.21E-11
0.00194984	4.56E-09	5.32E-09	5.78E-09	5.14E-09	8.05E-11	7.50E-11	2.35E-11	3.15E-11
0.00199526	4.44E-09	5.20E-09	5.78E-09	5.05E-09	7.81E-11	7.31E-11	2.35E-11	3.09E-11
0.00204174	4.33E-09	5.10E-09	5.78E-09	4.96E-09	7.58E-11	7.13E-11	2.35E-11	3.04E-11
0.0020893	4.23E-09	4.99E-09	5.78E-09	4.87E-09	7.36E-11	6.95E-11	2.35E-11	2.98E-11
0.00213796	4.12E-09	4.89E-09	5.78E-09	4.78E-09	7.14E-11	6.78E-11	2.35E-11	2.93E-11
0.00218776	4.02E-09	4.79E-09	5.78E-09	4.70E-09	6.93E-11	6.61E-11	2.35E-11	2.88E-11
0.00223872	3.93E-09	4.69E-09	5.78E-09	4.61E-09	6.72E-11	6.45E-11	2.35E-11	2.82E-11
0.00229087	3.83E-09	4.59E-09	5.78E-09	4.53E-09	6.52E-11	6.29E-11	2.35E-11	2.77E-11
0.00234423	3.75E-09	4.50E-09	5.78E-09	4.45E-09	6.33E-11	6.14E-11	2.35E-11	2.72E-11
0.00239883	3.66E-09	4.41E-09	5.78E-09	4.37E-09	6.15E-11	5.98E-11	2.35E-11	2.68E-11
0.00245471	3.58E-09	4.32E-09	5.78E-09	4.29E-09	5.97E-11	5.84E-11	2.35E-11	2.63E-11
0.00251189	3.50E-09	4.23E-09	5.78E-09	4.21E-09	5.79E-11	5.69E-11	2.35E-11	2.58E-11
0.0025704	3.42E-09	4.15E-09	5.78E-09	4.14E-09	5.62E-11	5.55E-11	2.35E-11	2.53E-11
0.00263027	3.35E-09	4.07E-09	5.78E-09	4.06E-09	5.46E-11	5.42E-11	2.35E-11	2.49E-11
0.00269154	3.27E-09	3.99E-09	5.78E-09	3.99E-09	5.30E-11	5.28E-11	2.35E-11	2.44E-11
0.00275423	3.20E-09	3.91E-09	5.78E-09	3.92E-09	5.15E-11	5.15E-11	2.35E-11	2.40E-11
0.00281838	3.14E-09	3.83E-09	5.78E-09	3.85E-09	5.00E-11	5.03E-11	2.35E-11	2.36E-11
0.00288403	3.07E-09	3.76E-09	5.78E-09	3.78E-09	4.86E-11	4.90E-11	2.35E-11	2.31E-11
0.00295121	3.01E-09	3.69E-09	5.78E-09	3.71E-09	4.72E-11	4.78E-11	2.35E-11	2.27E-11
0.00301995	2.95E-09	3.62E-09	5.78E-09	3.64E-09	4.58E-11	4.66E-11	2.35E-11	2.23E-11
0.00309029	2.89E-09	3.55E-09	5.78E-09	3.58E-09	4.45E-11	4.55E-11	2.35E-11	2.19E-11
0.00316228	2.84E-09	3.48E-09	5.78E-09	3.51E-09	4.32E-11	4.44E-11	2.35E-11	2.15E-11
0.00323594	2.79E-09	3.42E-09	5.78E-09	3.45E-09	4.20E-11	4.33E-11	2.35E-11	2.11E-11
0.00331131	2.73E-09	3.35E-09	5.78E-09	3.39E-09	4.08E-11	4.22E-11	2.35E-11	2.08E-11
0.00338844	2.68E-09	3.29E-09	5.78E-09	3.33E-09	3.97E-11	4.12E-11	2.35E-11	2.04E-11
0.00346737	2.64E-09	3.23E-09	5.78E-09	3.27E-09	3.86E-11	4.02E-11	2.35E-11	2.00E-11
0.00354813	2.59E-09	3.17E-09	5.78E-09	3.21E-09	3.75E-11	3.92E-11	2.35E-11	1.97E-11
0.00363078	2.54E-09	3.11E-09	5.78E-09	3.15E-09	3.64E-11	3.82E-11	2.35E-11	1.93E-11
0.00371535	2.50E-09	3.06E-09	5.78E-09	3.10E-09	3.54E-11	3.73E-11	2.35E-11	1.90E-11
0.00380189	2.46E-09	3.00E-09	5.78E-09	3.04E-09	3.44E-11	3.64E-11	2.35E-11	1.86E-11
0.00389045	2.42E-09	2.95E-09	5.78E-09	2.98E-09	3.35E-11	3.55E-11	2.35E-11	1.83E-11
0.00398107	2.38E-09	2.90E-09	5.78E-09	2.93E-09	3.25E-11	3.47E-11	2.35E-11	1.79E-11
0.0040738	2.34E-09	2.85E-09	5.78E-09	2.88E-09	3.16E-11	3.38E-11	2.35E-11	1.76E-11
0.00416869	2.30E-09	2.80E-09	5.78E-09	2.83E-09	3.08E-11	3.30E-11	2.35E-11	1.73E-11
0.0042658	2.27E-09	2.75E-09	5.78E-09	2.78E-09	2.99E-11	3.22E-11	2.35E-11	1.70E-11
0.00436516	2.24E-09	2.70E-09	5.78E-09	2.73E-09	2.91E-11	3.14E-11	2.35E-11	1.67E-11
0.00446684	2.20E-09	2.66E-09	5.78E-09	2.68E-09	2.83E-11	3.06E-11	2.35E-11	1.64E-11
0.00457088	2.17E-09	2.61E-09	5.78E-09	2.63E-09	2.75E-11	2.99E-11	2.35E-11	1.61E-11
0.00467735	2.14E-09	2.57E-09	5.78E-09	2.58E-09	2.68E-11	2.92E-11	2.35E-11	1.58E-11
0.0047863	2.11E-09	2.53E-09	5.78E-09	2.54E-09	2.61E-11	2.85E-11	2.35E-11	1.55E-11
0.00489779	2.08E-09	2.48E-09	5.78E-09	2.49E-09	2.54E-11	2.78E-11	2.35E-11	1.52E-11
0.00501187	2.05E-09	2.44E-09	5.78E-09	2.44E-09	2.47E-11	2.71E-11	2.35E-11	1.50E-11
0.00512861	2.03E-09	2.41E-09	5.78E-09	2.40E-09	2.40E-11	2.65E-11	2.35E-11	1.47E-11
0.00524807	2.00E-09	2.37E-09	5.78E-09	2.36E-09	2.34E-11	2.58E-11	2.35E-11	1.44E-11
0.00537032	1.98E-09	2.33E-09	5.78E-09	2.32E-09	2.27E-11	2.52E-11	2.35E-11	1.42E-11
0.00549541	1.95E-09	2.29E-09	5.78E-09	2.27E-09	2.21E-11	2.46E-11	2.35E-11	1.39E-11
0.00562341	1.93E-09	2.26E-09	5.78E-09	2.23E-09	2.16E-11	2.40E-11	2.35E-11	1.37E-11
0.0057544	1.91E-09	2.22E-09	5.78E-09	2.19E-09	2.10E-11	2.34E-11	2.35E-11	1.34E-11
0.00588844	1.89E-09	2.19E-09	5.78E-09	2.15E-09	2.04E-11	2.29E-11	2.35E-11	1.32E-11
0.0060256	1.86E-09	2.16E-09	5.78E-09	2.11E-09	1.99E-11	2.23E-11	2.35E-11	1.29E-11
0.00616595	1.84E-09	2.12E-09	5.78E-09	2.08E-09	1.94E-11	2.18E-11	2.35E-11	1.27E-11
0.00630957	1.82E-09	2.09E-09	5.78E-09	2.04E-09	1.89E-11	2.13E-11	2.35E-11	1.25E-11
0.00645654	1.81E-09	2.06E-09	5.78E-09	2.00E-09	1.84E-11	2.08E-11	2.35E-11	1.23E-11
0.00660693	1.79E-09	2.03E-09	5.78E-09	1.97E-09	1.79E-11	2.03E-11	2.35E-11	1.20E-11
0.00676083	1.77E-09	2.00E-09	5.78E-09	1.93E-09	1.75E-11	1.98E-11	2.35E-11	1.18E-11
0.00691831	1.75E-09	1.98E-09	5.78E-09	1.90E-09	1.70E-11	1.93E-11	2.35E-11	1.16E-11
0.00707946	1.74E-09	1.95E-09	5.78E-09	1.86E-09	1.66E-11	1.88E-11	2.35E-11	1.14E-11
0.00724436	1.72E-09	1.92E-09	5.78E-09	1.83E-09	1.61E-11	1.84E-11	2.35E-11	1.12E-11
0.0074131	1.70E-09	1.90E-09	5.78E-09	1.80E-09	1.57E-11	1.80E-11	2.35E-11	1.10E-11
0.00758578	1.69E-09	1.87E-09	5.78E-09	1.76E-09	1.53E-11	1.75E-11	2.35E-11	1.08E-11
0.00776247	1.67E-09	1.85E-09	5.78E-09	1.73E-09	1.50E-11	1.71E-11	2.35E-11	1.06E-11
0.00794328	1.66E-09	1.82E-09	5.78E-09	1.70E-09	1.46E-11	1.67E-11	2.35E-11	1.04E-11
0.00812831	1.65E-09	1.80E-09	5.78E-09	1.67E-09	1.42E-11	1.63E-11	2.35E-11	1.02E-11
0.00831764	1.63E-09	1.77E-09	5.78E-09	1.64E-09	1.39E-11	1.59E-11	2.35E-11	1.00E-11
0.00851138	1.62E-09	1.75E-09	5.78E-09	1.61E-09	1.35E-11	1.56E-11	2.35E-11	9.86E-12
0.00870964	1.61E-09	1.73E-09	5.78E-09	1.58E-09	1.32E-11	1.52E-11	2.35E-11	9.68E-12
0.00891251	1.60E-09	1.71E-09	5.78E-09	1.55E-09	1.29E-11	1.49E-11	2.35E-11	9.51E-12
0.00912011	1.58E-09	1.69E-09	5.78E-09	1.53E-09	1.26E-11	1.45E-11	2.35E-11	9.34E-12
0.00933254	1.57E-09	1.67E-09	5.78E-09	1.50E-09	1.23E-11	1.42E-11	2.35E-11	9.17E-12
0.00954993	1.56E-09	1.65E-09	5.78E-09	1.47E-09	1.20E-11	1.38E-11	2.35E-11	9.01E-12
0.00977237	1.55E-09	1.63E-09	5.78E-09	1.44E-09	1.17E-11	1.35E-11	2.35E-11	8.84E-12
0.01	1.54E-09	1.61E-09	5.78E-09	1.42E-09	1.14E-11	1.32E-11	2.35E-11	8.69E-12
0.0102329	1.53E-09	1.59E-09	5.78E-09	1.39E-09	1.11E-11	1.29E-11	2.35E-11	8.53E-12
0.0104713	1.52E-09	1.57E-09	5.78E-09	1.37E-09	1.09E-11	1.26E-11	2.35E-11	8.38E-12
0.0107152	1.51E-09	1.56E-09	5.78E-09	1.34E-09	1.06E-11	1.23E-11	2.35E-11	8.23E-12
0.0109648	1.50E-09	1.54E-09	5.78E-09	1.32E-09	1.04E-11	1.20E-11	2.35E-11	8.08E-12
0.0112202	1.49E-09	1.52E-09	5.78E-09	1.30E-09	1.01E-11	1.18E-11	2.35E-11	7.93E-12
0.0114815	1.49E-09	1.51E-09	5.78E-09	1.27E-09	9.89E-12	1.15E-11	2.35E-11	7.79E-12
0.011749	1.48E-09	1.49E-09	5.78E-09	1.25E-09	9.67E-12	1.12E-11	2.35E-11	7.65E-12
0.0120226	1.47E-09	1.48E-09	5.78E-09	1.23E-09	9.45E-12	1.10E-11	2.35E-11	7.51E-12
0.0123027	1.46E-09	1.46E-09	5.78E-09	1.20E-09	9.23E-12	1.07E-11	2.35E-11	7.38E-12
0.0125893	1.46E-09	1.45E-09	5.78E-09	1.18E-09	9.03E-12	1.05E-11	2.35E-11	7.24E-12
0.0128825	1.45E-09	1.43E-09	5.78E-09	1.16E-09	8.83E-12	1.02E-11	2.35E-11	7.11E-12
0.0131826	1.44E-09	1.42E-09	5.78E-09	1.14E-09	8.63E-12	1.00E-11	2.35E-11	6.99E-12
0.0134896	1.43E-09	1.41E-09	5.78E-09	1.12E-09	8.44E-12	9.79E-12	2.35E-11	6.86E-12
0.0138038	1.43E-09	1.39E-09	5.78E-09	1.10E-09	8.26E-12	9.57E-12	2.35E-11	6.74E-12
0.0141254	1.42E-09	1.38E-09	5.78E-09	1.08E-09	8.08E-12	9.36E-12	2.35E-11	6.62E-12
0.0144544	1.42E-09	1.37E-09	5.78E-09	1.06E-09	7.90E-12	9.15E-12	2.35E-11	6.50E-12
0.0147911	1.41E-09	1.35E-09	5.78E-09	1.04E-09	7.73E-12	8.94E-12	2.35E-11	6.38E-12
0.0151356	1.40E-09	1.34E-09	5.78E-09	1.02E-09	7.57E-12	8.75E-12	2.35E-11	6.27E-12
0.0154882	1.40E-09	1.33E-09	5.78E-09	1.00E-09	7.41E-12	8.55E-12	2.35E-11	6.15E-12
0.0158489	1.39E-09	1.32E-09	5.78E-09	9.87E-10	7.25E-12	8.37E-12	2.35E-11	6.04E-12
0.0162181	1.39E-09	1.31E-09	5.78E-09	9.69E-10	7.10E-12	8.18E-12	2.35E-11	5.93E-12
0.0165959	1.38E-09	1.30E-09	5.78E-09	9.52E-10	6.96E-12	8.00E-12	2.35E-11	5.83E-12
0.0169824	1.38E-09	1.29E-09	5.78E-09	9.35E-10	6.81E-12	7.83E-12	2.35E-11	5.72E-12
0.017378	1.37E-09	1.28E-09	5.78E-09	9.18E-10	6.68E-12	7.66E-12	2.35E-11	5.62E-12
0.0177828	1.37E-09	1.27E-09	5.78E-09	9.01E-10	6.54E-12	7.49E-12	2.35E-11	5.52E-12
0.018197	1.36E-09	1.26E-09	5.78E-09	8.85E-10	6.41E-12	7.33E-12	2.35E-11	5.42E-12
0.0186209	1.36E-09	1.25E-09	5.78E-09	8.69E-10	6.28E-12	7.18E-12	2.35E-11	5.32E-12
0.0190546	1.36E-09	1.24E-09	5.78E-09	8.54E-10	6.16E-12	7.02E-12	2.35E-11	5.23E-12
0.0194984	1.35E-09	1.23E-09	5.78E-09	8.38E-10	6.04E-12	6.87E-12	2.35E-11	5.13E-12
0.0199526	1.35E-09	1.22E-09	5.78E-09	8.23E-10	5.93E-12	6.73E-12	2.35E-11	5.04E-12
0.0204174	1.34E-09	1.21E-09	5.78E-09	8.08E-10	5.81E-12	6.58E-12	2.35E-11	4.95E-12
0.020893	1.34E-09	1.20E-09	5.78E-09	7.94E-10	5.70E-12	6.45E-12	2.35E-11	4.86E-12
0.0213796	1.34E-09	1.20E-09	5.78E-09	7.79E-10	5.60E-12	6.31E-12	2.35E-11	4.77E-12
0.0218776	1.33E-09	1.19E-09	5.78E-09	7.65E-10	5.49E-12	6.18E-12	2.35E-11	4.69E-12
0.0223872	1.33E-09	1.18E-09	5.78E-09	7.52E-10	5.39E-12	6.05E-12	2.35E-11	4.60E-12
0.0229087	1.33E-09	1.17E-09	5.78E-09	7.38E-10	5.29E-12	5.93E-12	2.35E-11	4.52E-12
0.0234423	1.32E-09	1.17E-09	5.78E-09	7.25E-10	5.20E-12	5.80E-12	2.35E-11	4.44E-12
0.0239883	1.32E-09	1.16E-09	5.78E-09	7.12E-10	5.11E-12	5.68E-12	2.35E-11	4.36E-12
0.0245471	1.32E-09	1.15E-09	5.78E-09	6.99E-10	5.02E-12	5.57E-12	2.35E-11	4.28E-12
0.0251189	1.31E-09	1.15E-09	5.78E-09	6.87E-10	4.93E-12	5.46E-12	2.35E-11	4.20E-12
0.025704	1.31E-09	1.14E-09	5.78E-09	6.74E-10	4.84E-12	5.35E-12	2.35E-11	4.13E-12
0.0263027	1.31E-09	1.13E-09	5.78E-09	6.62E-10	4.76E-12	5.24E-12	2.35E-11	4.05E-12
0.0269153	1.31E-09	1.13E-09	5.78E-09	6.50E-10	4.68E-12	5.13E-12	2.35E-11	3.98E-12
0.0275423	1.30E-09	1.12E-09	5.78E-09	6.38E-10	4.60E-12	5.03E-12	2.35E-11	3.91E-12
0.0281838	1.30E-09	1.11E-09	5.78E-09	6.27E-10	4.53E-12	4.93E-12	2.35E-11	3.84E-12
0.0288403	1.30E-09	1.11E-09	5.78E-09	6.16E-10	4.45E-12	4.83E-12	2.35E-11	3.77E-12
0.0295121	1.30E-09	1.10E-09	5.78E-09	6.05E-10	4.38E-12	4.74E-12	2.35E-11	3.70E-12
0.0301995	1.29E-09	1.10E-09	5.78E-09	5.94E-10	4.31E-12	4.65E-12	2.35E-11	3.64E-12
0.030903	1.29E-09	1.09E-09	5.78E-09	5.83E-10	4.25E-12	4.56E-12	2.35E-11	3.57E-12
0.0316228	1.29E-09	1.09E-09	5.78E-09	5.73E-10	4.18E-12	4.47E-12	2.35E-11	3.51E-12
0.0323594	1.29E-09	1.08E-09	5.78E-09	5.62E-10	4.12E-12	4.38E-12	2.35E-11	3.44E-12
0.0331131	1.28E-09	1.08E-09	5.78E-09	5.52E-10	4.05E-12	4.30E-12	2.35E-11	3.38E-12
0.0338844	1.28E-09	1.07E-09	5.78E-09	5.42E-10	3.99E-12	4.22E-12	2.35E-11	3.32E-12
0.0346737	1.28E-09	1.07E-09	5.78E-09	5.33E-10	3.93E-12	4.14E-12	2.35E-11	3.26E-12
0.0354813	1.28E-09	1.06E-09	5.78E-09	5.23E-10	3.88E-12	4.06E-12	2.35E-11	3.20E-12
0.0363078	1.28E-09	1.06E-09	5.78E-09	5.14E-10	3.82E-12	3.99E-12	2.35E-11	3.14E-12
0.0371535	1.28E-09	1.05E-09	5.78E-09	5.04E-10	3.77E-12	3.92E-12	2.35E-11	3.09E-12
0.0380189	1.27E-09	1.05E-09	5.78E-09	4.95E-10	3.72E-12	3.84E-12	2.35E-11	3.03E-12
0.0389045	1.27E-09	1.04E-09	5.78E-09	4.86E-10	3.66E-12	3.77E-12	2.35E-11	2.98E-12
0.0398107	1.27E-09	1.04E-09	5.78E-09	4.78E-10	3.62E-12	3.71E-12	2.35E-11	2.92E-12
0.040738	1.27E-09	1.04E-09	5.78E-09	4.69E-10	3.57E-12	3.64E-12	2.35E-11	2.87E-12
0.0416869	1.27E-09	1.03E-09	5.78E-09	4.61E-10	3.52E-12	3.58E-12	2.35E-11	2.82E-12
0.042658	1.27E-09	1.03E-09	5.78E-09	4.52E-10	3.48E-12	3.51E-12	2.35E-11	2.77E-12
0.0436516	1.26E-09	1.03E-09	5.78E-09	4.44E-10	3.43E-12	3.45E-12	2.35E-11	2.72E-12
0.0446684	1.26E-09	1.02E-09	5.78E-09	4.36E-10	3.39E-12	3.39E-12	2.35E-11	2.67E-12
0.0457088	1.26E-09	1.02E-09	5.78E-09	4.28E-10	3.35E-12	3.33E-12	2.35E-11	2.62E-12
0.0467735	1.26E-09	1.01E-09	5.78E-09	4.21E-10	3.31E-12	3.28E-12	2.35E-11	2.58E-12
0.047863	1.26E-09	1.01E-09	5.78E-09	4.13E-10	3.27E-12	3.22E-12	2.35E-11	2.53E-12
0.0489779	1.26E-09	1.01E-09	5.78E-09	4.06E-10	3.23E-12	3.17E-12	2.35E-11	2.48E-12
0.0501187	1.26E-09	1.00E-09	5.78E-09	3.98E-10	3.19E-12	3.11E-12	2.35E-11	2.44E-12
0.0512861	1.26E-09	1.00E-09	5.78E-09	3.91E-10	3.15E-12	3.06E-12	2.35E-11	2.40E-12
0.0524807	1.25E-09	9.99E-10	5.78E-09	3.84E-10	3.12E-12	3.01E-12	2.35E-11	2.35E-12
0.0537032	1.25E-09	9.96E-10	5.78E-09	3.77E-10	3.08E-12	2.96E-12	2.35E-11	2.31E-12
0.0549541	1.25E-09	9.93E-10	5.78E-09	3.70E-10	3.05E-12	2.92E-12	2.35E-11	2.27E-12
0.0562341	1.25E-09	9.90E-10	5.78E-09	3.64E-10	3.02E-12	2.87E-12	2.35E-11	2.23E-12
0.057544	1.25E-09	9.88E-10	5.78E-09	3.57E-10	2.99E-12	2.82E-12	2.35E-11	2.19E-12
0.0588844	1.25E-09	9.85E-10	5.78E-09	3.51E-10	2.96E-12	2.78E-12	2.35E-11	2.15E-12
0.060256	1.25E-09	9.82E-10	5.78E-09	3.45E-10	2.93E-12	2.74E-12	2.35E-11	2.11E-12
0.0616595	1.25E-09	9.80E-10	5.78E-09	3.38E-10	2.90E-12	2.70E-12	2.35E-11	2.07E-12
0.0630957	1.25E-09	9.77E-10	5.78E-09	3.32E-10	2.87E-12	2.65E-12	2.35E-11	2.03E-12
0.0645654	1.25E-09	9.75E-10	5.78E-09	3.26E-10	2.84E-12	2.61E-12	2.35E-11	2.00E-12
0.0660693	1.24E-09	9.73E-10	5.78E-09	3.20E-10	2.81E-12	2.58E-12	2.35E-11	1.96E-12
0.0676083	1.24E-09	9.70E-10	5.78E-09	3.15E-10	2.79E-12	2.54E-12	2.35E-11	1.93E-12
0.0691831	1.24E-09	9.68E-10	5.78E-09	3.09E-10	2.76E-12	2.50E-12	2.35E-11	1.89E-12
0.0707946	1.24E-09	9.66E-10	5.78E-09	3.03E-10	2.74E-12	2.47E-12	2.35E-11	1.86E-12
0.0724436	1.24E-09	9.64E-10	5.78E-09	2.98E-10	2.72E-12	2.43E-12	2.35E-11	1.82E-12
0.074131	1.24E-09	9.62E-10	5.78E-09	2.93E-10	2.69E-12	2.40E-12	2.35E-11	1.79E-12
0.0758578	1.24E-09	9.60E-10	5.78E-09	2.87E-10	2.67E-12	2.36E-12	2.35E-11	1.76E-12
0.0776247	1.24E-09	9.58E-10	5.78E-09	2.82E-10	2.65E-12	2.33E-12	2.35E-11	1.73E-12
0.0794328	1.24E-09	9.56E-10	5.78E-09	2.77E-10	2.63E-12	2.30E-12	2.35E-11	1.70E-12
0.0812831	1.24E-09	9.54E-10	5.78E-09	2.72E-10	2.61E-12	2.27E-12	2.35E-11	1.67E-12
0.0831764	1.24E-09	9.52E-10	5.78E-09	2.67E-10	2.59E-12	2.24E-12	2.35E-11	1.64E-12
0.0851138	1.24E-09	9.51E-10	5.78E-09	2.62E-10	2.57E-12	2.21E-12	2.35E-11	1.61E-12
0.0870964	1.24E-09	9.49E-10	5.78E-09	2.58E-10	2.55E-12	2.18E-12	2.35E-11	1.58E-12
0.0891251	1.24E-09	9.47E-10	5.78E-09	2.53E-10	2.53E-12	2.15E-12	2.35E-11	1.55E-12
0.0912011	1.24E-09	9.46E-10	5.78E-09	2.49E-10	2.51E-12	2.12E-12	2.35E-11	1.52E-12
0.0933254	1.23E-09	9.44E-10	5.78E-09	2.44E-10	2.49E-12	2.10E-12	2.35E-11	1.49E-12
0.0954993	1.23E-09	9.42E-10	5.78E-09	2.40E-10	2.48E-12	2.07E-12	2.35E-11	1.47E-12
0.0977237	1.23E-09	9.41E-10	5.78E-09	2.35E-10	2.46E-12	2.05E-12	2.35E-11	1.44E-12
0.1	1.23E-09	9.39E-10	5.78E-09	2.31E-10	2.44E-12	2.02E-12	2.35E-11	1.42E-12

## Sheet: Source_data_Fig2f
Temperature	0.3MPa_10mm	0.3MPa_5mm	0.3MPa_1mm	0.05MPa_10mm	0.05MPa_5mm	0.05MPa_1mm
243	1.9474	1.45664	0.40231	0.911837	0.425795	0.0651616
243.1	1.94767	1.45741	0.402843	0.913182	0.426478	0.0652711
243.2	1.94794	1.45818	0.403376	0.914527	0.427161	0.0653806
243.3	1.94821	1.45895	0.403908	0.915873	0.427844	0.0654902
243.4	1.94847	1.45971	0.404439	0.917219	0.428527	0.0655998
243.5	1.94873	1.46048	0.404969	0.918565	0.429211	0.0657095
243.6	1.94899	1.46124	0.405499	0.919911	0.429895	0.0658192
243.7	1.94925	1.46199	0.406027	0.921258	0.43058	0.0659289
243.8	1.94951	1.46275	0.406555	0.922605	0.431265	0.0660387
243.9	1.94976	1.4635	0.407082	0.923953	0.43195	0.0661485
244	1.95002	1.46426	0.407608	0.925301	0.432635	0.0662583
244.1	1.95027	1.465	0.408133	0.926649	0.433321	0.0663682
244.2	1.95052	1.46575	0.408657	0.927997	0.434007	0.066478
244.3	1.95076	1.4665	0.40918	0.929346	0.434693	0.0665879
244.4	1.95101	1.46724	0.409702	0.930695	0.43538	0.0666979
244.5	1.95125	1.46798	0.410223	0.932044	0.436067	0.0668078
244.6	1.95149	1.46871	0.410742	0.933394	0.436754	0.0669178
244.7	1.95173	1.46945	0.411261	0.934743	0.437442	0.0670278
244.8	1.95196	1.47018	0.411778	0.936093	0.438129	0.0671378
244.9	1.9522	1.47091	0.412295	0.937444	0.438817	0.0672478
245	1.95243	1.47164	0.41281	0.938794	0.439506	0.0673578
245.1	1.95266	1.47236	0.413323	0.940145	0.440194	0.0674678
245.2	1.95288	1.47308	0.413836	0.941496	0.440883	0.0675779
245.3	1.95311	1.4738	0.414347	0.942847	0.441572	0.0676879
245.4	1.95333	1.47452	0.414857	0.944198	0.442262	0.0677979
245.5	1.95355	1.47524	0.415365	0.94555	0.442951	0.067908
245.6	1.95377	1.47595	0.415872	0.946902	0.443641	0.068018
245.7	1.95399	1.47666	0.416378	0.948254	0.444331	0.068128
245.8	1.95421	1.47737	0.416882	0.949606	0.445022	0.068238
245.9	1.95442	1.47807	0.417384	0.950958	0.445712	0.068348
246	1.95463	1.47877	0.417885	0.952311	0.446403	0.068458
246.1	1.95484	1.47947	0.418384	0.953663	0.447094	0.068568
246.2	1.95504	1.48017	0.418881	0.955016	0.447785	0.0686779
246.3	1.95525	1.48086	0.419377	0.956369	0.448477	0.0687878
246.4	1.95545	1.48155	0.419871	0.957722	0.449168	0.0688977
246.5	1.95565	1.48224	0.420363	0.959075	0.44986	0.0690076
246.6	1.95585	1.48293	0.420853	0.960428	0.450552	0.0691174
246.7	1.95605	1.48361	0.421342	0.961782	0.451244	0.0692272
246.8	1.95624	1.48429	0.421828	0.963135	0.451936	0.0693369
246.9	1.95643	1.48497	0.422313	0.964489	0.452629	0.0694466
247	1.95662	1.48564	0.422795	0.965842	0.453322	0.0695563
247.1	1.95681	1.48631	0.423275	0.967196	0.454014	0.0696659
247.2	1.95699	1.48698	0.423753	0.96855	0.454707	0.0697754
247.3	1.95718	1.48765	0.424229	0.969904	0.4554	0.0698849
247.4	1.95736	1.48831	0.424702	0.971257	0.456093	0.0699943
247.5	1.95754	1.48897	0.425173	0.972611	0.456787	0.0701037
247.6	1.95771	1.48963	0.425642	0.973965	0.45748	0.0702129
247.7	1.95789	1.49028	0.426108	0.975319	0.458173	0.0703221
247.8	1.95806	1.49094	0.426572	0.976673	0.458867	0.0704312
247.9	1.95823	1.49158	0.427033	0.978027	0.459561	0.0705403
248	1.9584	1.49223	0.427492	0.979381	0.460254	0.0706492
248.1	1.95857	1.49287	0.427947	0.980734	0.460948	0.0707581
248.2	1.95873	1.49351	0.4284	0.982088	0.461642	0.0708668
248.3	1.95889	1.49415	0.428851	0.983442	0.462336	0.0709755
248.4	1.95905	1.49478	0.429298	0.984795	0.46303	0.071084
248.5	1.95921	1.49541	0.429742	0.986149	0.463724	0.0711924
248.6	1.95936	1.49604	0.430183	0.987502	0.464418	0.0713007
248.7	1.95951	1.49666	0.430621	0.988855	0.465112	0.0714089
248.8	1.95966	1.49728	0.431056	0.990209	0.465805	0.0715169
248.9	1.95981	1.4979	0.431487	0.991562	0.466499	0.0716248
249	1.95996	1.49851	0.431915	0.992914	0.467193	0.0717326
249.1	1.9601	1.49912	0.43234	0.994267	0.467887	0.0718402
249.2	1.96024	1.49973	0.432761	0.995619	0.468581	0.0719476
249.3	1.96038	1.50033	0.433179	0.996972	0.469275	0.0720549
249.4	1.96052	1.50093	0.433592	0.998324	0.469968	0.0721621
249.5	1.96065	1.50152	0.434002	0.999675	0.470662	0.072269
249.6	1.96079	1.50212	0.434408	1.00103	0.471355	0.0723758
249.7	1.96091	1.50271	0.43481	1.00238	0.472048	0.0724824
249.8	1.96104	1.50329	0.435208	1.00373	0.472742	0.0725888
249.9	1.96117	1.50387	0.435602	1.00508	0.473435	0.0726949
250	1.96129	1.50445	0.435992	1.00643	0.474128	0.0728009
250.1	1.96141	1.50503	0.436377	1.00778	0.47482	0.0729067
250.2	1.96153	1.5056	0.436757	1.00913	0.475513	0.0730122
250.3	1.96164	1.50616	0.437133	1.01048	0.476205	0.0731175
250.4	1.96176	1.50672	0.437505	1.01183	0.476897	0.0732226
250.5	1.96187	1.50728	0.437871	1.01318	0.477589	0.0733274
250.6	1.96197	1.50784	0.438233	1.01452	0.478281	0.073432
250.7	1.96208	1.50839	0.43859	1.01587	0.478972	0.0735362
250.8	1.96218	1.50894	0.438941	1.01722	0.479663	0.0736403
250.9	1.96228	1.50948	0.439288	1.01857	0.480354	0.073744
251	1.96238	1.51002	0.439629	1.01991	0.481044	0.0738474
251.1	1.96248	1.51055	0.439964	1.02126	0.481734	0.0739506
251.2	1.96257	1.51108	0.440294	1.0226	0.482424	0.0740534
251.3	1.96266	1.51161	0.440618	1.02395	0.483113	0.0741559
251.4	1.96275	1.51213	0.440936	1.02529	0.483802	0.074258
251.5	1.96283	1.51264	0.441248	1.02663	0.484491	0.0743599
251.6	1.96291	1.51315	0.441554	1.02798	0.485179	0.0744613
251.7	1.96299	1.51366	0.441854	1.02932	0.485866	0.0745624
251.8	1.96307	1.51416	0.442148	1.03066	0.486554	0.0746632
251.9	1.96314	1.51466	0.442435	1.032	0.48724	0.0747635
252	1.96321	1.51516	0.442715	1.03334	0.487926	0.0748635
252.1	1.96328	1.51564	0.442988	1.03468	0.488612	0.074963
252.2	1.96335	1.51613	0.443254	1.03602	0.489297	0.0750621
252.3	1.96341	1.51661	0.443514	1.03735	0.489981	0.0751608
252.4	1.96347	1.51708	0.443766	1.03869	0.490665	0.075259
252.5	1.96353	1.51755	0.44401	1.04003	0.491348	0.0753568
252.6	1.96358	1.51801	0.444247	1.04136	0.492031	0.0754541
252.7	1.96364	1.51847	0.444476	1.04269	0.492713	0.0755509
252.8	1.96369	1.51892	0.444697	1.04403	0.493394	0.0756472
252.9	1.96373	1.51937	0.44491	1.04536	0.494074	0.075743
253	1.96377	1.51981	0.445115	1.04669	0.494754	0.0758383
253.1	1.96381	1.52025	0.445311	1.04802	0.495432	0.0759331
253.2	1.96385	1.52068	0.445499	1.04935	0.49611	0.0760272
253.3	1.96388	1.5211	0.445678	1.05067	0.496787	0.0761208
253.4	1.96391	1.52152	0.445848	1.052	0.497464	0.0762138
253.5	1.96394	1.52193	0.446009	1.05332	0.498139	0.0763062
253.6	1.96397	1.52234	0.44616	1.05465	0.498813	0.076398
253.7	1.96399	1.52274	0.446302	1.05597	0.499487	0.0764892
253.8	1.964	1.52313	0.446434	1.05729	0.500159	0.0765797
253.9	1.96402	1.52352	0.446556	1.05861	0.50083	0.0766695
254	1.96403	1.5239	0.446668	1.05993	0.5015	0.0767586
254.1	1.96404	1.52428	0.44677	1.06125	0.502169	0.0768471
254.2	1.96404	1.52465	0.446861	1.06256	0.502837	0.0769348
254.3	1.96404	1.52501	0.446942	1.06387	0.503504	0.0770217
254.4	1.96404	1.52536	0.447011	1.06519	0.504169	0.0771079
254.5	1.96403	1.52571	0.447069	1.0665	0.504833	0.0771933
254.6	1.96402	1.52605	0.447116	1.0678	0.505496	0.0772779
254.7	1.96401	1.52639	0.447152	1.06911	0.506158	0.0773617
254.8	1.96399	1.52671	0.447175	1.07042	0.506818	0.0774447
254.9	1.96397	1.52703	0.447187	1.07172	0.507476	0.0775267
255	1.96395	1.52735	0.447186	1.07302	0.508134	0.0776079
255.1	1.96392	1.52765	0.447172	1.07432	0.508789	0.0776882
255.2	1.96389	1.52795	0.447146	1.07562	0.509443	0.0777676
255.3	1.96385	1.52824	0.447107	1.07691	0.510096	0.077846
255.4	1.96381	1.52852	0.447055	1.07821	0.510747	0.0779234
255.5	1.96377	1.52879	0.446989	1.0795	0.511396	0.0779998
255.6	1.96372	1.52905	0.44691	1.08079	0.512043	0.0780752
255.7	1.96367	1.52931	0.446817	1.08207	0.512689	0.0781496
255.8	1.96361	1.52956	0.446709	1.08336	0.513332	0.0782229
255.9	1.96355	1.5298	0.446587	1.08464	0.513974	0.078295
256	1.96349	1.53003	0.446451	1.08592	0.514614	0.0783661
256.1	1.96342	1.53025	0.446299	1.0872	0.515252	0.078436
256.2	1.96335	1.53046	0.446132	1.08847	0.515888	0.0785047
256.3	1.96327	1.53066	0.44595	1.08975	0.516521	0.0785722
256.4	1.96319	1.53086	0.445752	1.09101	0.517153	0.0786385
256.5	1.9631	1.53104	0.445538	1.09228	0.517782	0.0787036
256.6	1.96301	1.53121	0.445308	1.09354	0.518409	0.0787673
256.7	1.96292	1.53138	0.445062	1.09481	0.519033	0.0788297
256.8	1.96282	1.53153	0.444798	1.09606	0.519655	0.0788908
256.9	1.96271	1.53168	0.444518	1.09732	0.520275	0.0789505
257	1.9626	1.53181	0.44422	1.09857	0.520892	0.0790087
257.1	1.96249	1.53193	0.443905	1.09982	0.521506	0.0790656
257.2	1.96237	1.53205	0.443572	1.10106	0.522118	0.0791209
257.3	1.96224	1.53215	0.443221	1.10231	0.522726	0.0791748
257.4	1.96211	1.53224	0.442851	1.10354	0.523333	0.0792271
257.5	1.96198	1.53232	0.442463	1.10478	0.523936	0.0792779
257.6	1.96184	1.53238	0.442056	1.10601	0.524536	0.079327
257.7	1.96169	1.53244	0.441629	1.10724	0.525133	0.0793745
257.8	1.96154	1.53248	0.441184	1.10846	0.525727	0.0794203
257.9	1.96138	1.53251	0.440718	1.10968	0.526318	0.0794645
258	1.96122	1.53253	0.440233	1.1109	0.526905	0.0795068
258.1	1.96105	1.53254	0.439727	1.11211	0.527489	0.0795474
258.2	1.96088	1.53253	0.4392	1.11332	0.52807	0.0795862
258.3	1.9607	1.53251	0.438653	1.11452	0.528647	0.0796231
258.4	1.96051	1.53248	0.438085	1.11572	0.52922	0.0796581
258.5	1.96032	1.53244	0.437495	1.11691	0.52979	0.0796912
258.6	1.96012	1.53238	0.436884	1.1181	0.530356	0.0797223
258.7	1.95992	1.5323	0.436251	1.11929	0.530918	0.0797513
258.8	1.95971	1.53221	0.435595	1.12047	0.531476	0.0797784
258.9	1.95949	1.53211	0.434918	1.12165	0.53203	0.0798033
259	1.95927	1.532	0.434217	1.12282	0.532579	0.0798261
259.1	1.95903	1.53187	0.433494	1.12398	0.533125	0.0798468
259.2	1.9588	1.53172	0.432747	1.12514	0.533666	0.0798652
259.3	1.95855	1.53156	0.431978	1.1263	0.534202	0.0798813
259.4	1.9583	1.53138	0.431184	1.12745	0.534734	0.0798951
259.5	1.95804	1.53119	0.430367	1.12859	0.535261	0.0799066
259.6	1.95778	1.53098	0.429525	1.12973	0.535784	0.0799157
259.7	1.95751	1.53075	0.428659	1.13086	0.536301	0.0799224
259.8	1.95723	1.53051	0.427769	1.13199	0.536813	0.0799266
259.9	1.95694	1.53025	0.426853	1.13311	0.537321	0.0799282
260	1.95664	1.52997	0.425913	1.13422	0.537822	0.0799273
260.1	1.95634	1.52968	0.424948	1.13533	0.538319	0.0799238
260.2	1.95603	1.52936	0.423957	1.13643	0.53881	0.0799175
260.3	1.95571	1.52903	0.42294	1.13752	0.539295	0.0799086
260.4	1.95538	1.52868	0.421898	1.13861	0.539775	0.0798969
260.5	1.95505	1.52831	0.42083	1.13969	0.540248	0.0798824
260.6	1.95471	1.52793	0.419736	1.14076	0.540716	0.0798651
260.7	1.95435	1.52752	0.418615	1.14183	0.541177	0.0798448
260.8	1.95399	1.52709	0.417468	1.14289	0.541633	0.0798216
260.9	1.95362	1.52665	0.416294	1.14394	0.542081	0.0797954
261	1.95324	1.52618	0.415093	1.14498	0.542523	0.0797661
261.1	1.95285	1.52569	0.413866	1.14601	0.542959	0.0797338
261.2	1.95246	1.52518	0.412612	1.14704	0.543387	0.0796983
261.3	1.95205	1.52465	0.41133	1.14806	0.543808	0.0796595
261.4	1.95163	1.5241	0.410022	1.14907	0.544223	0.0796176
261.5	1.95121	1.52352	0.408686	1.15007	0.54463	0.0795723
261.6	1.95077	1.52293	0.407322	1.15106	0.545029	0.0795237
261.7	1.95032	1.5223	0.405931	1.15204	0.545421	0.0794716
261.8	1.94987	1.52166	0.404513	1.15302	0.545805	0.0794161
261.9	1.9494	1.52099	0.403067	1.15398	0.54618	0.0793572
262	1.94892	1.5203	0.401594	1.15493	0.546548	0.0792946
262.1	1.94843	1.51959	0.400093	1.15588	0.546908	0.0792285
262.2	1.94793	1.51884	0.398565	1.15681	0.547259	0.0791587
262.3	1.94742	1.51808	0.397009	1.15774	0.547601	0.0790852
262.4	1.9469	1.51729	0.395425	1.15865	0.547934	0.0790079
262.5	1.94637	1.51647	0.393814	1.15955	0.548259	0.0789269
262.6	1.94582	1.51562	0.392175	1.16044	0.548574	0.0788419
262.7	1.94526	1.51475	0.390509	1.16132	0.54888	0.0787531
262.8	1.94469	1.51385	0.388816	1.16219	0.549176	0.0786603
262.9	1.94411	1.51293	0.387095	1.16305	0.549463	0.0785636
263	1.94352	1.51197	0.385348	1.1639	0.549739	0.0784628
263.1	1.92369	1.49604	0.379779	1.15321	0.544565	0.0775828
263.2	1.94965	1.5157	0.383218	1.16997	0.552346	0.0785452
263.3	1.97592	1.53556	0.386648	1.18694	0.560221	0.0795144
263.4	2.00251	1.55564	0.390069	1.20413	0.568191	0.0804901
263.5	2.02942	1.57593	0.393478	1.22155	0.576258	0.0814722
263.6	2.05666	1.59643	0.396876	1.23919	0.58442	0.0824607
263.7	2.08423	1.61715	0.40026	1.25706	0.59268	0.0834555
263.8	2.11213	1.63809	0.40363	1.27515	0.601037	0.0844563
263.9	2.14036	1.65924	0.406985	1.29348	0.609493	0.085463
264	2.16893	1.68062	0.410324	1.31204	0.618048	0.0864755
264.1	2.19784	1.70221	0.413645	1.33083	0.626702	0.0874937
264.2	2.2271	1.72402	0.416947	1.34987	0.635457	0.0885173
264.3	2.25671	1.74605	0.420229	1.36914	0.644312	0.0895462
264.4	2.28666	1.7683	0.42349	1.38865	0.653268	0.0905803
264.5	2.31697	1.79077	0.426729	1.40841	0.662326	0.0916194
264.6	2.34764	1.81346	0.429945	1.42841	0.671487	0.0926632
264.7	2.37867	1.83638	0.433136	1.44866	0.68075	0.0937117
264.8	2.41006	1.85952	0.436302	1.46916	0.690117	0.0947645
264.9	2.44182	1.88288	0.439441	1.48992	0.699587	0.0958216
265	2.47395	1.90647	0.442552	1.51093	0.709161	0.0968826
265.1	2.50646	1.93027	0.445634	1.53219	0.71884	0.0979475
265.2	2.53934	1.95431	0.448685	1.55371	0.728624	0.0990159
265.3	2.5726	1.97857	0.451706	1.5755	0.738513	0.100088
265.4	2.60624	2.00305	0.454694	1.59755	0.748507	0.101162
265.5	2.64027	2.02775	0.457649	1.61986	0.758608	0.10224
265.6	2.67469	2.05268	0.46057	1.64244	0.768814	0.103321
265.7	2.7095	2.07783	0.463455	1.66529	0.779128	0.104403
265.8	2.74471	2.10321	0.466303	1.68841	0.789547	0.105488
265.9	2.78032	2.12881	0.469113	1.71181	0.800074	0.106575
266	2.81633	2.15463	0.471885	1.73548	0.810707	0.107663
266.1	2.85275	2.18068	0.474618	1.75942	0.821448	0.108753
266.2	2.88957	2.20694	0.477309	1.78365	0.832296	0.109844
266.3	2.92681	2.23343	0.479959	1.80815	0.843251	0.110935
266.4	2.96446	2.26014	0.482567	1.83294	0.854313	0.112027
266.5	3.00253	2.28707	0.485131	1.85801	0.865482	0.113119
266.6	3.04102	2.31421	0.48765	1.88337	0.876759	0.114211
266.7	3.07994	2.34158	0.490125	1.90902	0.888143	0.115303
266.8	3.11929	2.36916	0.492553	1.93496	0.899634	0.116394
266.9	3.15906	2.39695	0.494934	1.96118	0.911231	0.117484
267	3.19927	2.42496	0.497267	1.98771	0.922935	0.118572
267.1	3.23991	2.45319	0.499552	2.01452	0.934745	0.119659
267.2	3.281	2.48162	0.501788	2.04163	0.946662	0.120744
267.3	3.32252	2.51027	0.503974	2.06904	0.958683	0.121827
267.4	3.3645	2.53912	0.506109	2.09675	0.97081	0.122907
267.5	3.40692	2.56818	0.508193	2.12475	0.983042	0.123984
267.6	3.44979	2.59744	0.510224	2.15306	0.995378	0.125058
267.7	3.49311	2.6269	0.512203	2.18167	1.00782	0.126128
267.8	3.53689	2.65657	0.514129	2.21059	1.02036	0.127194
267.9	3.58113	2.68643	0.516001	2.23981	1.03301	0.128256
268	3.62583	2.71648	0.517819	2.26933	1.04575	0.129313
268.1	3.671	2.74673	0.519582	2.29917	1.0586	0.130365
268.2	3.71663	2.77717	0.521291	2.32931	1.07155	0.131412
268.3	3.76273	2.8078	0.522943	2.35976	1.08459	0.132453
268.4	3.80931	2.83861	0.52454	2.39051	1.09774	0.133488
268.5	3.85635	2.8696	0.52608	2.42158	1.11098	0.134516
268.6	3.90388	2.90078	0.527564	2.45296	1.12432	0.135538
268.7	3.95188	2.93212	0.528991	2.48466	1.13775	0.136553
268.8	4.00036	2.96364	0.53036	2.51666	1.15128	0.13756
268.9	4.04933	2.99533	0.531673	2.54897	1.1649	0.13856
269	4.09878	3.02718	0.532927	2.5816	1.17861	0.139551
269.1	4.14871	3.05919	0.534125	2.61454	1.19241	0.140534
269.2	4.19914	3.09135	0.535264	2.64779	1.2063	0.141508
269.3	4.25006	3.12367	0.536346	2.68136	1.22028	0.142473
269.4	4.30147	3.15614	0.537369	2.71524	1.23434	0.143428
269.5	4.35337	3.18875	0.538335	2.74943	1.24849	0.144373
269.6	4.40577	3.22151	0.539243	2.78393	1.26271	0.145308
269.7	4.45866	3.25439	0.540093	2.81874	1.27702	0.146233
269.8	4.51205	3.28741	0.540885	2.85386	1.29141	0.147147
269.9	4.56595	3.32055	0.54162	2.8893	1.30587	0.14805
270	4.62034	3.35381	0.542297	2.92504	1.32041	0.148941
270.1	4.67523	3.38719	0.542916	2.96109	1.33501	0.14982
270.2	4.73063	3.42067	0.543479	2.99745	1.34969	0.150687
270.3	4.78653	3.45426	0.543985	3.03411	1.36444	0.151542
270.4	4.84293	3.48795	0.544434	3.07108	1.37925	0.152384
270.5	4.89984	3.52173	0.544826	3.10835	1.39413	0.153214
270.6	4.95725	3.5556	0.545163	3.14592	1.40906	0.154029
270.7	5.01517	3.58955	0.545444	3.1838	1.42406	0.154832
270.8	5.0736	3.62357	0.54567	3.22197	1.43911	0.15562
270.9	5.13253	3.65766	0.54584	3.26043	1.45421	0.156394
271	5.19196	3.69181	0.545956	3.29919	1.46936	0.157154
271.1	5.2519	3.72602	0.546018	3.33824	1.48456	0.1579
271.2	5.31235	3.76027	0.546027	3.37758	1.4998	0.15863
271.3	5.3733	3.79457	0.545982	3.4172	1.51509	0.159346
271.4	5.43475	3.8289	0.545885	3.45711	1.53041	0.160046
271.5	5.49671	3.86326	0.545735	3.49729	1.54577	0.160731
271.6	5.55916	3.89764	0.545534	3.53776	1.56116	0.1614
271.7	5.62212	3.93203	0.545283	3.57849	1.57658	0.162053
271.8	5.68558	3.96642	0.54498	3.6195	1.59203	0.162689
271.9	5.74954	4.00082	0.544628	3.66077	1.60749	0.16331
272	5.81399	4.0352	0.544227	3.7023	1.62298	0.163914
272.1	5.87894	4.06957	0.543777	3.74409	1.63848	0.164502
272.2	5.94438	4.10391	0.543279	3.78614	1.65399	0.165072
272.3	6.0103	4.13822	0.542734	3.82843	1.66951	0.165626
272.4	6.07672	4.17249	0.542142	3.87097	1.68504	0.166163
272.5	6.14362	4.2067	0.541504	3.91375	1.70056	0.166682
272.6	6.21101	4.24086	0.540822	3.95676	1.71608	0.167185
272.7	6.27887	4.27495	0.540094	4.00001	1.7316	0.16767
272.8	6.34721	4.30897	0.539323	4.04347	1.7471	0.168137
272.9	6.41602	4.3429	0.538509	4.08716	1.76259	0.168587
273	6.4853	4.37674	0.537653	4.13105	1.77805	0.169019

## Sheet: Source_data_Fig2g
Temperature	0.3MPa_10mm	0.3MPa_5mm	0.3MPa_1mm	0.05MPa_10mm	0.05MPa_5mm	0.05MPa_1mm
243	0.830128	0.714024	0.549859	0.364131	0.403682	0.552187
243.1	0.831013	0.715168	0.551519	0.365339	0.40512	0.554237
243.2	0.831898	0.716312	0.553182	0.366551	0.406561	0.556293
243.3	0.832782	0.717456	0.554847	0.367764	0.408006	0.558354
243.4	0.833665	0.7186	0.556515	0.368981	0.409455	0.56042
243.5	0.834548	0.719745	0.558185	0.370201	0.410907	0.562492
243.6	0.835431	0.720889	0.559857	0.371424	0.412364	0.56457
243.7	0.836313	0.722033	0.561531	0.372649	0.413824	0.566653
243.8	0.837194	0.723178	0.563208	0.373877	0.415288	0.568741
243.9	0.838075	0.724322	0.564887	0.375109	0.416756	0.570835
244	0.838955	0.725466	0.566568	0.376343	0.418227	0.572934
244.1	0.839835	0.726611	0.568251	0.37758	0.419703	0.575039
244.2	0.840715	0.727755	0.569936	0.37882	0.421182	0.577149
244.3	0.841594	0.728899	0.571623	0.380063	0.422665	0.579265
244.4	0.842472	0.730044	0.573313	0.381308	0.424152	0.581386
244.5	0.84335	0.731188	0.575004	0.382557	0.425643	0.583513
244.6	0.844227	0.732332	0.576697	0.383808	0.427138	0.585645
244.7	0.845104	0.733476	0.578392	0.385063	0.428636	0.587782
244.8	0.84598	0.73462	0.580088	0.38632	0.430138	0.589924
244.9	0.846856	0.735764	0.581787	0.38758	0.431644	0.592072
245	0.847731	0.736908	0.583487	0.388843	0.433154	0.594226
245.1	0.848606	0.738051	0.585189	0.390109	0.434668	0.596385
245.2	0.84948	0.739195	0.586892	0.391378	0.436186	0.598549
245.3	0.850354	0.740339	0.588597	0.39265	0.437707	0.600718
245.4	0.851227	0.741482	0.590303	0.393925	0.439232	0.602893
245.5	0.852099	0.742625	0.592011	0.395202	0.440761	0.605072
245.6	0.852971	0.743768	0.59372	0.396483	0.442294	0.607258
245.7	0.853842	0.744911	0.595431	0.397766	0.443831	0.609448
245.8	0.854713	0.746054	0.597142	0.399053	0.445372	0.611644
245.9	0.855583	0.747196	0.598855	0.400342	0.446916	0.613845
246	0.856453	0.748338	0.600569	0.401634	0.448464	0.616051
246.1	0.857322	0.749481	0.602284	0.402929	0.450017	0.618262
246.2	0.858191	0.750622	0.604	0.404227	0.451573	0.620478
246.3	0.859059	0.751764	0.605717	0.405528	0.453132	0.6227
246.4	0.859926	0.752905	0.607435	0.406832	0.454696	0.624927
246.5	0.860793	0.754046	0.609153	0.408138	0.456264	0.627158
246.6	0.861659	0.755187	0.610872	0.409448	0.457835	0.629395
246.7	0.862524	0.756328	0.612592	0.410761	0.45941	0.631637
246.8	0.863389	0.757468	0.614312	0.412076	0.460989	0.633884
246.9	0.864254	0.758608	0.616033	0.413394	0.462572	0.636136
247	0.865117	0.759747	0.617753	0.414716	0.464159	0.638392
247.1	0.86598	0.760887	0.619475	0.41604	0.465749	0.640654
247.2	0.866843	0.762025	0.621196	0.417367	0.467344	0.642921
247.3	0.867705	0.763164	0.622917	0.418697	0.468942	0.645192
247.4	0.868566	0.764302	0.624639	0.42003	0.470544	0.647468
247.5	0.869426	0.76544	0.62636	0.421365	0.47215	0.649749
247.6	0.870286	0.766577	0.628081	0.422704	0.473759	0.652035
247.7	0.871146	0.767713	0.629801	0.424046	0.475373	0.654326
247.8	0.872004	0.76885	0.631521	0.42539	0.47699	0.656621
247.9	0.872862	0.769985	0.633241	0.426738	0.478611	0.658921
248	0.87372	0.771121	0.63496	0.428088	0.480236	0.661225
248.1	0.874576	0.772255	0.636678	0.429441	0.481864	0.663534
248.2	0.875432	0.77339	0.638395	0.430797	0.483497	0.665848
248.3	0.876287	0.774523	0.640112	0.432156	0.485133	0.668166
248.4	0.877142	0.775656	0.641827	0.433518	0.486773	0.670488
248.5	0.877996	0.776789	0.643541	0.434883	0.488417	0.672815
248.6	0.878849	0.777921	0.645253	0.43625	0.490064	0.675146
248.7	0.879702	0.779052	0.646964	0.437621	0.491716	0.677481
248.8	0.880553	0.780182	0.648673	0.438994	0.493371	0.679821
248.9	0.881405	0.781312	0.650381	0.44037	0.495029	0.682165
249	0.882255	0.782441	0.652086	0.44175	0.496692	0.684512
249.1	0.883104	0.78357	0.65379	0.443132	0.498358	0.686864
249.2	0.883953	0.784697	0.655491	0.444516	0.500028	0.68922
249.3	0.884801	0.785824	0.65719	0.445904	0.501702	0.69158
249.4	0.885649	0.78695	0.658886	0.447295	0.503379	0.693944
249.5	0.886495	0.788076	0.66058	0.448688	0.505061	0.696311
249.6	0.887341	0.7892	0.66227	0.450084	0.506745	0.698682
249.7	0.888186	0.790323	0.663958	0.451484	0.508434	0.701057
249.8	0.88903	0.791446	0.665642	0.452886	0.510126	0.703436
249.9	0.889874	0.792568	0.667324	0.45429	0.511822	0.705818
250	0.890716	0.793688	0.669001	0.455698	0.513521	0.708203
250.1	0.891558	0.794808	0.670675	0.457108	0.515224	0.710592
250.2	0.892399	0.795927	0.672345	0.458522	0.516931	0.712984
250.3	0.893239	0.797044	0.674011	0.459938	0.518641	0.715379
250.4	0.894078	0.798161	0.675672	0.461357	0.520355	0.717777
250.5	0.894917	0.799276	0.677329	0.462778	0.522073	0.720179
250.6	0.895754	0.800391	0.678982	0.464203	0.523794	0.722583
250.7	0.896591	0.801504	0.680629	0.46563	0.525518	0.72499
250.8	0.897427	0.802616	0.682271	0.46706	0.527246	0.7274
250.9	0.898261	0.803727	0.683908	0.468493	0.528978	0.729812
251	0.899095	0.804836	0.685539	0.469928	0.530713	0.732227
251.1	0.899928	0.805944	0.687165	0.471367	0.532451	0.734645
251.2	0.900761	0.807051	0.688784	0.472808	0.534194	0.737064
251.3	0.901592	0.808156	0.690398	0.474252	0.535939	0.739486
251.4	0.902422	0.80926	0.692004	0.475698	0.537688	0.741911
251.5	0.903251	0.810363	0.693604	0.477148	0.53944	0.744337
251.6	0.904079	0.811464	0.695197	0.478599	0.541196	0.746765
251.7	0.904907	0.812563	0.696783	0.480054	0.542955	0.749194
251.8	0.905733	0.813661	0.698361	0.481512	0.544717	0.751626
251.9	0.906558	0.814758	0.699931	0.482972	0.546483	0.754059
252	0.907382	0.815852	0.701494	0.484434	0.548252	0.756493
252.1	0.908205	0.816945	0.703047	0.4859	0.550024	0.758928
252.2	0.909027	0.818036	0.704593	0.487368	0.5518	0.761365
252.3	0.909848	0.819126	0.706129	0.488838	0.553579	0.763802
252.4	0.910668	0.820213	0.707656	0.490312	0.555361	0.76624
252.5	0.911487	0.821299	0.709173	0.491788	0.557146	0.768679
252.6	0.912305	0.822383	0.710681	0.493266	0.558934	0.771119
252.7	0.913121	0.823465	0.712179	0.494747	0.560725	0.773559
252.8	0.913936	0.824544	0.713666	0.496231	0.56252	0.775998
252.9	0.914751	0.825622	0.715142	0.497717	0.564317	0.778438
253	0.915564	0.826698	0.716607	0.499206	0.566118	0.780878
253.1	0.916375	0.827771	0.71806	0.500697	0.567921	0.783318
253.2	0.917186	0.828842	0.719502	0.502191	0.569728	0.785756
253.3	0.917995	0.829911	0.720931	0.503687	0.571537	0.788195
253.4	0.918803	0.830977	0.722348	0.505186	0.573349	0.790632
253.5	0.91961	0.832042	0.723752	0.506687	0.575164	0.793068
253.6	0.920415	0.833103	0.725143	0.508191	0.576982	0.795503
253.7	0.921219	0.834162	0.72652	0.509697	0.578803	0.797936
253.8	0.922022	0.835219	0.727883	0.511205	0.580626	0.800368
253.9	0.922824	0.836273	0.729232	0.512716	0.582452	0.802798
254	0.923624	0.837324	0.730565	0.514229	0.584281	0.805226
254.1	0.924422	0.838372	0.731884	0.515745	0.586112	0.807651
254.2	0.925219	0.839418	0.733186	0.517263	0.587946	0.810074
254.3	0.926015	0.84046	0.734473	0.518783	0.589782	0.812494
254.4	0.92681	0.8415	0.735743	0.520306	0.591621	0.81491
254.5	0.927602	0.842536	0.736996	0.52183	0.593462	0.817324
254.6	0.928394	0.84357	0.738232	0.523357	0.595306	0.819734
254.7	0.929183	0.8446	0.739449	0.524887	0.597151	0.82214
254.8	0.929971	0.845627	0.740649	0.526418	0.599	0.824542
254.9	0.930758	0.846651	0.74183	0.527952	0.60085	0.82694
255	0.931543	0.847671	0.742991	0.529487	0.602702	0.829333
255.1	0.932326	0.848688	0.744133	0.531025	0.604557	0.831722
255.2	0.933108	0.849701	0.745254	0.532565	0.606413	0.834105
255.3	0.933888	0.85071	0.746355	0.534107	0.608272	0.836482
255.4	0.934666	0.851716	0.747435	0.535651	0.610132	0.838854
255.5	0.935442	0.852718	0.748492	0.537197	0.611995	0.84122
255.6	0.936217	0.853715	0.749528	0.538745	0.613859	0.843579
255.7	0.93699	0.854709	0.750541	0.540295	0.615724	0.845932
255.8	0.937761	0.855699	0.751531	0.541847	0.617592	0.848277
255.9	0.93853	0.856685	0.752497	0.5434	0.619461	0.850615
256	0.939297	0.857666	0.753438	0.544956	0.621331	0.852946
256.1	0.940062	0.858643	0.754355	0.546513	0.623203	0.855268
256.2	0.940825	0.859615	0.755246	0.548072	0.625076	0.857582
256.3	0.941587	0.860583	0.756111	0.549633	0.626951	0.859887
256.4	0.942346	0.861546	0.75695	0.551195	0.628826	0.862183
256.5	0.943103	0.862504	0.757761	0.55276	0.630703	0.864469
256.6	0.943858	0.863457	0.758545	0.554325	0.632581	0.866746
256.7	0.944611	0.864406	0.759301	0.555893	0.63446	0.869012
256.8	0.945361	0.865349	0.760027	0.557461	0.636339	0.871267
256.9	0.94611	0.866287	0.760725	0.559032	0.63822	0.873511
257	0.946856	0.867219	0.761392	0.560604	0.640101	0.875744
257.1	0.9476	0.868146	0.762028	0.562177	0.641982	0.877964
257.2	0.948341	0.869068	0.762634	0.563751	0.643864	0.880172
257.3	0.94908	0.869984	0.763207	0.565327	0.645747	0.882367
257.4	0.949817	0.870893	0.763748	0.566905	0.64763	0.884549
257.5	0.950551	0.871797	0.764256	0.568483	0.649512	0.886717
257.6	0.951283	0.872695	0.76473	0.570062	0.651395	0.888871
257.7	0.952012	0.873587	0.765169	0.571643	0.653278	0.89101
257.8	0.952739	0.874472	0.765574	0.573225	0.655161	0.893134
257.9	0.953462	0.875351	0.765943	0.574808	0.657043	0.895242
258	0.954184	0.876223	0.766276	0.576391	0.658925	0.897333
258.1	0.954902	0.877088	0.766572	0.577976	0.660807	0.899408
258.2	0.955617	0.877946	0.76683	0.579561	0.662688	0.901466
258.3	0.95633	0.878798	0.767051	0.581147	0.664568	0.903506
258.4	0.95704	0.879642	0.767232	0.582734	0.666447	0.905527
258.5	0.957747	0.880478	0.767374	0.584322	0.668326	0.907529
258.6	0.958451	0.881307	0.767476	0.58591	0.670203	0.909512
258.7	0.959152	0.882129	0.767537	0.587499	0.672078	0.911475
258.8	0.959849	0.882942	0.767557	0.589088	0.673953	0.913417
258.9	0.960544	0.883748	0.767535	0.590677	0.675825	0.915338
259	0.961235	0.884545	0.76747	0.592267	0.677696	0.917238
259.1	0.961923	0.885334	0.767361	0.593857	0.679566	0.919114
259.2	0.962608	0.886114	0.767209	0.595448	0.681433	0.920968
259.3	0.963289	0.886886	0.767013	0.597038	0.683298	0.922798
259.4	0.963967	0.887649	0.766771	0.598628	0.68516	0.924603
259.5	0.964641	0.888403	0.766483	0.600219	0.68702	0.926384
259.6	0.965311	0.889147	0.766149	0.601809	0.688877	0.928139
259.7	0.965978	0.889882	0.765768	0.603399	0.690732	0.929867
259.8	0.966642	0.890608	0.765339	0.604989	0.692583	0.931569
259.9	0.967301	0.891323	0.764862	0.606578	0.694431	0.933243
260	0.967956	0.892029	0.764337	0.608167	0.696276	0.934888
260.1	0.968608	0.892724	0.763761	0.609755	0.698117	0.936505
260.2	0.969256	0.893409	0.763136	0.611343	0.699955	0.938091
260.3	0.969899	0.894083	0.762461	0.61293	0.701788	0.939648
260.4	0.970538	0.894746	0.761734	0.614516	0.703617	0.941172
260.5	0.971173	0.895399	0.760955	0.616101	0.705442	0.942665
260.6	0.971804	0.89604	0.760125	0.617685	0.707262	0.944126
260.7	0.97243	0.896669	0.759241	0.619268	0.709078	0.945553
260.8	0.973052	0.897287	0.758305	0.620849	0.710888	0.946945
260.9	0.973669	0.897893	0.757315	0.62243	0.712693	0.948303
261	0.974282	0.898486	0.75627	0.624009	0.714493	0.949625
261.1	0.97489	0.899068	0.755171	0.625586	0.716287	0.95091
261.2	0.975493	0.899636	0.754017	0.627161	0.718075	0.952158
261.3	0.976091	0.900192	0.752808	0.628735	0.719856	0.953368
261.4	0.976684	0.900734	0.751542	0.630307	0.721632	0.954538
261.5	0.977272	0.901263	0.750221	0.631877	0.7234	0.955669
261.6	0.977855	0.901778	0.748842	0.633444	0.725162	0.95676
261.7	0.978433	0.90228	0.747406	0.63501	0.726917	0.957809
261.8	0.979005	0.902767	0.745914	0.636573	0.728664	0.958816
261.9	0.979571	0.903239	0.744363	0.638133	0.730403	0.95978
262	0.980132	0.903697	0.742754	0.63969	0.732134	0.9607
262.1	0.999124	0.923092	0.762591	0.660937	0.757306	0.99305
262.2	1.01753	0.942058	0.782274	0.682342	0.782707	1.02562
262.3	1.03629	0.961433	0.802418	0.704439	0.80894	1.05918
262.4	1.0554	0.981225	0.823034	0.727249	0.836028	1.09377
262.5	1.07487	1.00144	0.844128	0.750796	0.863999	1.1294
262.6	1.09471	1.0221	0.865711	0.775103	0.892881	1.16611
262.7	1.11493	1.0432	0.887791	0.800193	0.922702	1.20391
262.8	1.13553	1.06476	0.910375	0.826092	0.953491	1.24286
262.9	1.15653	1.08679	0.933473	0.852824	0.985278	1.28296
263	1.17792	1.10929	0.957094	0.880415	1.01809	1.32426
263.1	1.19972	1.13228	0.981246	0.908894	1.05197	1.36677
263.2	1.22193	1.15577	1.00594	0.938287	1.08694	1.41055
263.3	1.24457	1.17977	1.03118	0.968623	1.12303	1.45561
263.4	1.26764	1.2043	1.05698	0.999931	1.16029	1.50199
263.5	1.29115	1.22935	1.08334	1.03224	1.19874	1.54972
263.6	1.31512	1.25495	1.11028	1.06559	1.23843	1.59884
263.7	1.33954	1.28111	1.13781	1.1	1.27938	1.64938
263.8	1.36443	1.30784	1.16593	1.13551	1.32165	1.70137
263.9	1.3898	1.33515	1.19464	1.17215	1.36526	1.75486
264	1.41565	1.36306	1.22397	1.20996	1.41026	1.80987
264.1	1.44201	1.39158	1.25392	1.24898	1.45669	1.86645
264.2	1.46887	1.42072	1.2845	1.28924	1.5046	1.92463
264.3	1.49625	1.4505	1.31572	1.33078	1.55402	1.98445
264.4	1.52416	1.48093	1.34758	1.37363	1.60501	2.04595
264.5	1.55261	1.51202	1.38009	1.41785	1.6576	2.10916
264.6	1.58162	1.5438	1.41327	1.46346	1.71185	2.17413
264.7	1.61118	1.57627	1.44712	1.51052	1.76781	2.2409
264.8	1.64132	1.60945	1.48166	1.55907	1.82552	2.3095
264.9	1.67204	1.64336	1.51688	1.60915	1.88504	2.37999
265	1.70337	1.67801	1.5528	1.66081	1.94642	2.4524
265.1	1.7353	1.71342	1.58942	1.7141	2.00971	2.52677
265.2	1.76785	1.74961	1.62676	1.76907	2.07497	2.60314
265.3	1.80104	1.78659	1.66483	1.82576	2.14226	2.68157
265.4	1.83488	1.82438	1.70362	1.88423	2.21164	2.76209
265.5	1.86939	1.863	1.74315	1.94454	2.28316	2.84475
265.6	1.90456	1.90247	1.78344	2.00673	2.35689	2.9296
265.7	1.94043	1.9428	1.82448	2.07087	2.43289	3.01667
265.8	1.97701	1.98401	1.86628	2.13701	2.51122	3.10602
265.9	2.0143	2.02613	1.90885	2.20521	2.59196	3.19769
266	2.05232	2.06917	1.9522	2.27554	2.67516	3.29172
266.1	2.0911	2.11316	1.99635	2.34805	2.7609	3.38818
266.2	2.13064	2.1581	2.04128	2.42282	2.84925	3.48709
266.3	2.17096	2.20404	2.08702	2.4999	2.94029	3.58852
266.4	2.21208	2.25097	2.13357	2.57937	3.03408	3.69251
266.5	2.25402	2.29894	2.18094	2.66129	3.1307	3.79911
266.6	2.29678	2.34795	2.22913	2.74575	3.23024	3.90836
266.7	2.34039	2.39803	2.27815	2.83281	3.33277	4.02032
266.8	2.38487	2.44921	2.32801	2.92254	3.43837	4.13504
266.9	2.43023	2.5015	2.37872	3.01504	3.54713	4.25256
267	2.4765	2.55494	2.43028	3.11037	3.65913	4.37294
267.1	2.52369	2.60954	2.48271	3.20861	3.77446	4.49622
267.2	2.57182	2.66533	2.53599	3.30987	3.89322	4.62246
267.3	2.62091	2.72233	2.59015	3.41421	4.01548	4.75171
267.4	2.67098	2.78058	2.64519	3.52173	4.14136	4.88402
267.5	2.72205	2.84009	2.70112	3.63252	4.27093	5.01944
267.6	2.77414	2.90089	2.75794	3.74667	4.4043	5.15802
267.7	2.82728	2.96301	2.81565	3.86428	4.54157	5.29981
267.8	2.88149	3.02647	2.87427	3.98545	4.68284	5.44487
267.9	2.93678	3.09131	2.9338	4.11027	4.82821	5.59324
268	2.99318	3.15755	2.99425	4.23885	4.9778	5.74497
268.1	3.05072	3.22522	3.05561	4.37131	5.1317	5.90012
268.2	3.10942	3.29435	3.11791	4.50773	5.29003	6.05874
268.3	3.1693	3.36496	3.18113	4.64825	5.45291	6.22088
268.4	3.23039	3.4371	3.2453	4.79296	5.62044	6.38659
268.5	3.29271	3.51078	3.31041	4.94199	5.79274	6.55592
268.6	3.35629	3.58604	3.37646	5.09545	5.96994	6.72892
268.7	3.42116	3.66291	3.44348	5.25347	6.15216	6.90564
268.8	3.48734	3.74142	3.51145	5.41618	6.33951	7.08613
268.9	3.55486	3.82161	3.58038	5.58369	6.53213	7.27045
269	3.62374	3.9035	3.65028	5.75615	6.73014	7.45864
269.1	3.69403	3.98713	3.72116	5.93369	6.93367	7.65075
269.2	3.76573	4.07254	3.79301	6.11644	7.14287	7.84683
269.3	3.8389	4.15975	3.86585	6.30455	7.35786	8.04693
269.4	3.91355	4.24881	3.93968	6.49815	7.57877	8.25109
269.5	3.98972	4.33974	4.01449	6.6974	7.80576	8.45938
269.6	4.06744	4.43258	4.09031	6.90245	8.03896	8.67182
269.7	4.14674	4.52737	4.16713	7.11345	8.27853	8.88848
269.8	4.22766	4.62415	4.24495	7.33055	8.52459	9.10939
269.9	4.31022	4.72294	4.32378	7.55393	8.77731	9.33461
270	4.39447	4.8238	4.40363	7.78373	9.03684	9.56417
270.1	4.48043	4.92674	4.48449	8.02014	9.30333	9.79813
270.2	4.56815	5.03183	4.56638	8.26332	9.57693	10.0365
270.3	4.65765	5.13908	4.6493	8.51345	9.85782	10.2794
270.4	4.74899	5.24854	4.73324	8.7707	10.1461	10.5268
270.5	4.84219	5.36026	4.81823	9.03527	10.442	10.7788
270.6	4.93729	5.47426	4.90425	9.30732	10.7457	11.0354
270.7	5.03434	5.59059	4.99132	9.58707	11.0573	11.2966
270.8	5.13337	5.70929	5.07944	9.87469	11.3771	11.5626
270.9	5.23442	5.8304	5.16861	10.1704	11.705	11.8332
271	5.33754	5.95397	5.25883	10.4744	12.0415	12.1087
271.1	5.44277	6.08002	5.35012	10.7868	12.3865	12.389
271.2	5.55015	6.20862	5.44247	11.108	12.7404	12.6741
271.3	5.65972	6.33979	5.5359	11.4381	13.1032	12.9641
271.4	5.77154	6.47358	5.6304	11.7773	13.4752	13.259
271.5	5.88564	6.61003	5.72597	12.1258	13.8566	13.5589
271.6	6.00207	6.74919	5.82263	12.4839	14.2475	13.8638
271.7	6.12088	6.8911	5.92038	12.8519	14.6481	14.1738
271.8	6.24212	7.0358	6.01922	13.2298	15.0586	14.4888
271.9	6.36584	7.18334	6.11916	13.6181	15.4792	14.8089
272	6.49209	7.33377	6.22019	14.0168	15.9101	15.1341
272.1	6.62092	7.48711	6.32234	14.4264	16.3515	15.4646
272.2	6.75237	7.64344	6.42559	14.8469	16.8036	15.8002
272.3	6.88651	7.80277	6.52996	15.2788	17.2666	16.141
272.4	7.02339	7.96518	6.63545	15.7222	17.7406	16.4871
272.5	7.16305	8.13068	6.74207	16.1773	18.2259	16.8386
272.6	7.30557	8.29935	6.84982	16.6446	18.7227	17.1953
272.7	7.45098	8.47121	6.95871	17.1242	19.2312	17.5574
272.8	7.59936	8.64632	7.06873	17.6164	19.7516	17.9248
272.9	7.75076	8.82472	7.1799	18.1215	20.284	18.2977
273	7.90523	9.00646	7.29223	18.6398	20.8288	18.676

## Sheet: Source_data_Fig2h
Temperature	0.3MPa	0.1MPa	0.05MPa	0.005MPa
243	0.389352	0.694682	1.00099	3.36844
243.1	0.386966	0.690425	0.994853	3.3478
243.2	0.384597	0.686197	0.988762	3.3273
243.3	0.382244	0.681999	0.982713	3.30694
243.4	0.379908	0.67783	0.976706	3.28673
243.5	0.377587	0.67369	0.97074	3.26665
243.6	0.375283	0.669579	0.964816	3.24672
243.7	0.372994	0.665496	0.958932	3.22692
243.8	0.370722	0.661441	0.95309	3.20726
243.9	0.368465	0.657414	0.947287	3.18773
244	0.366223	0.653415	0.941525	3.16834
244.1	0.363998	0.649444	0.935803	3.14908
244.2	0.361787	0.645499	0.930119	3.12996
244.3	0.359592	0.641583	0.924475	3.11097
244.4	0.357411	0.637693	0.91887	3.0921
244.5	0.355246	0.633829	0.913304	3.07337
244.6	0.353096	0.629993	0.907775	3.05477
244.7	0.35096	0.626182	0.902285	3.03629
244.8	0.348839	0.622398	0.896832	3.01794
244.9	0.346733	0.61864	0.891416	2.99972
245	0.344641	0.614907	0.886038	2.98162
245.1	0.342563	0.6112	0.880696	2.96365
245.2	0.3405	0.607518	0.875391	2.94579
245.3	0.33845	0.603862	0.870123	2.92806
245.4	0.336415	0.60023	0.86489	2.91045
245.5	0.334393	0.596624	0.859693	2.89297
245.6	0.332385	0.593041	0.854531	2.8756
245.7	0.330391	0.589483	0.849404	2.85834
245.8	0.328411	0.58595	0.844313	2.84121
245.9	0.326444	0.58244	0.839256	2.82419
246	0.32449	0.578955	0.834233	2.80729
246.1	0.32255	0.575493	0.829244	2.7905
246.2	0.320623	0.572054	0.82429	2.77383
246.3	0.318708	0.568639	0.819368	2.75727
246.4	0.316807	0.565247	0.814481	2.74082
246.5	0.314919	0.561877	0.809626	2.72448
246.6	0.313043	0.558531	0.804804	2.70826
246.7	0.31118	0.555207	0.800015	2.69214
246.8	0.30933	0.551906	0.795258	2.67613
246.9	0.307492	0.548627	0.790533	2.66023
247	0.305667	0.54537	0.78584	2.64444
247.1	0.303854	0.542135	0.781179	2.62876
247.2	0.302053	0.538922	0.776549	2.61318
247.3	0.300264	0.53573	0.77195	2.5977
247.4	0.298487	0.53256	0.767382	2.58233
247.5	0.296722	0.529411	0.762845	2.56706
247.6	0.294969	0.526284	0.758338	2.55189
247.7	0.293228	0.523177	0.753861	2.53683
247.8	0.291499	0.520091	0.749415	2.52187
247.9	0.289781	0.517026	0.744998	2.50701
248	0.288074	0.513981	0.740611	2.49224
248.1	0.286379	0.510957	0.736253	2.47758
248.2	0.284695	0.507953	0.731925	2.46301
248.3	0.283023	0.504969	0.727625	2.44854
248.4	0.281362	0.502005	0.723354	2.43417
248.5	0.279711	0.49906	0.719111	2.41989
248.6	0.278072	0.496136	0.714897	2.40571
248.7	0.276444	0.49323	0.71071	2.39162
248.8	0.274826	0.490344	0.706552	2.37763
248.9	0.27322	0.487478	0.702421	2.36373
249	0.271624	0.48463	0.698318	2.34992
249.1	0.270038	0.481801	0.694242	2.3362
249.2	0.268463	0.478991	0.690193	2.32258
249.3	0.266899	0.4762	0.68617	2.30904
249.4	0.265344	0.473427	0.682175	2.2956
249.5	0.2638	0.470672	0.678205	2.28224
249.6	0.262267	0.467936	0.674263	2.26897
249.7	0.260743	0.465217	0.670346	2.25579
249.8	0.25923	0.462517	0.666455	2.2427
249.9	0.257726	0.459835	0.662589	2.22969
250	0.256233	0.45717	0.658749	2.21677
250.1	0.254749	0.454522	0.654935	2.20393
250.2	0.253275	0.451893	0.651145	2.19118
250.3	0.251811	0.44928	0.647381	2.17851
250.4	0.250356	0.446685	0.643641	2.16593
250.5	0.248911	0.444106	0.639926	2.15342
250.6	0.247475	0.441545	0.636235	2.141
250.7	0.246049	0.439	0.632568	2.12867
250.8	0.244632	0.436472	0.628926	2.11641
250.9	0.243225	0.433961	0.625307	2.10423
251	0.241826	0.431466	0.621712	2.09213
251.1	0.240437	0.428987	0.61814	2.08011
251.2	0.239057	0.426525	0.614592	2.06817
251.3	0.237686	0.424078	0.611067	2.05631
251.4	0.236324	0.421648	0.607565	2.04453
251.5	0.23497	0.419233	0.604086	2.03282
251.6	0.233626	0.416835	0.600629	2.02119
251.7	0.23229	0.414451	0.597195	2.00963
251.8	0.230963	0.412084	0.593784	1.99815
251.9	0.229645	0.409731	0.590394	1.98674
252	0.228335	0.407394	0.587027	1.97541
252.1	0.227033	0.405072	0.583681	1.96415
252.2	0.22574	0.402766	0.580357	1.95297
252.3	0.224456	0.400474	0.577054	1.94186
252.4	0.22318	0.398197	0.573773	1.93081
252.5	0.221912	0.395934	0.570514	1.91984
252.6	0.220652	0.393687	0.567275	1.90895
252.7	0.2194	0.391454	0.564057	1.89812
252.8	0.218157	0.389235	0.56086	1.88736
252.9	0.216921	0.38703	0.557684	1.87667
253	0.215694	0.38484	0.554528	1.86605
253.1	0.214474	0.382664	0.551392	1.8555
253.2	0.213262	0.380502	0.548277	1.84501
253.3	0.212058	0.378354	0.545181	1.8346
253.4	0.210862	0.37622	0.542106	1.82425
253.5	0.209674	0.374099	0.53905	1.81397
253.6	0.208493	0.371992	0.536014	1.80375
253.7	0.207319	0.369898	0.532998	1.7936
253.8	0.206153	0.367818	0.53	1.78351
253.9	0.204995	0.365751	0.527022	1.77349
254	0.203844	0.363698	0.524063	1.76353
254.1	0.2027	0.361658	0.521123	1.75364
254.2	0.201564	0.35963	0.518202	1.74381
254.3	0.200435	0.357616	0.515299	1.73404
254.4	0.199313	0.355614	0.512415	1.72434
254.5	0.198199	0.353625	0.509549	1.71469
254.6	0.197091	0.351649	0.506702	1.70511
254.7	0.19599	0.349686	0.503872	1.69559
254.8	0.194897	0.347734	0.501061	1.68613
254.9	0.19381	0.345796	0.498267	1.67673
255	0.192731	0.343869	0.495492	1.66739
255.1	0.191658	0.341955	0.492734	1.65811
255.2	0.190592	0.340053	0.489993	1.64888
255.3	0.189533	0.338163	0.48727	1.63972
255.4	0.18848	0.336285	0.484564	1.63061
255.5	0.187434	0.334419	0.481875	1.62156
255.6	0.186395	0.332565	0.479203	1.61257
255.7	0.185362	0.330723	0.476548	1.60364
255.8	0.184336	0.328892	0.47391	1.59476
255.9	0.183316	0.327072	0.471288	1.58594
256	0.182303	0.325264	0.468683	1.57717
256.1	0.181296	0.323468	0.466095	1.56846
256.2	0.180296	0.321683	0.463522	1.55981
256.3	0.179301	0.319909	0.460966	1.5512
256.4	0.178313	0.318146	0.458426	1.54266
256.5	0.177331	0.316394	0.455902	1.53416
256.6	0.176356	0.314654	0.453394	1.52572
256.7	0.175386	0.312924	0.450901	1.51734
256.8	0.174423	0.311205	0.448424	1.509
256.9	0.173466	0.309497	0.445963	1.50072
257	0.172514	0.307799	0.443517	1.49249
257.1	0.171569	0.306112	0.441087	1.48431
257.2	0.170629	0.304436	0.438671	1.47618
257.3	0.169696	0.30277	0.436271	1.4681
257.4	0.168768	0.301115	0.433885	1.46007
257.5	0.167846	0.29947	0.431515	1.4521
257.6	0.166929	0.297835	0.429159	1.44417
257.7	0.166019	0.29621	0.426818	1.43629
257.8	0.165114	0.294596	0.424492	1.42846
257.9	0.164215	0.292991	0.42218	1.42068
258	0.163321	0.291397	0.419882	1.41295
258.1	0.162433	0.289812	0.417599	1.40527
258.2	0.16155	0.288237	0.415329	1.39763
258.3	0.160673	0.286672	0.413074	1.39004
258.4	0.159801	0.285117	0.410833	1.3825
258.5	0.158935	0.283571	0.408606	1.37501
258.6	0.158074	0.282035	0.406392	1.36756
258.7	0.157218	0.280508	0.404193	1.36016
258.8	0.156368	0.278991	0.402006	1.3528
258.9	0.155523	0.277483	0.399834	1.34549
259	0.154683	0.275985	0.397674	1.33822
259.1	0.153848	0.274495	0.395528	1.331
259.2	0.153019	0.273015	0.393396	1.32382
259.3	0.152194	0.271544	0.391276	1.31669
259.4	0.151375	0.270082	0.38917	1.3096
259.5	0.15056	0.268629	0.387076	1.30256
259.6	0.149751	0.267185	0.384995	1.29555
259.7	0.148947	0.26575	0.382927	1.28859
259.8	0.148147	0.264324	0.380872	1.28168
259.9	0.147353	0.262906	0.378829	1.2748
260	0.146563	0.261497	0.376799	1.26797
260.1	0.145778	0.260097	0.374781	1.26118
260.2	0.144998	0.258705	0.372776	1.25443
260.3	0.144223	0.257322	0.370783	1.24773
260.4	0.143452	0.255947	0.368802	1.24106
260.5	0.142686	0.254581	0.366833	1.23443
260.6	0.141925	0.253223	0.364876	1.22785
260.7	0.141169	0.251873	0.362931	1.2213
260.8	0.140417	0.250531	0.360998	1.2148
260.9	0.139669	0.249198	0.359076	1.20833
261	0.138927	0.247872	0.357167	1.20191
261.1	0.138188	0.246555	0.355269	1.19552
261.2	0.137455	0.245246	0.353382	1.18917
261.3	0.136725	0.243945	0.351507	1.18286
261.4	0.136	0.242651	0.349644	1.17659
261.5	0.13528	0.241366	0.347791	1.17036
261.6	0.134564	0.240088	0.34595	1.16416
261.7	0.133852	0.238818	0.34412	1.158
261.8	0.133144	0.237556	0.342301	1.15188
261.9	0.132441	0.236301	0.340493	1.1458
262	0.131742	0.235054	0.338696	1.13975
262.1	0.131047	0.233814	0.33691	1.13374
262.2	0.130357	0.232582	0.335134	1.12777
262.3	0.12967	0.231357	0.33337	1.12183
262.4	0.128988	0.23014	0.331615	1.11592
262.5	0.12831	0.22893	0.329872	1.11006
262.6	0.127636	0.227727	0.328139	1.10423
262.7	0.126966	0.226532	0.326416	1.09843
262.8	0.1263	0.225343	0.324704	1.09267
262.9	0.125637	0.224162	0.323002	1.08694
263	0.124979	0.222988	0.32131	1.08125
263.1	0.123096	0.219627	0.316467	1.06495
263.2	0.124144	0.221497	0.319161	1.07401
263.3	0.1252	0.223381	0.321877	1.08315
263.4	0.126264	0.22528	0.324613	1.09236
263.5	0.127337	0.227194	0.32737	1.10164
263.6	0.128418	0.229122	0.330149	1.11099
263.7	0.129507	0.231066	0.332949	1.12041
263.8	0.130604	0.233024	0.335771	1.12991
263.9	0.13171	0.234998	0.338615	1.13948
264	0.132825	0.236986	0.34148	1.14912
264.1	0.133948	0.23899	0.344368	1.15884
264.2	0.13508	0.241009	0.347278	1.16863
264.3	0.136221	0.243044	0.35021	1.1785
264.4	0.13737	0.245095	0.353165	1.18844
264.5	0.138528	0.247161	0.356142	1.19846
264.6	0.139695	0.249243	0.359142	1.20855
264.7	0.140871	0.251341	0.362165	1.21873
264.8	0.142056	0.253455	0.365211	1.22898
264.9	0.14325	0.255586	0.368281	1.23931
265	0.144453	0.257732	0.371374	1.24972
265.1	0.145665	0.259895	0.37449	1.2602
265.2	0.146886	0.262074	0.377631	1.27077
265.3	0.148117	0.26427	0.380795	1.28142
265.4	0.149357	0.266483	0.383983	1.29215
265.5	0.150607	0.268713	0.387196	1.30296
265.6	0.151866	0.270959	0.390433	1.31385
265.7	0.153135	0.273223	0.393695	1.32483
265.8	0.154413	0.275504	0.396981	1.33589
265.9	0.155701	0.277802	0.400293	1.34703
266	0.156999	0.280117	0.403629	1.35826
266.1	0.158307	0.28245	0.406991	1.36957
266.2	0.159624	0.284801	0.410378	1.38097
266.3	0.160952	0.287169	0.413791	1.39245
266.4	0.162289	0.289556	0.41723	1.40403
266.5	0.163637	0.29196	0.420694	1.41568
266.6	0.164994	0.294383	0.424185	1.42743
266.7	0.166362	0.296823	0.427702	1.43927
266.8	0.167741	0.299283	0.431245	1.45119
266.9	0.169129	0.30176	0.434815	1.4632
267	0.170529	0.304257	0.438412	1.47531
267.1	0.171938	0.306772	0.442037	1.4875
267.2	0.173358	0.309306	0.445688	1.49979
267.3	0.174789	0.311859	0.449366	1.51217
267.4	0.176231	0.314431	0.453073	1.52464
267.5	0.177683	0.317022	0.456807	1.53721
267.6	0.179147	0.319633	0.460569	1.54987
267.7	0.180621	0.322263	0.464359	1.56262
267.8	0.182106	0.324913	0.468177	1.57547
267.9	0.183602	0.327583	0.472024	1.58842
268	0.18511	0.330273	0.4759	1.60146
268.1	0.186629	0.332982	0.479804	1.6146
268.2	0.188159	0.335712	0.483738	1.62783
268.3	0.1897	0.338462	0.487701	1.64117
268.4	0.191253	0.341233	0.491693	1.6546
268.5	0.192817	0.344024	0.495715	1.66814
268.6	0.194394	0.346836	0.499767	1.68177
268.7	0.195981	0.349669	0.503849	1.69551
268.8	0.197581	0.352523	0.507961	1.70935
268.9	0.199192	0.355398	0.512104	1.72329
269	0.200815	0.358294	0.516277	1.73733
269.1	0.202451	0.361212	0.520481	1.75148
269.2	0.204098	0.364151	0.524717	1.76573
269.3	0.205758	0.367112	0.528983	1.78009
269.4	0.20743	0.370095	0.533281	1.79455
269.5	0.209114	0.3731	0.537611	1.80912
269.6	0.21081	0.376127	0.541973	1.8238
269.7	0.212519	0.379176	0.546367	1.83859
269.8	0.214241	0.382248	0.550793	1.85348
269.9	0.215975	0.385342	0.555251	1.86849
270	0.217722	0.388459	0.559743	1.8836
270.1	0.219482	0.391599	0.564267	1.89882
270.2	0.221255	0.394762	0.568825	1.91416
270.3	0.223041	0.397948	0.573416	1.92961
270.4	0.224839	0.401158	0.57804	1.94517
270.5	0.226651	0.404391	0.582699	1.96085
270.6	0.228477	0.407647	0.587391	1.97664
270.7	0.230315	0.410928	0.592118	1.99254
270.8	0.232167	0.414232	0.596879	2.00857
270.9	0.234033	0.41756	0.601675	2.02471
271	0.235912	0.420913	0.606506	2.04096
271.1	0.237804	0.42429	0.611372	2.05734
271.2	0.239711	0.427691	0.616273	2.07383
271.3	0.241631	0.431118	0.621211	2.09045
271.4	0.243566	0.434569	0.626184	2.10718
271.5	0.245514	0.438045	0.631193	2.12404
271.6	0.247477	0.441547	0.636238	2.14101
271.7	0.249453	0.445074	0.64132	2.15812
271.8	0.251444	0.448626	0.646439	2.17534
271.9	0.25345	0.452204	0.651595	2.19269
272	0.25547	0.455808	0.656788	2.21017
272.1	0.257504	0.459439	0.662019	2.22777
272.2	0.259554	0.463095	0.667287	2.2455
272.3	0.261618	0.466778	0.672594	2.26336
272.4	0.263697	0.470487	0.677938	2.28134
272.5	0.26579	0.474223	0.683322	2.29946
272.6	0.267899	0.477986	0.688744	2.3177
272.7	0.270024	0.481775	0.694205	2.33608
272.8	0.272163	0.485593	0.699705	2.35459
272.9	0.274318	0.489437	0.705244	2.37323
273	0.276488	0.493309	0.710824	2.392
