# Supplementary material for: Flow laws for ice constrained by 70 years of laboratory experiments
Source: Nat Geosci. 2025 Mar 28;18(4):296–304. doi: 10.1038/s41561-025-01661-z (PMC11981940; doi:10.1038/s41561-025-01661-z)
Supplement: Supplementary file 7 — Statistical source data. [file 41561_2025_1661_MOESM7_ESM.xlsx]

## Sheet: Source_data_Fig3a
Depth	Temperature	Stress
-33	243.934	0.000918454
-33.092	243.934	0.000921015
-33.367	243.934	0.000928668
-44	243.934	0.00122461
-55	243.933	0.00153076
-55.367	243.933	0.00154097
-66	243.933	0.00183691
-77	243.933	0.00214306
-77.367	243.933	0.00215327
-88	243.933	0.00244921
-99	243.933	0.00275536
-99.367	243.933	0.00276558
-110	243.932	0.00306151
-121	243.919	0.00336767
-123.75	243.914	0.0034442
-123.842	243.914	0.00344676
-123.933	243.914	0.0034493
-132	243.899	0.00367382
-132.092	243.899	0.00367638
-132.183	243.899	0.00367891
-132.275	243.899	0.00368147
-132.367	243.898	0.00368403
-143	243.879	0.00397997
-154.183	243.871	0.00429121
-170.5	243.882	0.00474535
-187	243.894	0.00520457
-209	243.91	0.00581688
-220	243.918	0.00612303
-231	243.926	0.00642918
-242	243.93	0.00673533
-242.092	243.93	0.00673789
-242.183	243.93	0.00674042
-242.275	243.93	0.00674298
-242.367	243.93	0.00674555
-258.5	243.93	0.00719456
-264	243.93	0.00734763
-264.183	243.93	0.00735273
-275	243.929	0.00765378
-297	243.949	0.00826609
-308	243.96	0.00857224
-319	243.961	0.00887839
-330	243.961	0.00918454
-346.5	243.96	0.00964377
-346.592	243.96	0.00964633
-346.683	243.96	0.00964886
-346.775	243.96	0.00965142
-346.867	243.96	0.00965398
-352	243.96	0.00979684
-374	243.969	0.0104091
-385	243.992	0.0107153
-396	244.014	0.0110215
-407.183	244.024	0.0113327
-418	244.023	0.0116338
-429	244.023	0.0119399
-429.092	244.023	0.0119425
-440	244.022	0.0122461
-451	244.012	0.0125522
-462	244.001	0.0128584
-462.092	244.001	0.0128609
-462.183	244.001	0.0128635
-462.275	244.001	0.012866
-462.367	244.001	0.0128686
-473	243.99	0.0131645
-484	243.998	0.0134707
-495	244.006	0.0137768
-506	244.014	0.014083
-517	244.021	0.0143891
-528	244.013	0.0146953
-539	244.005	0.0150014
-561	243.99	0.0156137
-561.092	243.99	0.0156163
-561.183	243.989	0.0156188
-577.5	243.988	0.0160729
-583	243.988	0.016226
-594	243.988	0.0165322
-607.2	243.988	0.0168996
-630.392	243.987	0.017545
-630.758	243.987	0.0175552
-652.3	243.987	0.0181548
-652.483	243.987	0.0181599
-652.575	243.987	0.0181624
-652.758	243.987	0.0181675
-674.3	243.987	0.0187671
-674.392	243.987	0.0187696
-674.483	243.987	0.0187722
-674.575	243.987	0.0187747
-674.667	243.987	0.0187773
-674.758	243.987	0.0187798
-717.75	243.97	0.0199764
-717.842	243.97	0.0199789
-717.933	243.97	0.0199815
-718.025	243.97	0.019984
-718.117	243.97	0.0199866
-718.208	243.969	0.0199891
-739.75	243.953	0.0205887
-739.842	243.953	0.0205912
-739.933	243.953	0.0205938
-740.025	243.953	0.0205963
-740.117	243.953	0.0205989
-740.208	243.953	0.0206014
-755.7	243.953	0.0210326
-755.792	243.953	0.0210352
-755.883	243.953	0.0210377
-755.975	243.953	0.0210403
-756.067	243.953	0.0210428
-756.158	243.953	0.0210453
-783.75	243.975	0.0218133
-783.842	243.975	0.0218158
-783.933	243.975	0.0218184
-784.025	243.975	0.0218209
-784.117	243.975	0.0218235
-784.208	243.975	0.021826
-822.25	243.921	0.0228848
-822.342	243.921	0.0228874
-822.433	243.921	0.0228899
-822.525	243.921	0.0228925
-822.617	243.92	0.022895
-822.708	243.92	0.0228976
-849.75	243.919	0.0236502
-849.842	243.919	0.0236528
-849.933	243.919	0.0236553
-850.025	243.919	0.0236578
-850.117	243.919	0.0236604
-850.208	243.919	0.0236629
-888.25	243.926	0.0247217
-888.342	243.926	0.0247243
-888.433	243.926	0.0247268
-888.525	243.926	0.0247294
-888.617	243.926	0.0247319
-888.708	243.926	0.0247345
-921.25	243.958	0.0256402
-921.342	243.958	0.0256427
-921.433	243.958	0.0256453
-921.525	243.958	0.0256478
-921.617	243.958	0.0256504
-921.708	243.958	0.0256529
-970.75	243.981	0.0270179
-970.842	243.981	0.0270204
-970.933	243.981	0.027023
-971.025	243.981	0.0270255
-971.117	243.981	0.0270281
-971.208	243.981	0.0270306
-997.7	244.008	0.0277679
-997.792	244.008	0.0277705
-997.883	244.009	0.027773
-997.975	244.009	0.0277756
-998.067	244.009	0.0277781
-998.158	244.009	0.0277807
-1025.75	244.012	0.0285486
-1025.84	244.012	0.0285512
-1025.93	244.012	0.0285537
-1026.03	244.013	0.0285563
-1026.12	244.013	0.0285588
-1026.21	244.013	0.0285614
-1036.2	244.037	0.0288395
-1036.29	244.037	0.028842
-1036.38	244.038	0.0288446
-1036.47	244.038	0.0288471
-1036.57	244.038	0.0288497
-1036.66	244.038	0.0288522
-1042.25	244.052	0.0290078
-1042.34	244.052	0.0290104
-1042.43	244.052	0.0290129
-1042.53	244.052	0.0290155
-1042.62	244.053	0.0290181
-1042.71	244.053	0.0290206
-1047.75	244.065	0.0291609
-1047.84	244.065	0.0291635
-1047.93	244.065	0.029166
-1048.03	244.066	0.0291686
-1048.12	244.066	0.0291711
-1048.21	244.066	0.0291737
-1069.75	244.076	0.0297732
-1069.93	244.076	0.0297783
-1070.03	244.076	0.0297809
-1070.12	244.076	0.0297834
-1070.21	244.076	0.029786
-1097.8	244.094	0.0305539
-1097.89	244.094	0.0305565
-1097.98	244.095	0.030559
-1098.08	244.095	0.0305616
-1098.17	244.095	0.0305641
-1098.26	244.095	0.0305667
-1103.39	244.106	0.0307095
-1103.48	244.106	0.0307121
-1103.58	244.106	0.0307146
-1103.67	244.106	0.0307172
-1103.76	244.106	0.0307197
-1114.85	244.129	0.0310284
-1114.94	244.129	0.031031
-1115.03	244.129	0.0310335
-1115.12	244.129	0.0310361
-1115.22	244.13	0.0310387
-1115.31	244.13	0.0310412
-1124.75	244.153	0.031304
-1124.84	244.153	0.0313065
-1124.93	244.153	0.0313091
-1125.03	244.154	0.0313116
-1125.12	244.154	0.0313142
-1125.21	244.154	0.0313167
-1136.3	244.186	0.0316254
-1136.39	244.186	0.031628
-1136.48	244.186	0.0316305
-1136.58	244.187	0.0316331
-1136.67	244.187	0.0316357
-1136.76	244.187	0.0316382
-1136.85	244.187	0.0316407
-1136.94	244.188	0.0316433
-1137.03	244.188	0.0316458
-1137.12	244.188	0.0316484
-1137.22	244.188	0.031651
-1137.31	244.189	0.0316535
-1146.2	244.214	0.031901
-1146.29	244.214	0.0319035
-1146.38	244.214	0.0319061
-1146.47	244.215	0.0319086
-1146.57	244.215	0.0319112
-1146.66	244.215	0.0319137
-1158.03	244.257	0.0322301
-1158.21	244.258	0.0322352
-1185.25	244.396	0.0329878
-1185.62	244.397	0.032998
-1211.74	244.484	0.0337251
-1212.02	244.485	0.0337328
-1212.11	244.485	0.0337353
-1218.43	244.506	0.0339114
-1218.53	244.507	0.0339139
-1218.62	244.507	0.0339165
-1224.39	244.527	0.0340772
-1224.48	244.528	0.0340797
-1224.58	244.528	0.0340823
-1228.7	244.549	0.0341971
-1228.88	244.55	0.0342022
-1229.16	244.551	0.0342099
-1234.75	244.579	0.0343655
-1235.03	244.58	0.0343731
-1235.12	244.581	0.0343757
-1235.21	244.581	0.0343782
-1250.79	244.659	0.034812
-1250.88	244.659	0.0348145
-1255.47	244.682	0.0349421
-1261.88	244.714	0.0351207
-1261.97	244.715	0.0351232
-1262.07	244.715	0.0351258
-1279.3	244.807	0.0356054
-1279.39	244.807	0.035608
-1279.58	244.808	0.0356131
-1279.67	244.809	0.0356156
-1281.5	244.818	0.0356666
-1292.5	244.877	0.0359728
-1292.59	244.877	0.0359753
-1292.68	244.878	0.0359779
-1303.5	244.939	0.0362789
-1314.5	245.007	0.0365851
-1325.59	245.075	0.0368938
-1325.68	245.076	0.0368963
-1336.5	245.154	0.0371974
-1336.59	245.155	0.0372
-1347.5	245.242	0.0375035
-1358.5	245.338	0.0378097
-1358.68	245.34	0.0378148
-1369.5	245.445	0.0381158
-1380.5	245.553	0.038422
-1391.5	245.657	0.0387281
-1391.59	245.658	0.0387307
-1402.5	245.739	0.0390343
-1413.5	245.82	0.0393405
-1417.99	245.853	0.0394655
-1418.08	245.854	0.039468
-1418.17	245.855	0.0394706
-1418.27	245.856	0.0394731
-1418.45	245.857	0.0394782
-1418.54	245.858	0.0394808
-1418.63	245.858	0.0394833
-1418.72	245.859	0.0394859
-1418.82	245.86	0.0394884
-1424.68	245.903	0.0396517
-1435.5	245.981	0.0399528
-1446.5	246.05	0.0402589
-1457.68	246.12	0.0405702
-1468.5	246.188	0.0408712
-1479.5	246.281	0.0411774
-1490.5	246.406	0.0414835
-1501.5	246.532	0.0417897
-1501.59	246.533	0.0417922
-1512.5	246.637	0.0420958
-1523.5	246.705	0.042402
-1523.59	246.705	0.0424045
-1534.5	246.772	0.0427081
-1534.59	246.773	0.0427107
-1545.5	246.853	0.0430143
-1556.5	246.948	0.0433204
-1567.5	247.042	0.0436266
-1567.59	247.043	0.0436291
-1578.5	247.203	0.0439327
-1589.5	247.455	0.0442389
-1600.5	247.66	0.044545
-1611.5	247.859	0.0448512
-1611.59	247.86	0.0448537
-1611.68	247.862	0.0448563
-1611.78	247.864	0.0448588
-1611.87	247.865	0.0448614
-1622.5	248.058	0.0451573
-1633.5	248.214	0.0454635
-1644.5	248.36	0.0457696
-1655.5	248.507	0.0460758
-1666.5	248.669	0.0463819
-1666.68	248.672	0.046387
-1677.5	248.845	0.0466881
-1677.59	248.847	0.0466906
-1688.5	249.021	0.0469942
-1688.59	249.023	0.0469968
-1699.5	249.208	0.0473004
-1699.68	249.211	0.0473055
-1710.5	249.428	0.0476065
-1721.5	249.647	0.0479127
-1732.5	249.835	0.0482188
-1732.59	249.837	0.0482214
-1743.5	250.024	0.048525
-1754.5	250.212	0.0488311
-1757.25	250.25	0.0489077
-1757.34	250.251	0.0489102
-1773.75	250.47	0.0493669
-1786.4	250.639	0.049719
-1795.75	250.811	0.0499792
-1801.34	250.941	0.0501348
-1801.62	250.948	0.0501425
-1802.35	250.965	0.0501629
-1810.6	251.157	0.0503925
-1817.75	251.324	0.0505915
-1823.34	251.445	0.0507472
-1823.43	251.447	0.0507497
-1823.62	251.451	0.0507548
-1828.75	251.556	0.0508977
-1834.34	251.67	0.0510533
-1839.84	251.783	0.0512064
-1845.25	251.893	0.0513569
-1845.34	251.895	0.0513595
-1845.43	251.897	0.051362
-1845.53	251.899	0.0513645
-1845.62	251.901	0.0513671
-1845.71	251.903	0.0513696
-1867.25	252.375	0.0519692
-1867.34	252.377	0.0519718
-1867.43	252.379	0.0519743
-1867.53	252.381	0.0519768
-1867.62	252.384	0.0519794
-1867.71	252.386	0.0519819
-1889.25	252.866	0.0525815
-1889.43	252.869	0.0525866
-1889.62	252.872	0.0525917
-1911.34	253.259	0.0531964
-1911.71	253.265	0.0532065
-1933.25	253.844	0.0538061
-1933.71	253.857	0.0538189
-1955.34	254.349	0.054421
-1955.43	254.351	0.0544235
-1955.71	254.357	0.0544312
-1977.34	254.831	0.0550333
-1999.53	255.402	0.0556507
-2131.25	258.655	0.0593168
-2131.34	258.657	0.0593194
-2131.43	258.659	0.0593219
-2131.53	258.661	0.0593245
-2131.62	258.664	0.059327
-2131.71	258.666	0.0593296
-2147.75	259.068	0.0597761
-2147.84	259.071	0.0597786
-2147.93	259.073	0.0597811
-2148.03	259.075	0.0597837
-2148.12	259.078	0.0597863
-2148.21	259.08	0.0597888
-2175.25	259.761	0.0605414
-2175.34	259.764	0.060544
-2175.43	259.767	0.0605465
-2175.53	259.769	0.0605491
-2175.62	259.772	0.0605516
-2175.71	259.775	0.0605542
-2202.75	260.587	0.0613068
-2202.84	260.589	0.0613094
-2202.93	260.592	0.0613119
-2203.03	260.595	0.0613145
-2203.12	260.598	0.061317
-2203.21	260.6	0.0613196
-2208.34	260.754	0.0614624
-2208.43	260.757	0.061465
-2208.53	260.76	0.0614675
-2208.62	260.763	0.0614701
-2213.75	260.915	0.061613
-2213.84	260.918	0.0616155
-2213.93	260.92	0.0616181
-2214.12	260.925	0.0616232
-2214.21	260.927	0.0616257
-2241.8	261.642	0.0623937
-2241.89	261.644	0.0623962
-2241.98	261.647	0.0623987
-2242.07	261.649	0.0624013
-2242.17	261.651	0.0624039
-2242.26	261.654	0.0624064
-2257.75	262.071	0.0628376
-2257.84	262.074	0.0628401
-2257.93	262.077	0.0628427
-2258.03	262.079	0.0628452
-2258.12	262.082	0.0628478
-2258.21	262.085	0.0628503
-2263.25	262.24	0.0629906
-2263.34	262.243	0.0629932
-2263.43	262.246	0.0629957
-2263.53	262.249	0.0629983
-2263.62	262.252	0.0630009
-2263.71	262.254	0.0630034
-2268.75	262.41	0.0631437
-2268.84	262.412	0.0631463
-2268.93	262.415	0.0631488
-2269.03	262.418	0.0631514
-2269.12	262.421	0.0631539
-2269.21	262.424	0.0631565
-2285.25	262.918	0.0636029
-2285.34	262.92	0.0636055
-2285.43	262.923	0.063608
-2285.53	262.926	0.0636106
-2285.62	262.929	0.0636132
-2285.71	262.932	0.0636157
-2307.25	263.507	0.0642153
-2307.34	263.51	0.0642178
-2307.43	263.512	0.0642203
-2307.53	263.514	0.0642229
-2307.62	263.517	0.0642255
-2307.71	263.519	0.064228
-2329.25	264.064	0.0648276
-2329.34	264.066	0.0648301
-2329.43	264.068	0.0648326
-2329.53	264.071	0.0648352
-2329.62	264.073	0.0648378
-2329.71	264.075	0.0648403
-2351.25	264.596	0.0654399
-2351.34	264.598	0.0654424
-2351.43	264.6	0.065445
-2351.53	264.603	0.0654475
-2351.62	264.605	0.0654501
-2351.71	264.607	0.0654526
-2362.8	264.905	0.0657613
-2362.89	264.908	0.0657639
-2362.98	264.91	0.0657664
-2363.07	264.913	0.065769
-2363.17	264.915	0.0657715
-2363.26	264.918	0.0657741
-2363.9	264.936	0.0657919
-2363.99	264.939	0.0657945
-2364.08	264.941	0.065797
-2364.18	264.944	0.0657996
-2364.27	264.947	0.0658021
-2364.36	264.949	0.0658047
-2364.45	264.952	0.0658072
-2364.54	264.954	0.0658098
-2364.63	264.957	0.0658123
-2364.72	264.96	0.0658149
-2364.82	264.962	0.0658175
-2364.91	264.965	0.06582
-2367.75	265.046	0.0658991
-2367.84	265.048	0.0659016
-2367.93	265.051	0.0659042
-2368.03	265.054	0.0659067
-2368.12	265.056	0.0659093
-2368.21	265.059	0.0659118
-2373.25	265.202	0.0660522
-2373.34	265.205	0.0660547
-2373.43	265.208	0.0660573
-2373.53	265.21	0.0660598
-2373.62	265.213	0.0660624
-2373.71	265.215	0.0660649
-2395.25	265.842	0.0666645
-2395.34	265.845	0.066667
-2395.43	265.848	0.0666696
-2395.53	265.851	0.0666721
-2395.62	265.854	0.0666747
-2395.71	265.857	0.0666772
-2417.8	266.583	0.0672921
-2417.89	266.586	0.0672946
-2417.98	266.589	0.0672972
-2418.07	266.592	0.0672997
-2418.17	266.595	0.0673023
-2418.26	266.598	0.0673048
-2442	267.489	0.0679656
-2442.09	267.491	0.0679682
-2442.18	267.494	0.0679707
-2442.28	267.496	0.0679733
-2442.37	267.499	0.0679758
-2442.46	267.501	0.0679784
-2442.46	267.501	0.0679784
-2442.55	267.504	0.0679809
-2442.64	267.506	0.0679835
-2442.73	267.509	0.067986
-2442.82	267.511	0.0679886
-2442.82	267.511	0.0679886
-2442.92	267.513	0.0679911
-2443.01	267.516	0.0679937
-2461.25	267.934	0.0685014
-2461.34	267.936	0.0685039
-2461.43	267.937	0.0685065
-2461.53	267.939	0.068509
-2461.62	267.941	0.0685116
-2461.71	267.942	0.0685141
-2482.15	268.332	0.0690831
-2482.24	268.334	0.0690856
-2482.33	268.336	0.0690882
-2482.43	268.338	0.0690907
-2482.52	268.34	0.0690933
-2482.61	268.342	0.0690958
-2482.7	268.344	0.0690984
-2482.79	268.346	0.0691009
-2482.88	268.349	0.0691035
-2482.97	268.351	0.069106
-2483.07	268.353	0.0691086
-2483.16	268.355	0.0691111
-2483.25	268.357	0.0691137
-2483.34	268.359	0.0691162
-2483.43	268.361	0.0691188
-2483.53	268.363	0.0691213
-2483.62	268.365	0.0691239
-2483.71	268.367	0.0691264
-2483.8	268.369	0.069129
-2483.89	268.372	0.0691315
-2483.98	268.374	0.0691341
-2484.07	268.376	0.0691366
-2484.17	268.378	0.0691392
-2484.26	268.38	0.0691417
-2484.35	268.382	0.0691443
-2484.44	268.384	0.0691468
-2484.53	268.386	0.0691494
-2484.62	268.388	0.0691519
-2484.72	268.39	0.0691545
-2484.81	268.393	0.069157
-2484.9	268.395	0.0691596
-2484.99	268.397	0.0691622
-2485.08	268.399	0.0691647
-2485.18	268.401	0.0691672
-2485.27	268.403	0.0691698
-2485.36	268.405	0.0691723
-2485.45	268.407	0.0691749
-2485.54	268.409	0.0691775
-2485.63	268.411	0.06918
-2485.72	268.414	0.0691826
-2485.82	268.416	0.0691851
-2485.91	268.418	0.0691877
-2505.25	268.86	0.069726
-2505.34	268.862	0.0697285
-2505.43	268.864	0.0697311
-2505.53	268.866	0.0697336
-2505.62	268.868	0.0697362
-2505.71	268.87	0.0697387
-2532.75	269.582	0.0704914
-2532.84	269.585	0.0704939
-2532.93	269.587	0.0704964
-2533.03	269.59	0.070499
-2533.12	269.592	0.0705016
-2533.21	269.595	0.0705041

## Sheet: Source_data_Fig3b (data points)
Depth	log(grain_size_measured)
-33	-3.01687
-33.092	-3.00194
-33.367	-3.0698
-44	-3.00245
-55	-2.96244
-55.367	-2.98461
-66	-2.93922
-77	-2.89402
-77.367	-2.91098
-88	-2.85038
-99	-2.79817
-99.367	-2.82002
-110	-2.85823
-121	-2.80556
-123.75	-2.77539
-123.842	-2.80619
-123.933	-2.76372
-132	-2.81802
-132.092	-2.79817
-132.183	-2.76528
-132.275	-2.81538
-132.367	-2.80143
-143	-2.75661
-154.183	-2.7387
-170.5	-2.70534
-187	-2.68476
-209	-2.69268
-220	-2.68972
-231	-2.69157
-242	-2.61923
-242.092	-2.58445
-242.183	-2.65029
-242.275	-2.7035
-242.367	-2.65214
-258.5	-2.65204
-264	-2.66553
-264.183	-2.63133
-275	-2.6267
-297	-2.66817
-308	-2.66313
-319	-2.62083
-330	-2.60352
-346.5	-2.60886
-346.592	-2.60659
-346.683	-2.60262
-346.775	-2.57157
-346.867	-2.62226
-352	-2.64735
-374	-2.57393
-385	-2.62244
-396	-2.62208
-407.183	-2.56812
-418	-2.641
-429	-2.58834
-429.092	-2.61149
-440	-2.58385
-451	-2.58483
-462	-2.61175
-462.092	-2.67141
-462.183	-2.62781
-462.275	-2.60759
-462.367	-2.60642
-473	-2.57785
-484	-2.60919
-495	-2.62047
-506	-2.6237
-517	-2.61676
-528	-2.62579
-539	-2.64645
-561	-2.5988
-561.092	-2.51539
-561.183	-2.58438
-577.5	-2.65255
-583	-2.58499
-594	-2.5586
-607.2	-2.53739
-630.392	-2.62044
-630.758	-2.58254
-652.3	-2.52634
-652.483	-2.52422
-652.575	-2.54425
-652.758	-2.5814
-674.3	-2.64573
-674.392	-2.50453
-674.483	-2.4943
-674.575	-2.5903
-674.667	-2.57016
-674.758	-2.58598
-717.75	-2.5177
-717.842	-2.50339
-717.933	-2.57097
-718.025	-2.46058
-718.117	-2.57684
-718.208	-2.50945
-739.75	-2.51168
-739.842	-2.54422
-739.933	-2.58172
-740.025	-2.60881
-740.117	-2.42252
-740.208	-2.49486
-755.7	-2.51405
-755.792	-2.55574
-755.883	-2.54609
-755.975	-2.48178
-756.067	-2.57537
-756.158	-2.53487
-783.75	-2.51489
-783.842	-2.46468
-783.933	-2.47843
-784.025	-2.59473
-784.117	-2.58188
-784.208	-2.59595
-822.25	-2.52225
-822.342	-2.55033
-822.433	-2.52414
-822.525	-2.5539
-822.617	-2.48391
-822.708	-2.46092
-849.75	-2.48161
-849.842	-2.44956
-849.933	-2.4827
-850.025	-2.4895
-850.117	-2.56219
-850.208	-2.48832
-888.25	-2.58154
-888.342	-2.50175
-888.433	-2.53097
-888.525	-2.5363
-888.617	-2.55349
-888.708	-2.5232
-921.25	-2.53792
-921.342	-2.56631
-921.433	-2.55959
-921.525	-2.607
-921.617	-2.52038
-921.708	-2.56253
-970.75	-2.49805
-970.842	-2.53965
-970.933	-2.59547
-971.025	-2.61045
-971.117	-2.54787
-971.208	-2.52585
-997.7	-2.57563
-997.792	-2.50359
-997.883	-2.56874
-997.975	-2.62247
-998.067	-2.56729
-998.158	-2.6257
-1025.75	-2.45436
-1025.84	-2.50774
-1025.93	-2.5835
-1026.03	-2.61603
-1026.12	-2.61911
-1026.21	-2.59761
-1036.2	-2.50284
-1036.29	-2.52693
-1036.38	-2.60353
-1036.47	-2.48448
-1036.57	-2.50314
-1036.66	-2.56115
-1042.25	-2.59977
-1042.34	-2.59984
-1042.43	-2.60498
-1042.53	-2.59597
-1042.62	-2.52933
-1042.71	-2.55001
-1047.75	-2.60215
-1047.84	-2.52094
-1047.93	-2.44082
-1048.03	-2.51157
-1048.12	-2.50117
-1048.21	-2.45936
-1069.75	-2.62458
-1069.93	-2.57949
-1070.03	-2.5196
-1070.12	-2.55452
-1070.21	-2.53285
-1097.8	-2.57043
-1097.89	-2.58948
-1097.98	-2.55331
-1098.08	-2.53091
-1098.17	-2.54103
-1098.26	-2.58659
-1103.39	-2.53139
-1103.48	-2.62381
-1103.58	-2.50139
-1103.67	-2.56453
-1103.76	-2.59216
-1114.85	-2.5456
-1114.94	-2.57541
-1115.03	-2.55454
-1115.12	-2.53129
-1115.22	-2.58776
-1115.31	-2.50305
-1124.75	-2.56199
-1124.84	-2.57895
-1124.93	-2.55157
-1125.03	-2.57303
-1125.12	-2.54986
-1125.21	-2.59112
-1136.3	-2.57207
-1136.39	-2.59286
-1136.48	-2.56109
-1136.58	-2.55036
-1136.67	-2.49208
-1136.76	-2.47888
-1136.85	-2.52296
-1136.94	-2.56844
-1137.03	-2.51717
-1137.12	-2.48399
-1137.22	-2.51538
-1137.31	-2.5687
-1146.2	-2.53819
-1146.29	-2.59085
-1146.38	-2.61865
-1146.47	-2.54071
-1146.57	-2.54081
-1146.66	-2.50926
-1158.03	-2.5373
-1158.21	-2.52253
-1185.25	-2.60355
-1185.62	-2.49816
-1211.74	-2.48959
-1212.02	-2.51483
-1212.11	-2.60019
-1218.43	-2.59152
-1218.53	-2.51265
-1218.62	-2.54006
-1224.39	-2.52528
-1224.48	-2.62458
-1224.58	-2.54565
-1228.7	-2.5633
-1228.88	-2.57997
-1229.16	-2.56568
-1234.75	-2.55319
-1235.03	-2.54248
-1235.12	-2.53826
-1235.21	-2.58015
-1250.79	-2.52205
-1250.88	-2.57651
-1255.47	-2.5186
-1261.88	-2.51026
-1261.97	-2.47474
-1262.07	-2.56745
-1279.3	-2.50963
-1279.39	-2.5192
-1279.58	-2.48548
-1279.67	-2.52841
-1281.5	-2.58643
-1292.5	-2.70207
-1292.59	-2.55607
-1292.68	-2.58696
-1303.5	-2.51933
-1314.5	-2.56826
-1325.59	-2.56403
-1325.68	-2.50281
-1336.5	-2.61381
-1336.59	-2.50448
-1347.5	-2.47364
-1358.5	-2.54942
-1358.68	-2.52968
-1369.5	-2.54975
-1380.5	-2.56686
-1391.5	-2.52939
-1391.59	-2.54429
-1402.5	-2.59347
-1413.5	-2.63578
-1417.99	-2.53823
-1418.08	-2.64296
-1418.17	-2.53239
-1418.27	-2.62083
-1418.45	-2.67107
-1418.54	-2.63312
-1418.63	-2.63558
-1418.72	-2.68717
-1418.82	-2.67769
-1424.68	-2.75478
-1435.5	-2.68584
-1446.5	-2.59631
-1457.68	-2.65297
-1468.5	-2.68838
-1479.5	-2.57516
-1490.5	-2.70468
-1501.5	-2.74747
-1501.59	-2.77521
-1512.5	-2.84607
-1523.5	-2.80957
-1523.59	-2.78735
-1534.5	-2.86199
-1534.59	-2.8167
-1545.5	-2.85533
-1556.5	-2.8303
-1567.5	-2.76983
-1567.59	-2.80723
-1578.5	-2.8296
-1589.5	-2.82181
-1600.5	-2.90365
-1611.5	-2.86145
-1611.59	-2.85506
-1611.68	-2.85876
-1611.78	-2.94037
-1611.87	-2.86886
-1622.5	-2.85585
-1633.5	-2.84886
-1644.5	-2.84332
-1655.5	-2.85585
-1666.5	-2.89061
-1666.68	-2.87976
-1677.5	-2.83672
-1677.59	-2.83938
-1688.5	-2.68014
-1688.59	-2.69796
-1699.5	-2.70415
-1699.68	-2.71461
-1710.5	-2.75478
-1721.5	-2.63973
-1732.5	-2.72301
-1732.59	-2.71752
-1743.5	-2.68416
-1754.5	-2.64685
-1757.25	-2.66983
-1757.34	-2.73919
-1773.75	-2.79053
-1786.4	-2.6894
-1795.75	-2.83074
-1801.34	-2.71444
-1801.62	-2.6912
-1802.35	-2.71453
-1810.6	-2.78246
-1817.75	-2.71539
-1823.34	-2.73061
-1823.43	-2.6899
-1823.62	-2.668
-1828.75	-2.59776
-1834.34	-2.60344
-1839.84	-2.66106
-1845.25	-2.64548
-1845.34	-2.6205
-1845.43	-2.60165
-1845.53	-2.66039
-1845.62	-2.62446
-1845.71	-2.63176
-1867.25	-2.80817
-1867.34	-2.77736
-1867.43	-2.78864
-1867.53	-2.72434
-1867.62	-2.76249
-1867.71	-2.77641
-1889.25	-2.77488
-1889.43	-2.65724
-1889.62	-2.64602
-1911.34	-2.63027
-1911.71	-2.66476
-1933.25	-2.72061
-1933.71	-2.69032
-1955.34	-2.9178
-1955.43	-2.89259
-1955.71	-2.87641
-1977.34	-2.93019
-1999.53	-2.87429
-2131.25	-2.69421
-2131.34	-2.74322
-2131.43	-2.66148
-2131.53	-2.67648
-2131.62	-2.67985
-2131.71	-2.65493
-2147.75	-2.58389
-2147.84	-2.64105
-2147.93	-2.66588
-2148.03	-2.6564
-2148.12	-2.6801
-2148.21	-2.70125
-2175.25	-2.49449
-2175.34	-2.55992
-2175.43	-2.53059
-2175.53	-2.57103
-2175.62	-2.58805
-2175.71	-2.59129
-2202.75	-2.55882
-2202.84	-2.63569
-2202.93	-2.60971
-2203.03	-2.57861
-2203.12	-2.61571
-2203.21	-2.60385
-2208.34	-2.46877
-2208.43	-2.53919
-2208.53	-2.52891
-2208.62	-2.55356
-2213.75	-1.96306
-2213.84	-2.10136
-2213.93	-2.05828
-2214.12	-2.12954
-2214.21	-1.95911
-2241.8	-2.36823
-2241.89	-2.37413
-2241.98	-2.42514
-2242.07	-2.4085
-2242.17	-2.45069
-2242.26	-2.46697
-2257.75	-2.39328
-2257.84	-2.42056
-2257.93	-2.40992
-2258.03	-2.35129
-2258.12	-2.39566
-2258.21	-2.4442
-2263.25	-1.8665
-2263.34	-1.99381
-2263.43	-1.91482
-2263.53	-2.14458
-2263.62	-2.15769
-2263.71	-2.12726
-2268.75	-2.1756
-2268.84	-2.3062
-2268.93	-2.33571
-2269.03	-2.33728
-2269.12	-2.28482
-2269.21	-2.27306
-2285.25	-2.18519
-2285.34	-2.26409
-2285.43	-2.40692
-2285.53	-2.2807
-2285.62	-2.1603
-2285.71	-2.18486
-2307.25	-2.22406
-2307.34	-2.29219
-2307.43	-2.24946
-2307.53	-2.20171
-2307.62	-2.29356
-2307.71	-2.34339
-2329.25	-2.37973
-2329.34	-2.4636
-2329.43	-2.36488
-2329.53	-2.40367
-2329.62	-2.25543
-2329.71	-2.25747
-2351.25	-2.16305
-2351.34	-2.22482
-2351.43	-2.32676
-2351.53	-2.28048
-2351.62	-2.27413
-2351.71	-2.26592
-2362.8	-2.46599
-2362.89	-2.27976
-2362.98	-2.21734
-2363.07	-2.27557
-2363.17	-2.26895
-2363.26	-2.39123
-2363.9	-2.16851
-2363.99	-2.03689
-2364.08	-2.01625
-2364.18	-2.15165
-2364.27	-2.25278
-2364.36	-2.11687
-2364.45	-2.08771
-2364.54	-2.13255
-2364.63	-2.10119
-2364.72	-2.08065
-2364.82	-2.18498
-2364.91	-2.10053
-2367.75	-2.05144
-2367.84	-2.03032
-2367.93	-2.10054
-2368.03	-2.01372
-2368.12	-2.03179
-2368.21	-1.9096
-2373.25	-1.95635
-2373.34	-1.79639
-2373.43	-1.86319
-2373.53	-1.76321
-2373.62	-1.94548
-2373.71	-1.92058
-2395.25	-1.81578
-2395.34	-1.8436
-2395.43	-1.95343
-2395.53	-1.78887
-2395.62	-1.77407
-2395.71	-1.7954
-2417.8	-1.75005
-2417.89	-1.80357
-2417.98	-1.80018
-2418.07	-1.67936
-2418.17	-1.61115
-2418.26	-1.6202
-2442	-1.89372
-2442.09	-1.68692
-2442.18	-1.86099
-2442.28	-2.07638
-2442.37	-2.23849
-2442.46	-2.28842
-2442.46	-2.29641
-2442.55	-2.24642
-2442.64	-2.32379
-2442.73	-2.26033
-2442.82	-2.41376
-2442.82	-2.43254
-2442.92	-2.27759
-2443.01	-2.28155
-2461.25	-2.17532
-2461.34	-2.16097
-2461.43	-2.12851
-2461.53	-2.05887
-2461.62	-2.11373
-2461.71	-2.13604
-2482.15	-1.63204
-2482.24	-1.86064
-2482.33	-1.69007
-2482.43	-1.76933
-2482.52	-1.72448
-2482.61	-1.71288
-2482.7	-1.61137
-2482.79	-1.94346
-2482.88	-1.78102
-2482.97	-1.76354
-2483.07	-1.94772
-2483.16	-2.14197
-2483.25	-2.23865
-2483.34	-2.20669
-2483.43	-2.20466
-2483.53	-2.22088
-2483.62	-2.25619
-2483.71	-2.21926
-2483.8	-2.24277
-2483.89	-2.19832
-2483.98	-1.96219
-2484.07	-1.69771
-2484.17	-2.00953
-2484.26	-2.19186
-2484.35	-2.21118
-2484.44	-2.22833
-2484.53	-1.96356
-2484.62	-1.73158
-2484.72	-1.54762
-2484.81	-1.68783
-2484.9	-1.9033
-2484.99	-2.05767
-2485.08	-2.17555
-2485.18	-2.14239
-2485.27	-1.98657
-2485.36	-2.05671
-2485.45	-2.16713
-2485.54	-2.12895
-2485.63	-2.20873
-2485.72	-2.22393
-2485.82	-2.23225
-2485.91	-2.18654
-2505.25	-2.24315
-2505.34	-2.22019
-2505.43	-2.21055
-2505.53	-2.21856
-2505.62	-2.1991
-2505.71	-2.15394
-2532.75	-1.6952
-2532.84	-1.46506
-2532.93	-1.68417
-2533.03	-1.68471
-2533.12	-1.95056
-2533.21	-1.57709

## Sheet: Source_data_Fig3b (curve)
Depth	Moving_average
-2533.21	-1.97721
-2530.71	-1.97629
-2528.2	-1.97552
-2525.7	-1.97489
-2523.2	-1.97439
-2520.69	-1.97404
-2518.19	-1.97382
-2515.69	-1.97373
-2513.19	-1.97377
-2510.68	-1.97394
-2508.18	-1.97423
-2505.68	-1.97465
-2503.18	-1.97519
-2500.67	-1.97585
-2498.17	-1.97662
-2495.67	-1.97751
-2493.16	-1.97851
-2490.66	-1.97962
-2488.16	-1.98083
-2485.66	-1.98215
-2483.15	-1.98358
-2480.65	-1.9851
-2478.15	-1.98673
-2475.65	-1.98845
-2473.14	-1.99027
-2470.64	-1.99218
-2468.14	-1.99418
-2465.63	-1.99628
-2463.13	-1.99846
-2460.63	-2.00072
-2458.13	-2.00307
-2455.62	-2.0055
-2453.12	-2.00801
-2450.62	-2.0106
-2448.12	-2.01327
-2445.61	-2.01601
-2443.11	-2.01882
-2440.61	-2.0217
-2438.1	-2.02466
-2435.6	-2.02768
-2433.1	-2.03077
-2430.6	-2.03392
-2428.09	-2.03714
-2425.59	-2.04042
-2423.09	-2.04376
-2420.59	-2.04715
-2418.08	-2.05061
-2415.58	-2.05411
-2413.08	-2.05768
-2410.58	-2.06129
-2408.07	-2.06496
-2405.57	-2.06867
-2403.07	-2.07243
-2400.56	-2.07624
-2398.06	-2.0801
-2395.56	-2.084
-2393.06	-2.08794
-2390.55	-2.09192
-2388.05	-2.09594
-2385.55	-2.1
-2383.05	-2.1041
-2380.54	-2.10824
-2378.04	-2.11241
-2375.54	-2.11661
-2373.03	-2.12084
-2370.53	-2.12511
-2368.03	-2.12941
-2365.53	-2.13373
-2363.02	-2.13808
-2360.52	-2.14246
-2358.02	-2.14687
-2355.52	-2.1513
-2353.01	-2.15575
-2350.51	-2.16022
-2348.01	-2.16472
-2345.5	-2.16923
-2343	-2.17377
-2340.5	-2.17832
-2338	-2.18289
-2335.49	-2.18747
-2332.99	-2.19207
-2330.49	-2.19669
-2327.99	-2.20131
-2325.48	-2.20595
-2322.98	-2.2106
-2320.48	-2.21527
-2317.97	-2.21994
-2315.47	-2.22462
-2312.97	-2.2293
-2310.47	-2.234
-2307.96	-2.2387
-2305.46	-2.2434
-2302.96	-2.24811
-2300.46	-2.25283
-2297.95	-2.25754
-2295.45	-2.26226
-2292.95	-2.26698
-2290.45	-2.2717
-2287.94	-2.27642
-2285.44	-2.28114
-2282.94	-2.28586
-2280.43	-2.29057
-2277.93	-2.29528
-2275.43	-2.29999
-2272.93	-2.3047
-2270.42	-2.3094
-2267.92	-2.31409
-2265.42	-2.31878
-2262.92	-2.32346
-2260.41	-2.32813
-2257.91	-2.33279
-2255.41	-2.33745
-2252.9	-2.3421
-2250.4	-2.34673
-2247.9	-2.35136
-2245.4	-2.35597
-2242.89	-2.36058
-2240.39	-2.36517
-2237.89	-2.36975
-2235.39	-2.37431
-2232.88	-2.37887
-2230.38	-2.38341
-2227.88	-2.38793
-2225.37	-2.39244
-2222.87	-2.39693
-2220.37	-2.40141
-2217.87	-2.40587
-2215.36	-2.41031
-2212.86	-2.41474
-2210.36	-2.41915
-2207.86	-2.42354
-2205.35	-2.42791
-2202.85	-2.43226
-2200.35	-2.4366
-2197.84	-2.44091
-2195.34	-2.44521
-2192.84	-2.44948
-2190.34	-2.45373
-2187.83	-2.45796
-2185.33	-2.46217
-2182.83	-2.46636
-2180.33	-2.47053
-2177.82	-2.47467
-2175.32	-2.4788
-2172.82	-2.48289
-2170.31	-2.48697
-2167.81	-2.49102
-2165.31	-2.49505
-2162.81	-2.49905
-2160.3	-2.50303
-2157.8	-2.50698
-2155.3	-2.51091
-2152.8	-2.51482
-2150.29	-2.5187
-2147.79	-2.52255
-2145.29	-2.52638
-2142.79	-2.53018
-2140.28	-2.53395
-2137.78	-2.5377
-2135.28	-2.54142
-2132.77	-2.54511
-2130.27	-2.54878
-2127.77	-2.55242
-2125.27	-2.55603
-2122.76	-2.55962
-2120.26	-2.56318
-2117.76	-2.56671
-2115.26	-2.57021
-2112.75	-2.57368
-2110.25	-2.57712
-2107.75	-2.58054
-2105.24	-2.58393
-2102.74	-2.58729
-2100.24	-2.59062
-2097.74	-2.59392
-2095.23	-2.59719
-2092.73	-2.60043
-2090.23	-2.60364
-2087.73	-2.60683
-2085.22	-2.60998
-2082.72	-2.61311
-2080.22	-2.6162
-2077.71	-2.61927
-2075.21	-2.6223
-2072.71	-2.62531
-2070.21	-2.62828
-2067.7	-2.63123
-2065.2	-2.63414
-2062.7	-2.63703
-2060.2	-2.63988
-2057.69	-2.64271
-2055.19	-2.6455
-2052.69	-2.64827
-2050.18	-2.651
-2047.68	-2.65371
-2045.18	-2.65638
-2042.68	-2.65902
-2040.17	-2.66164
-2037.67	-2.66422
-2035.17	-2.66677
-2032.67	-2.66929
-2030.16	-2.67178
-2027.66	-2.67425
-2025.16	-2.67668
-2022.66	-2.67908
-2020.15	-2.68145
-2017.65	-2.68379
-2015.15	-2.6861
-2012.64	-2.68838
-2010.14	-2.69062
-2007.64	-2.69284
-2005.14	-2.69503
-2002.63	-2.69719
-2000.13	-2.69932
-1997.63	-2.70142
-1995.13	-2.70349
-1992.62	-2.70552
-1990.12	-2.70753
-1987.62	-2.70951
-1985.11	-2.71146
-1982.61	-2.71338
-1980.11	-2.71527
-1977.61	-2.71713
-1975.1	-2.71896
-1972.6	-2.72076
-1970.1	-2.72253
-1967.6	-2.72428
-1965.09	-2.72599
-1962.59	-2.72767
-1960.09	-2.72933
-1957.58	-2.73095
-1955.08	-2.73255
-1952.58	-2.73412
-1950.08	-2.73566
-1947.57	-2.73717
-1945.07	-2.73865
-1942.57	-2.74011
-1940.07	-2.74154
-1937.56	-2.74293
-1935.06	-2.7443
-1932.56	-2.74565
-1930.05	-2.74696
-1927.55	-2.74825
-1925.05	-2.7495
-1922.55	-2.75074
-1920.04	-2.75194
-1917.54	-2.75312
-1915.04	-2.75427
-1912.54	-2.75539
-1910.03	-2.75648
-1907.53	-2.75755
-1905.03	-2.75859
-1902.52	-2.75961
-1900.02	-2.7606
-1897.52	-2.76156
-1895.02	-2.7625
-1892.51	-2.76341
-1890.01	-2.76429
-1887.51	-2.76515
-1885.01	-2.76598
-1882.5	-2.76679
-1880	-2.76757
-1877.5	-2.76833
-1875	-2.76906
-1872.49	-2.76977
-1869.99	-2.77045
-1867.49	-2.77111
-1864.98	-2.77174
-1862.48	-2.77235
-1859.98	-2.77294
-1857.48	-2.7735
-1854.97	-2.77403
-1852.47	-2.77455
-1849.97	-2.77504
-1847.47	-2.7755
-1844.96	-2.77594
-1842.46	-2.77636
-1839.96	-2.77676
-1837.45	-2.77713
-1834.95	-2.77749
-1832.45	-2.77781
-1829.95	-2.77812
-1827.44	-2.7784
-1824.94	-2.77867
-1822.44	-2.77891
-1819.94	-2.77913
-1817.43	-2.77932
-1814.93	-2.7795
-1812.43	-2.77965
-1809.92	-2.77979
-1807.42	-2.7799
-1804.92	-2.77999
-1802.42	-2.78006
-1799.91	-2.78011
-1797.41	-2.78014
-1794.91	-2.78015
-1792.41	-2.78014
-1789.9	-2.78011
-1787.4	-2.78006
-1784.9	-2.78
-1782.39	-2.77991
-1779.89	-2.7798
-1777.39	-2.77968
-1774.89	-2.77953
-1772.38	-2.77937
-1769.88	-2.77919
-1767.38	-2.77899
-1764.88	-2.77877
-1762.37	-2.77853
-1759.87	-2.77828
-1757.37	-2.77801
-1754.86	-2.77772
-1752.36	-2.77742
-1749.86	-2.7771
-1747.36	-2.77676
-1744.85	-2.7764
-1742.35	-2.77603
-1739.85	-2.77564
-1737.35	-2.77523
-1734.84	-2.77481
-1732.34	-2.77438
-1729.84	-2.77392
-1727.34	-2.77346
-1724.83	-2.77297
-1722.33	-2.77247
-1719.83	-2.77196
-1717.32	-2.77143
-1714.82	-2.77089
-1712.32	-2.77033
-1709.82	-2.76976
-1707.31	-2.76917
-1704.81	-2.76857
-1702.31	-2.76796
-1699.81	-2.76733
-1697.3	-2.76669
-1694.8	-2.76604
-1692.3	-2.76537
-1689.79	-2.76469
-1687.29	-2.76399
-1684.79	-2.76329
-1682.29	-2.76257
-1679.78	-2.76184
-1677.28	-2.7611
-1674.78	-2.76034
-1672.28	-2.75957
-1669.77	-2.7588
-1667.27	-2.75801
-1664.77	-2.7572
-1662.26	-2.75639
-1659.76	-2.75557
-1657.26	-2.75473
-1654.76	-2.75389
-1652.25	-2.75303
-1649.75	-2.75217
-1647.25	-2.75129
-1644.75	-2.75041
-1642.24	-2.74951
-1639.74	-2.74861
-1637.24	-2.74769
-1634.73	-2.74677
-1632.23	-2.74583
-1629.73	-2.74489
-1627.23	-2.74394
-1624.72	-2.74298
-1622.22	-2.74201
-1619.72	-2.74103
-1617.22	-2.74005
-1614.71	-2.73905
-1612.21	-2.73805
-1609.71	-2.73704
-1607.21	-2.73603
-1604.7	-2.735
-1602.2	-2.73397
-1599.7	-2.73293
-1597.19	-2.73189
-1594.69	-2.73083
-1592.19	-2.72977
-1589.69	-2.72871
-1587.18	-2.72763
-1584.68	-2.72656
-1582.18	-2.72547
-1579.68	-2.72438
-1577.17	-2.72328
-1574.67	-2.72218
-1572.17	-2.72107
-1569.66	-2.71996
-1567.16	-2.71884
-1564.66	-2.71772
-1562.16	-2.71659
-1559.65	-2.71545
-1557.15	-2.71432
-1554.65	-2.71317
-1552.15	-2.71203
-1549.64	-2.71087
-1547.14	-2.70972
-1544.64	-2.70856
-1542.13	-2.7074
-1539.63	-2.70623
-1537.13	-2.70506
-1534.63	-2.70388
-1532.12	-2.70271
-1529.62	-2.70153
-1527.12	-2.70034
-1524.62	-2.69916
-1522.11	-2.69797
-1519.61	-2.69678
-1517.11	-2.69558
-1514.6	-2.69438
-1512.1	-2.69319
-1509.6	-2.69198
-1507.1	-2.69078
-1504.59	-2.68958
-1502.09	-2.68837
-1499.59	-2.68716
-1497.09	-2.68595
-1494.58	-2.68474
-1492.08	-2.68353
-1489.58	-2.68232
-1487.07	-2.6811
-1484.57	-2.67989
-1482.07	-2.67867
-1479.57	-2.67746
-1477.06	-2.67624
-1474.56	-2.67502
-1472.06	-2.6738
-1469.56	-2.67259
-1467.05	-2.67137
-1464.55	-2.67015
-1462.05	-2.66894
-1459.55	-2.66772
-1457.04	-2.6665
-1454.54	-2.66529
-1452.04	-2.66407
-1449.53	-2.66286
-1447.03	-2.66164
-1444.53	-2.66043
-1442.03	-2.65922
-1439.52	-2.65801
-1437.02	-2.6568
-1434.52	-2.65559
-1432.02	-2.65439
-1429.51	-2.65318
-1427.01	-2.65198
-1424.51	-2.65078
-1422	-2.64958
-1419.5	-2.64838
-1417	-2.64719
-1414.5	-2.646
-1411.99	-2.64481
-1409.49	-2.64362
-1406.99	-2.64244
-1404.49	-2.64125
-1401.98	-2.64007
-1399.48	-2.6389
-1396.98	-2.63772
-1394.47	-2.63655
-1391.97	-2.63539
-1389.47	-2.63422
-1386.97	-2.63306
-1384.46	-2.6319
-1381.96	-2.63075
-1379.46	-2.6296
-1376.96	-2.62845
-1374.45	-2.62731
-1371.95	-2.62617
-1369.45	-2.62503
-1366.94	-2.6239
-1364.44	-2.62277
-1361.94	-2.62165
-1359.44	-2.62053
-1356.93	-2.61942
-1354.43	-2.61831
-1351.93	-2.6172
-1349.43	-2.6161
-1346.92	-2.615
-1344.42	-2.61391
-1341.92	-2.61282
-1339.41	-2.61174
-1336.91	-2.61066
-1334.41	-2.60959
-1331.91	-2.60852
-1329.4	-2.60746
-1326.9	-2.6064
-1324.4	-2.60535
-1321.9	-2.60431
-1319.39	-2.60327
-1316.89	-2.60223
-1314.39	-2.6012
-1311.89	-2.60018
-1309.38	-2.59916
-1306.88	-2.59815
-1304.38	-2.59714
-1301.87	-2.59614
-1299.37	-2.59514
-1296.87	-2.59415
-1294.37	-2.59317
-1291.86	-2.5922
-1289.36	-2.59122
-1286.86	-2.59026
-1284.36	-2.5893
-1281.85	-2.58835
-1279.35	-2.58741
-1276.85	-2.58647
-1274.34	-2.58553
-1271.84	-2.58461
-1269.34	-2.58369
-1266.84	-2.58278
-1264.33	-2.58187
-1261.83	-2.58097
-1259.33	-2.58008
-1256.83	-2.57919
-1254.32	-2.57832
-1251.82	-2.57745
-1249.32	-2.57658
-1246.81	-2.57572
-1244.31	-2.57487
-1241.81	-2.57403
-1239.31	-2.57319
-1236.8	-2.57237
-1234.3	-2.57154
-1231.8	-2.57073
-1229.3	-2.56992
-1226.79	-2.56912
-1224.29	-2.56833
-1221.79	-2.56755
-1219.28	-2.56677
-1216.78	-2.566
-1214.28	-2.56524
-1211.78	-2.56448
-1209.27	-2.56374
-1206.77	-2.563
-1204.27	-2.56226
-1201.77	-2.56154
-1199.26	-2.56082
-1196.76	-2.56011
-1194.26	-2.55941
-1191.76	-2.55872
-1189.25	-2.55804
-1186.75	-2.55736
-1184.25	-2.55669
-1181.74	-2.55603
-1179.24	-2.55537
-1176.74	-2.55473
-1174.24	-2.55409
-1171.73	-2.55346
-1169.23	-2.55284
-1166.73	-2.55222
-1164.23	-2.55162
-1161.72	-2.55102
-1159.22	-2.55043
-1156.72	-2.54985
-1154.21	-2.54927
-1151.71	-2.54871
-1149.21	-2.54815
-1146.71	-2.5476
-1144.2	-2.54706
-1141.7	-2.54653
-1139.2	-2.546
-1136.7	-2.54549
-1134.19	-2.54498
-1131.69	-2.54448
-1129.19	-2.54398
-1126.68	-2.5435
-1124.18	-2.54302
-1121.68	-2.54255
-1119.18	-2.5421
-1116.67	-2.54164
-1114.17	-2.5412
-1111.67	-2.54076
-1109.17	-2.54034
-1106.66	-2.53992
-1104.16	-2.53951
-1101.66	-2.53911
-1099.15	-2.53871
-1096.65	-2.53832
-1094.15	-2.53795
-1091.65	-2.53758
-1089.14	-2.53721
-1086.64	-2.53686
-1084.14	-2.53651
-1081.64	-2.53618
-1079.13	-2.53585
-1076.63	-2.53553
-1074.13	-2.53521
-1071.62	-2.53491
-1069.12	-2.53461
-1066.62	-2.53432
-1064.12	-2.53404
-1061.61	-2.53377
-1059.11	-2.5335
-1056.61	-2.53324
-1054.11	-2.53299
-1051.6	-2.53275
-1049.1	-2.53252
-1046.6	-2.53229
-1044.1	-2.53208
-1041.59	-2.53187
-1039.09	-2.53166
-1036.59	-2.53147
-1034.08	-2.53128
-1031.58	-2.5311
-1029.08	-2.53093
-1026.58	-2.53077
-1024.07	-2.53061
-1021.57	-2.53047
-1019.07	-2.53033
-1016.57	-2.53019
-1014.06	-2.53007
-1011.56	-2.52995
-1009.06	-2.52984
-1006.55	-2.52974
-1004.05	-2.52964
-1001.55	-2.52955
-999.046	-2.52947
-996.544	-2.5294
-994.041	-2.52933
-991.538	-2.52927
-989.035	-2.52922
-986.533	-2.52918
-984.03	-2.52914
-981.527	-2.52911
-979.025	-2.52909
-976.522	-2.52907
-974.019	-2.52906
-971.517	-2.52906
-969.014	-2.52906
-966.511	-2.52908
-964.008	-2.52909
-961.506	-2.52912
-959.003	-2.52915
-956.5	-2.52919
-953.998	-2.52924
-951.495	-2.52929
-948.992	-2.52935
-946.489	-2.52941
-943.987	-2.52948
-941.484	-2.52956
-938.981	-2.52964
-936.479	-2.52973
-933.976	-2.52983
-931.473	-2.52993
-928.97	-2.53004
-926.468	-2.53016
-923.965	-2.53028
-921.462	-2.53041
-918.96	-2.53054
-916.457	-2.53068
-913.954	-2.53082
-911.451	-2.53097
-908.949	-2.53113
-906.446	-2.53129
-903.943	-2.53146
-901.441	-2.53163
-898.938	-2.53181
-896.435	-2.532
-893.932	-2.53219
-891.43	-2.53238
-888.927	-2.53258
-886.424	-2.53279
-883.922	-2.533
-881.419	-2.53321
-878.916	-2.53343
-876.414	-2.53366
-873.911	-2.53389
-871.408	-2.53413
-868.905	-2.53437
-866.403	-2.53461
-863.9	-2.53486
-861.397	-2.53512
-858.895	-2.53537
-856.392	-2.53564
-853.889	-2.53591
-851.386	-2.53618
-848.884	-2.53645
-846.381	-2.53673
-843.878	-2.53702
-841.376	-2.53731
-838.873	-2.5376
-836.37	-2.5379
-833.867	-2.5382
-831.365	-2.5385
-828.862	-2.53881
-826.359	-2.53912
-823.857	-2.53944
-821.354	-2.53976
-818.851	-2.54008
-816.348	-2.54041
-813.846	-2.54074
-811.343	-2.54107
-808.84	-2.54141
-806.338	-2.54175
-803.835	-2.54209
-801.332	-2.54243
-798.829	-2.54278
-796.327	-2.54313
-793.824	-2.54349
-791.321	-2.54384
-788.819	-2.5442
-786.316	-2.54457
-783.813	-2.54493
-781.311	-2.5453
-778.808	-2.54567
-776.305	-2.54604
-773.802	-2.54641
-771.3	-2.54679
-768.797	-2.54717
-766.294	-2.54755
-763.792	-2.54793
-761.289	-2.54832
-758.786	-2.54871
-756.283	-2.54909
-753.781	-2.54948
-751.278	-2.54988
-748.775	-2.55027
-746.273	-2.55066
-743.77	-2.55106
-741.267	-2.55146
-738.764	-2.55186
-736.262	-2.55226
-733.759	-2.55266
-731.256	-2.55306
-728.754	-2.55347
-726.251	-2.55387
-723.748	-2.55428
-721.245	-2.55469
-718.743	-2.55509
-716.24	-2.5555
-713.737	-2.55591
-711.235	-2.55632
-708.732	-2.55673
-706.229	-2.55714
-703.726	-2.55756
-701.224	-2.55797
-698.721	-2.55838
-696.218	-2.55879
-693.716	-2.55921
-691.213	-2.55962
-688.71	-2.56003
-686.207	-2.56045
-683.705	-2.56086
-681.202	-2.56127
-678.699	-2.56169
-676.197	-2.5621
-673.694	-2.56251
-671.191	-2.56292
-668.689	-2.56334
-666.186	-2.56375
-663.683	-2.56416
-661.18	-2.56457
-658.678	-2.56498
-656.175	-2.56539
-653.672	-2.5658
-651.17	-2.56621
-648.667	-2.56662
-646.164	-2.56703
-643.661	-2.56744
-641.159	-2.56784
-638.656	-2.56825
-636.153	-2.56866
-633.651	-2.56906
-631.148	-2.56946
-628.645	-2.56987
-626.142	-2.57027
-623.64	-2.57067
-621.137	-2.57107
-618.634	-2.57146
-616.132	-2.57186
-613.629	-2.57226
-611.126	-2.57265
-608.623	-2.57305
-606.121	-2.57344
-603.618	-2.57383
-601.115	-2.57422
-598.613	-2.57461
-596.11	-2.575
-593.607	-2.57539
-591.104	-2.57577
-588.602	-2.57616
-586.099	-2.57654
-583.596	-2.57692
-581.094	-2.5773
-578.591	-2.57768
-576.088	-2.57806
-573.586	-2.57844
-571.083	-2.57881
-568.58	-2.57919
-566.077	-2.57956
-563.575	-2.57993
-561.072	-2.5803
-558.569	-2.58067
-556.067	-2.58104
-553.564	-2.58141
-551.061	-2.58177
-548.558	-2.58214
-546.056	-2.5825
-543.553	-2.58287
-541.05	-2.58323
-538.548	-2.58359
-536.045	-2.58395
-533.542	-2.58431
-531.039	-2.58467
-528.537	-2.58502
-526.034	-2.58538
-523.531	-2.58574
-521.029	-2.58609
-518.526	-2.58645
-516.023	-2.5868
-513.52	-2.58716
-511.018	-2.58751
-508.515	-2.58786
-506.012	-2.58822
-503.51	-2.58857
-501.007	-2.58892
-498.504	-2.58927
-496.001	-2.58963
-493.499	-2.58998
-490.996	-2.59033
-488.493	-2.59068
-485.991	-2.59104
-483.488	-2.59139
-480.985	-2.59175
-478.483	-2.5921
-475.98	-2.59246
-473.477	-2.59282
-470.974	-2.59318
-468.472	-2.59354
-465.969	-2.5939
-463.466	-2.59426
-460.964	-2.59462
-458.461	-2.59499
-455.958	-2.59536
-453.455	-2.59573
-450.953	-2.5961
-448.45	-2.59647
-445.947	-2.59685
-443.445	-2.59723
-440.942	-2.59761
-438.439	-2.598
-435.936	-2.59839
-433.434	-2.59878
-430.931	-2.59917
-428.428	-2.59957
-425.926	-2.59997
-423.423	-2.60038
-420.92	-2.60079
-418.417	-2.60121
-415.915	-2.60163
-413.412	-2.60206
-410.909	-2.60249
-408.407	-2.60292
-405.904	-2.60337
-403.401	-2.60381
-400.898	-2.60427
-398.396	-2.60473
-395.893	-2.6052
-393.39	-2.60567
-390.888	-2.60615
-388.385	-2.60664
-385.882	-2.60714
-383.379	-2.60764
-380.877	-2.60816
-378.374	-2.60868
-375.871	-2.60921
-373.369	-2.60975
-370.866	-2.6103
-368.363	-2.61086
-365.861	-2.61143
-363.358	-2.61201
-360.855	-2.6126
-358.352	-2.6132
-355.85	-2.61382
-353.347	-2.61444
-350.844	-2.61508
-348.342	-2.61573
-345.839	-2.6164
-343.336	-2.61707
-340.833	-2.61777
-338.331	-2.61847
-335.828	-2.61919
-333.325	-2.61993
-330.823	-2.62068
-328.32	-2.62145
-325.817	-2.62223
-323.314	-2.62303
-320.812	-2.62385
-318.309	-2.62469
-315.806	-2.62554
-313.304	-2.62641
-310.801	-2.6273
-308.298	-2.62822
-305.795	-2.62915
-303.293	-2.6301
-300.79	-2.63107
-298.287	-2.63207
-295.785	-2.63309
-293.282	-2.63413
-290.779	-2.63519
-288.276	-2.63628
-285.774	-2.6374
-283.271	-2.63853
-280.768	-2.6397
-278.266	-2.64089
-275.763	-2.64211
-273.26	-2.64335
-270.758	-2.64463
-268.255	-2.64593
-265.752	-2.64726
-263.249	-2.64862
-260.747	-2.65001
-258.244	-2.65144
-255.741	-2.6529
-253.239	-2.65439
-250.736	-2.65591
-248.233	-2.65747
-245.73	-2.65906
-243.228	-2.66069
-240.725	-2.66235
-238.222	-2.66406
-235.72	-2.6658
-233.217	-2.66758
-230.714	-2.6694
-228.211	-2.67126
-225.709	-2.67316
-223.206	-2.6751
-220.703	-2.67709
-218.201	-2.67912
-215.698	-2.68119
-213.195	-2.68331
-210.692	-2.68548
-208.19	-2.6877
-205.687	-2.68996
-203.184	-2.69227
-200.682	-2.69463
-198.179	-2.69705
-195.676	-2.69952
-193.173	-2.70203
-190.671	-2.70461
-188.168	-2.70724
-185.665	-2.70992
-183.163	-2.71266
-180.66	-2.71546
-178.157	-2.71832
-175.655	-2.72124
-173.152	-2.72423
-170.649	-2.72727
-168.146	-2.73038
-165.644	-2.73355
-163.141	-2.73679
-160.638	-2.7401
-158.136	-2.74347
-155.633	-2.74691
-153.13	-2.75043
-150.627	-2.75401
-148.125	-2.75767
-145.622	-2.76141
-143.119	-2.76522
-140.617	-2.7691
-138.114	-2.77307
-135.611	-2.77711
-133.108	-2.78124
-130.606	-2.78545
-128.103	-2.78974
-125.6	-2.79412
-123.098	-2.79858
-120.595	-2.80313
-118.092	-2.80777
-115.589	-2.8125
-113.087	-2.81733
-110.584	-2.82224
-108.081	-2.82726
-105.579	-2.83236
-103.076	-2.83757
-100.573	-2.84288
-98.0705	-2.84829
-95.5678	-2.8538
-93.0651	-2.85941
-90.5623	-2.86514
-88.0596	-2.87097
-85.5569	-2.87691
-83.0542	-2.88296
-80.5515	-2.88912
-78.0488	-2.8954
-75.5461	-2.9018
-73.0434	-2.90831
-70.5407	-2.91494
-68.0379	-2.9217
-65.5352	-2.92858
-63.0325	-2.93558
-60.5298	-2.94271
-58.0271	-2.94997
-55.5244	-2.95736
-53.0217	-2.96489
-50.519	-2.97255
-48.0163	-2.98034
-45.5136	-2.98828
-43.0108	-2.99636
-40.5081	-3.00458
-38.0054	-3.01294
-35.5027	-3.02145
-33	-3.03011

## Sheet: Source_data_Fig3c-e
Depth	log(rate_Glen)	log(rate_three_component)	ratio_three_component_Glen	Ratio_GSI_total_three_component
-2533.21	1.05E-10	2.83E-11	0.269431	0.270129
-2530.71	1.03E-10	2.79E-11	0.271388	0.270435
-2528.2	1.01E-10	2.76E-11	0.273452	0.270652
-2525.7	9.90E-11	2.73E-11	0.275622	0.27078
-2523.2	9.72E-11	2.70E-11	0.2779	0.270822
-2520.69	9.53E-11	2.67E-11	0.280286	0.270778
-2518.19	9.35E-11	2.64E-11	0.282781	0.270651
-2515.69	9.17E-11	2.62E-11	0.285385	0.270443
-2513.19	9.02E-11	2.59E-11	0.287722	0.270146
-2510.68	8.87E-11	2.57E-11	0.290062	0.26977
-2508.18	8.73E-11	2.55E-11	0.292504	0.269319
-2505.68	8.59E-11	2.53E-11	0.295048	0.268795
-2503.18	8.45E-11	2.52E-11	0.297695	0.268199
-2500.67	8.31E-11	2.50E-11	0.300447	0.267534
-2498.17	8.18E-11	2.48E-11	0.303304	0.266801
-2495.67	8.05E-11	2.47E-11	0.306268	0.266002
-2493.16	7.92E-11	2.45E-11	0.309339	0.265138
-2490.66	7.79E-11	2.43E-11	0.312519	0.264212
-2488.16	7.67E-11	2.42E-11	0.315809	0.263224
-2485.66	7.54E-11	2.41E-11	0.319212	0.262178
-2483.15	7.42E-11	2.39E-11	0.322728	0.261074
-2480.65	7.30E-11	2.38E-11	0.326238	0.259914
-2478.15	7.20E-11	2.37E-11	0.329566	0.258698
-2475.65	7.10E-11	2.37E-11	0.333003	0.257431
-2473.14	7.00E-11	2.36E-11	0.33655	0.256114
-2470.64	6.91E-11	2.35E-11	0.340208	0.254748
-2468.14	6.81E-11	2.34E-11	0.343979	0.253336
-2465.63	6.71E-11	2.34E-11	0.347865	0.25188
-2463.13	6.62E-11	2.33E-11	0.351868	0.25038
-2460.63	6.53E-11	2.32E-11	0.35599	0.248839
-2458.13	6.44E-11	2.32E-11	0.360232	0.247258
-2455.62	6.35E-11	2.31E-11	0.364597	0.245639
-2453.12	6.26E-11	2.31E-11	0.369087	0.243984
-2450.62	6.15E-11	2.30E-11	0.374378	0.242293
-2448.12	6.04E-11	2.29E-11	0.38009	0.240569
-2445.61	5.93E-11	2.29E-11	0.385963	0.238812
-2443.11	5.82E-11	2.28E-11	0.392	0.237023
-2440.61	5.71E-11	2.27E-11	0.398206	0.235206
-2438.1	5.56E-11	2.26E-11	0.406162	0.233355
-2435.6	5.42E-11	2.25E-11	0.414547	0.231476
-2433.1	5.28E-11	2.23E-11	0.423187	0.229569
-2430.6	5.14E-11	2.22E-11	0.43209	0.227637
-2428.09	5.00E-11	2.21E-11	0.441263	0.22568
-2425.59	4.87E-11	2.20E-11	0.450714	0.223701
-2423.09	4.75E-11	2.18E-11	0.460293	0.221703
-2420.59	4.64E-11	2.18E-11	0.469204	0.219692
-2418.08	4.54E-11	2.17E-11	0.478366	0.217664
-2415.58	4.44E-11	2.16E-11	0.487787	0.215621
-2413.08	4.34E-11	2.16E-11	0.497474	0.213564
-2410.58	4.24E-11	2.15E-11	0.507434	0.211494
-2408.07	4.15E-11	2.15E-11	0.517674	0.209413
-2405.57	4.06E-11	2.14E-11	0.528201	0.207322
-2403.07	3.97E-11	2.14E-11	0.539024	0.205222
-2400.56	3.88E-11	2.13E-11	0.55015	0.203114
-2398.06	3.79E-11	2.13E-11	0.561586	0.201
-2395.56	3.71E-11	2.12E-11	0.573343	0.198881
-2393.06	3.62E-11	2.12E-11	0.585427	0.196758
-2390.55	3.55E-11	2.12E-11	0.597314	0.194637
-2388.05	3.48E-11	2.12E-11	0.609166	0.192517
-2385.55	3.41E-11	2.12E-11	0.621333	0.190397
-2383.05	3.34E-11	2.12E-11	0.633822	0.188278
-2380.54	3.27E-11	2.12E-11	0.646642	0.18616
-2378.04	3.21E-11	2.12E-11	0.6598	0.184045
-2375.54	3.15E-11	2.12E-11	0.673305	0.181933
-2373.03	3.08E-11	2.12E-11	0.687166	0.179825
-2370.53	3.02E-11	2.12E-11	0.701391	0.177723
-2368.03	2.96E-11	2.12E-11	0.715989	0.175626
-2365.53	2.90E-11	2.12E-11	0.73097	0.173537
-2363.02	2.84E-11	2.12E-11	0.746343	0.171455
-2360.52	2.79E-11	2.12E-11	0.762117	0.169381
-2358.02	2.73E-11	2.13E-11	0.778302	0.167316
-2355.52	2.68E-11	2.13E-11	0.794746	0.165263
-2353.01	2.63E-11	2.13E-11	0.810585	0.163228
-2350.51	2.59E-11	2.14E-11	0.826814	0.161203
-2348.01	2.54E-11	2.14E-11	0.843441	0.159191
-2345.5	2.50E-11	2.15E-11	0.860475	0.157191
-2343	2.45E-11	2.15E-11	0.877925	0.155204
-2340.5	2.41E-11	2.16E-11	0.8958	0.15323
-2338	2.37E-11	2.16E-11	0.914109	0.15127
-2335.49	2.33E-11	2.17E-11	0.932862	0.149325
-2332.99	2.28E-11	2.18E-11	0.952069	0.147394
-2330.49	2.24E-11	2.18E-11	0.971739	0.145479
-2327.99	2.21E-11	2.19E-11	0.991882	0.143579
-2325.48	2.17E-11	2.19E-11	1.01251	0.141695
-2322.98	2.13E-11	2.20E-11	1.03363	0.139828
-2320.48	2.09E-11	2.21E-11	1.05525	0.137977
-2317.97	2.05E-11	2.21E-11	1.07739	0.136143
-2315.47	2.02E-11	2.22E-11	1.10074	0.134323
-2312.97	1.98E-11	2.22E-11	1.12494	0.132519
-2310.47	1.94E-11	2.23E-11	1.14974	0.130732
-2307.96	1.90E-11	2.24E-11	1.17514	0.128964
-2305.46	1.87E-11	2.24E-11	1.20116	0.127214
-2302.96	1.83E-11	2.25E-11	1.22781	0.125482
-2300.46	1.80E-11	2.25E-11	1.25511	0.123769
-2297.95	1.76E-11	2.26E-11	1.28307	0.122074
-2295.45	1.73E-11	2.27E-11	1.3117	0.120398
-2292.95	1.69E-11	2.27E-11	1.34103	0.118742
-2290.45	1.66E-11	2.28E-11	1.37105	0.117104
-2287.94	1.67E-11	2.28E-11	1.36749	0.115486
-2285.44	1.65E-11	2.29E-11	1.38544	0.113886
-2282.94	1.63E-11	2.29E-11	1.4037	0.112297
-2280.43	1.62E-11	2.30E-11	1.42224	0.110728
-2277.93	1.60E-11	2.30E-11	1.44106	0.109179
-2275.43	1.58E-11	2.31E-11	1.46016	0.107649
-2272.93	1.56E-11	2.31E-11	1.47953	0.106138
-2270.42	1.54E-11	2.31E-11	1.49919	0.104647
-2267.92	1.53E-11	2.32E-11	1.51912	0.103175
-2265.42	1.51E-11	2.32E-11	1.53935	0.101723
-2262.92	1.49E-11	2.33E-11	1.55985	0.10029
-2260.41	1.48E-11	2.33E-11	1.58065	0.0988758
-2257.91	1.46E-11	2.34E-11	1.60173	0.0974812
-2255.41	1.44E-11	2.34E-11	1.6231	0.0961057
-2252.9	1.43E-11	2.35E-11	1.64469	0.0947556
-2250.4	1.41E-11	2.35E-11	1.66654	0.0934282
-2247.9	1.40E-11	2.36E-11	1.68866	0.0921195
-2245.4	1.38E-11	2.37E-11	1.71108	0.0908295
-2242.89	1.37E-11	2.37E-11	1.73378	0.089558
-2240.39	1.36E-11	2.38E-11	1.75676	0.0883051
-2237.89	1.34E-11	2.39E-11	1.78004	0.0870704
-2235.39	1.33E-11	2.40E-11	1.8036	0.0858539
-2232.88	1.31E-11	2.40E-11	1.82745	0.0846554
-2230.38	1.30E-11	2.41E-11	1.85158	0.0834748
-2227.88	1.29E-11	2.42E-11	1.87601	0.082312
-2225.37	1.28E-11	2.42E-11	1.90072	0.0811668
-2222.87	1.26E-11	2.43E-11	1.92572	0.0800389
-2220.37	1.25E-11	2.44E-11	1.95101	0.0789284
-2217.87	1.24E-11	2.44E-11	1.97659	0.0778349
-2215.36	1.22E-11	2.45E-11	2.00245	0.0767583
-2212.86	1.21E-11	2.46E-11	2.02863	0.0756967
-2210.36	1.20E-11	2.46E-11	2.0552	0.0746459
-2207.86	1.18E-11	2.47E-11	2.08207	0.0736115
-2205.35	1.17E-11	2.47E-11	2.10922	0.0725935
-2202.85	1.16E-11	2.47E-11	2.13667	0.0715915
-2200.35	1.14E-11	2.48E-11	2.16441	0.0706055
-2197.84	1.13E-11	2.48E-11	2.19243	0.0696352
-2195.34	1.12E-11	2.48E-11	2.22075	0.0686805
-2192.84	1.11E-11	2.49E-11	2.24936	0.0677411
-2190.34	1.09E-11	2.49E-11	2.27825	0.066817
-2187.83	1.08E-11	2.49E-11	2.30743	0.0659077
-2185.33	1.07E-11	2.50E-11	2.33689	0.0650133
-2182.83	1.06E-11	2.50E-11	2.36663	0.0641335
-2180.33	1.04E-11	2.50E-11	2.39666	0.0632681
-2177.82	1.03E-11	2.51E-11	2.42697	0.0624169
-2175.32	1.02E-11	2.51E-11	2.45755	0.0615797
-2172.82	1.01E-11	2.51E-11	2.48823	0.0607631
-2170.31	1.00E-11	2.52E-11	2.51912	0.0599616
-2167.81	9.90E-12	2.52E-11	2.55028	0.0591735
-2165.31	9.80E-12	2.53E-11	2.5817	0.0583985
-2162.81	9.70E-12	2.53E-11	2.61338	0.0576365
-2160.3	9.60E-12	2.54E-11	2.64531	0.0568872
-2157.8	9.50E-12	2.54E-11	2.67749	0.0561505
-2155.3	9.40E-12	2.55E-11	2.70992	0.0554262
-2152.8	9.31E-12	2.55E-11	2.7426	0.0547141
-2150.29	9.21E-12	2.56E-11	2.77552	0.0540141
-2147.79	9.12E-12	2.56E-11	2.80869	0.0533259
-2145.29	9.03E-12	2.57E-11	2.84209	0.0526493
-2142.79	8.93E-12	2.57E-11	2.87572	0.0519842
-2140.28	8.84E-12	2.57E-11	2.90959	0.0513304
-2137.78	8.75E-12	2.58E-11	2.94368	0.0506878
-2135.28	8.66E-12	2.58E-11	2.978	0.0500561
-2132.77	8.57E-12	2.58E-11	3.01253	0.0494353
-2130.27	8.49E-12	2.59E-11	3.04727	0.0488252
-2127.77	8.40E-12	2.59E-11	3.08223	0.0482256
-2125.27	8.31E-12	2.59E-11	3.11739	0.0476363
-2122.76	8.23E-12	2.59E-11	3.15275	0.0470571
-2120.26	8.14E-12	2.60E-11	3.18832	0.0464878
-2117.76	8.06E-12	2.60E-11	3.22408	0.0459282
-2115.26	7.98E-12	2.60E-11	3.26004	0.0453783
-2112.75	7.90E-12	2.60E-11	3.29618	0.0448378
-2110.25	7.82E-12	2.60E-11	3.3325	0.0443066
-2107.75	7.74E-12	2.61E-11	3.369	0.0437845
-2105.24	7.66E-12	2.61E-11	3.40568	0.0432714
-2102.74	7.58E-12	2.61E-11	3.44253	0.0427672
-2100.24	7.50E-12	2.61E-11	3.47953	0.0422716
-2097.74	7.42E-12	2.61E-11	3.5167	0.0417846
-2095.23	7.35E-12	2.61E-11	3.55402	0.0413061
-2092.73	7.27E-12	2.61E-11	3.59148	0.0408359
-2090.23	7.20E-12	2.61E-11	3.62908	0.0403738
-2087.73	7.12E-12	2.61E-11	3.66682	0.0399196
-2085.22	7.05E-12	2.61E-11	3.7047	0.0394733
-2082.72	6.98E-12	2.61E-11	3.74271	0.0390347
-2080.22	6.90E-12	2.61E-11	3.78083	0.0386036
-2077.71	6.83E-12	2.61E-11	3.81908	0.03818
-2075.21	6.76E-12	2.61E-11	3.85743	0.0377637
-2072.71	6.69E-12	2.61E-11	3.8959	0.0373545
-2070.21	6.62E-12	2.61E-11	3.93446	0.0369524
-2067.7	6.56E-12	2.60E-11	3.97312	0.0365573
-2065.2	6.49E-12	2.60E-11	4.01186	0.0361689
-2062.7	6.42E-12	2.60E-11	4.05069	0.0357873
-2060.2	6.35E-12	2.60E-11	4.0896	0.0354122
-2057.69	6.29E-12	2.60E-11	4.12858	0.0350436
-2055.19	6.22E-12	2.59E-11	4.16762	0.0346813
-2052.69	6.16E-12	2.59E-11	4.20673	0.0343253
-2050.18	6.09E-12	2.59E-11	4.24589	0.0339753
-2047.68	6.03E-12	2.58E-11	4.28509	0.0336314
-2045.18	5.97E-12	2.58E-11	4.32429	0.033294
-2042.68	5.91E-12	2.58E-11	4.36351	0.0329625
-2040.17	5.85E-12	2.57E-11	4.40275	0.0326367
-2037.67	5.79E-12	2.57E-11	4.44201	0.0323165
-2035.17	5.73E-12	2.57E-11	4.48129	0.0320019
-2032.67	5.67E-12	2.56E-11	4.52057	0.0316926
-2030.16	5.61E-12	2.56E-11	4.55986	0.0313886
-2027.66	5.55E-12	2.55E-11	4.59915	0.0310899
-2025.16	5.49E-12	2.55E-11	4.63842	0.0307962
-2022.66	5.44E-12	2.54E-11	4.67769	0.0305076
-2020.15	5.38E-12	2.54E-11	4.71692	0.030224
-2017.65	5.33E-12	2.53E-11	4.75614	0.0299452
-2015.15	5.27E-12	2.53E-11	4.79531	0.0296711
-2012.64	5.22E-12	2.52E-11	4.83445	0.0294018
-2010.14	5.16E-12	2.52E-11	4.87354	0.0291371
-2007.64	5.11E-12	2.51E-11	4.91263	0.0288764
-2005.14	5.05E-12	2.50E-11	4.95183	0.0286189
-2002.63	5.00E-12	2.49E-11	4.99096	0.0283659
-2000.13	4.94E-12	2.49E-11	5.03004	0.0281171
-1997.63	4.89E-12	2.48E-11	5.06904	0.0278725
-1995.13	4.84E-12	2.47E-11	5.10796	0.0276321
-1992.62	4.79E-12	2.46E-11	5.1468	0.0273958
-1990.12	4.73E-12	2.45E-11	5.18554	0.0271635
-1987.62	4.68E-12	2.45E-11	5.22419	0.0269352
-1985.11	4.63E-12	2.44E-11	5.26274	0.0267107
-1982.61	4.58E-12	2.43E-11	5.30118	0.02649
-1980.11	4.53E-12	2.42E-11	5.33951	0.026273
-1977.61	4.48E-12	2.41E-11	5.37772	0.0260598
-1975.1	4.43E-12	2.40E-11	5.4158	0.0258501
-1972.6	4.39E-12	2.39E-11	5.4532	0.0256473
-1970.1	4.35E-12	2.39E-11	5.49028	0.0254491
-1967.6	4.30E-12	2.38E-11	5.52719	0.0252543
-1965.09	4.26E-12	2.37E-11	5.56394	0.0250628
-1962.59	4.22E-12	2.36E-11	5.60053	0.0248746
-1960.09	4.18E-12	2.36E-11	5.63693	0.0246895
-1957.58	4.14E-12	2.35E-11	5.67316	0.0245076
-1955.08	4.10E-12	2.34E-11	5.7092	0.0243288
-1952.58	4.06E-12	2.33E-11	5.74505	0.0241531
-1950.08	4.02E-12	2.32E-11	5.78071	0.0239803
-1947.57	3.98E-12	2.31E-11	5.81616	0.0238105
-1945.07	3.94E-12	2.31E-11	5.85141	0.0236436
-1942.57	3.90E-12	2.30E-11	5.88644	0.0234795
-1940.07	3.86E-12	2.29E-11	5.92126	0.0233182
-1937.56	3.82E-12	2.28E-11	5.95622	0.0231578
-1935.06	3.78E-12	2.26E-11	5.99187	0.0229956
-1932.56	3.74E-12	2.25E-11	6.02731	0.0228361
-1930.05	3.69E-12	2.24E-11	6.06254	0.0226793
-1927.55	3.65E-12	2.22E-11	6.09755	0.0225251
-1925.05	3.61E-12	2.21E-11	6.13235	0.0223734
-1922.55	3.56E-12	2.20E-11	6.16692	0.0222243
-1920.04	3.52E-12	2.18E-11	6.20125	0.0220776
-1917.54	3.48E-12	2.17E-11	6.23536	0.0219334
-1915.04	3.44E-12	2.16E-11	6.26923	0.0217915
-1912.54	3.41E-12	2.15E-11	6.30149	0.0216581
-1910.03	3.38E-12	2.14E-11	6.33272	0.0215303
-1907.53	3.35E-12	2.13E-11	6.36366	0.0214047
-1905.03	3.32E-12	2.12E-11	6.39431	0.0212812
-1902.52	3.29E-12	2.11E-11	6.42468	0.0211599
-1900.02	3.26E-12	2.10E-11	6.45475	0.0210407
-1897.52	3.23E-12	2.09E-11	6.48452	0.0209236
-1895.02	3.20E-12	2.08E-11	6.51399	0.0208085
-1892.51	3.17E-12	2.07E-11	6.54316	0.0206954
-1890.01	3.14E-12	2.06E-11	6.57202	0.0205842
-1887.51	3.11E-12	2.06E-11	6.60057	0.020475
-1885.01	3.09E-12	2.05E-11	6.62889	0.0203673
-1882.5	3.05E-12	2.03E-11	6.65806	0.020257
-1880	3.02E-12	2.02E-11	6.68694	0.0201485
-1877.5	2.99E-12	2.01E-11	6.7155	0.0200419
-1875	2.96E-12	1.99E-11	6.74377	0.019937
-1872.49	2.93E-12	1.98E-11	6.77172	0.019834
-1869.99	2.90E-12	1.97E-11	6.79936	0.0197327
-1867.49	2.86E-12	1.96E-11	6.82669	0.0196331
-1864.98	2.83E-12	1.94E-11	6.8537	0.0195352
-1862.48	2.80E-12	1.93E-11	6.8804	0.019439
-1859.98	2.77E-12	1.92E-11	6.90677	0.0193444
-1857.48	2.75E-12	1.90E-11	6.93283	0.0192514
-1854.97	2.72E-12	1.89E-11	6.95821	0.0191612
-1852.47	2.69E-12	1.88E-11	6.98291	0.0190738
-1849.97	2.66E-12	1.87E-11	7.00728	0.0189879
-1847.47	2.64E-12	1.85E-11	7.03131	0.0189035
-1844.96	2.61E-12	1.84E-11	7.055	0.0188206
-1842.46	2.59E-12	1.83E-11	7.07836	0.0187392
-1839.96	2.56E-12	1.82E-11	7.10138	0.0186591
-1837.45	2.54E-12	1.81E-11	7.12406	0.0185805
-1834.95	2.51E-12	1.79E-11	7.1464	0.0185032
-1832.45	2.49E-12	1.78E-11	7.16839	0.0184273
-1829.95	2.46E-12	1.77E-11	7.19005	0.0183528
-1827.44	2.44E-12	1.76E-11	7.21136	0.0182795
-1824.94	2.41E-12	1.74E-11	7.23233	0.0182075
-1822.44	2.39E-12	1.73E-11	7.25296	0.0181368
-1819.94	2.36E-12	1.72E-11	7.27326	0.0180673
-1817.43	2.34E-12	1.71E-11	7.29396	0.0179967
-1814.93	2.31E-12	1.69E-11	7.31432	0.0179274
-1812.43	2.29E-12	1.68E-11	7.33434	0.0178592
-1809.92	2.26E-12	1.67E-11	7.35403	0.0177922
-1807.42	2.24E-12	1.65E-11	7.37339	0.0177264
-1804.92	2.22E-12	1.64E-11	7.3924	0.0176617
-1802.42	2.19E-12	1.62E-11	7.41109	0.0175982
-1799.91	2.17E-12	1.61E-11	7.42943	0.0175357
-1797.41	2.15E-12	1.60E-11	7.44745	0.0174744
-1794.91	2.12E-12	1.58E-11	7.46513	0.0174141
-1792.41	2.10E-12	1.57E-11	7.48248	0.0173549
-1789.9	2.08E-12	1.56E-11	7.49825	0.0173003
-1787.4	2.06E-12	1.55E-11	7.51217	0.0172511
-1784.9	2.05E-12	1.54E-11	7.52575	0.0172029
-1782.39	2.03E-12	1.53E-11	7.53897	0.0171557
-1779.89	2.01E-12	1.52E-11	7.55186	0.0171094
-1777.39	2.00E-12	1.51E-11	7.56439	0.0170641
-1774.89	1.98E-12	1.50E-11	7.57658	0.0170196
-1772.38	1.97E-12	1.49E-11	7.58843	0.0169761
-1769.88	1.95E-12	1.48E-11	7.59995	0.0169335
-1767.38	1.93E-12	1.47E-11	7.61112	0.0168917
-1764.88	1.92E-12	1.46E-11	7.62196	0.0168508
-1762.37	1.90E-12	1.45E-11	7.63246	0.0168107
-1759.87	1.89E-12	1.44E-11	7.64264	0.0167715
-1757.37	1.87E-12	1.43E-11	7.65248	0.0167331
-1754.86	1.86E-12	1.42E-11	7.662	0.0166955
-1752.36	1.84E-12	1.41E-11	7.67226	0.0166557
-1749.86	1.82E-12	1.40E-11	7.68222	0.0166167
-1747.36	1.81E-12	1.39E-11	7.69187	0.0165785
-1744.85	1.79E-12	1.38E-11	7.7012	0.016541
-1742.35	1.77E-12	1.37E-11	7.71023	0.0165043
-1739.85	1.76E-12	1.36E-11	7.71894	0.0164683
-1737.35	1.74E-12	1.34E-11	7.72735	0.0164331
-1734.84	1.72E-12	1.33E-11	7.73546	0.0163985
-1732.34	1.71E-12	1.32E-11	7.74327	0.0163647
-1729.84	1.69E-12	1.31E-11	7.75078	0.0163316
-1727.34	1.68E-12	1.30E-11	7.75799	0.0162991
-1724.83	1.66E-12	1.29E-11	7.76492	0.0162673
-1722.33	1.65E-12	1.28E-11	7.77155	0.0162362
-1719.83	1.63E-12	1.27E-11	7.7783	0.0162046
-1717.32	1.61E-12	1.26E-11	7.78521	0.0161726
-1714.82	1.60E-12	1.24E-11	7.79183	0.0161412
-1712.32	1.58E-12	1.23E-11	7.79819	0.0161103
-1709.82	1.56E-12	1.22E-11	7.80427	0.0160801
-1707.31	1.55E-12	1.21E-11	7.81008	0.0160505
-1704.81	1.53E-12	1.20E-11	7.81563	0.0160215
-1702.31	1.52E-12	1.19E-11	7.82091	0.0159931
-1699.81	1.50E-12	1.18E-11	7.82594	0.0159652
-1697.3	1.49E-12	1.16E-11	7.83071	0.0159379
-1694.8	1.47E-12	1.15E-11	7.83422	0.0159137
-1692.3	1.46E-12	1.14E-11	7.83728	0.0158905
-1689.79	1.45E-12	1.13E-11	7.84009	0.0158678
-1687.29	1.43E-12	1.12E-11	7.84265	0.0158457
-1684.79	1.42E-12	1.11E-11	7.84496	0.015824
-1682.29	1.41E-12	1.10E-11	7.84704	0.0158029
-1679.78	1.39E-12	1.09E-11	7.84888	0.0157822
-1677.28	1.38E-12	1.08E-11	7.85048	0.0157621
-1674.78	1.37E-12	1.08E-11	7.85186	0.0157423
-1672.28	1.36E-12	1.07E-11	7.853	0.0157231
-1669.77	1.34E-12	1.06E-11	7.85393	0.0157043
-1667.27	1.33E-12	1.05E-11	7.85463	0.0156859
-1664.77	1.32E-12	1.04E-11	7.85511	0.0156679
-1662.26	1.31E-12	1.03E-11	7.85538	0.0156504
-1659.76	1.30E-12	1.02E-11	7.85514	0.0156341
-1657.26	1.29E-12	1.01E-11	7.85419	0.0156194
-1654.76	1.27E-12	1.00E-11	7.85302	0.0156052
-1652.25	1.26E-12	9.93E-12	7.85166	0.0155913
-1649.75	1.25E-12	9.84E-12	7.8501	0.0155778
-1647.25	1.24E-12	9.75E-12	7.84834	0.0155647
-1644.75	1.23E-12	9.67E-12	7.8464	0.0155519
-1642.24	1.22E-12	9.59E-12	7.84427	0.0155395
-1639.74	1.21E-12	9.50E-12	7.84196	0.0155274
-1637.24	1.20E-12	9.42E-12	7.83947	0.0155157
-1634.73	1.19E-12	9.34E-12	7.8368	0.0155044
-1632.23	1.18E-12	9.25E-12	7.83396	0.0154933
-1629.73	1.17E-12	9.17E-12	7.83096	0.0154826
-1627.23	1.16E-12	9.09E-12	7.82779	0.0154722
-1624.72	1.15E-12	9.01E-12	7.82446	0.0154621
-1622.22	1.14E-12	8.92E-12	7.82229	0.015449
-1619.72	1.13E-12	8.83E-12	7.82011	0.0154358
-1617.22	1.12E-12	8.74E-12	7.81778	0.015423
-1614.71	1.11E-12	8.65E-12	7.81531	0.0154104
-1612.21	1.10E-12	8.56E-12	7.81269	0.0153981
-1609.71	1.08E-12	8.47E-12	7.80993	0.015386
-1607.21	1.07E-12	8.38E-12	7.80704	0.0153742
-1604.7	1.06E-12	8.30E-12	7.80402	0.0153626
-1602.2	1.05E-12	8.21E-12	7.80087	0.0153513
-1599.7	1.04E-12	8.13E-12	7.7976	0.0153402
-1597.19	1.03E-12	8.04E-12	7.7942	0.0153294
-1594.69	1.02E-12	7.96E-12	7.79069	0.0153187
-1592.19	1.01E-12	7.88E-12	7.78706	0.0153083
-1589.69	1.00E-12	7.79E-12	7.78391	0.0152966
-1587.18	9.89E-13	7.70E-12	7.78153	0.015283
-1584.68	9.78E-13	7.61E-12	7.77905	0.0152695
-1582.18	9.67E-13	7.52E-12	7.77647	0.0152562
-1579.68	9.56E-13	7.43E-12	7.77379	0.0152431
-1577.17	9.45E-13	7.34E-12	7.77102	0.0152302
-1574.67	9.34E-13	7.25E-12	7.76816	0.0152174
-1572.17	9.26E-13	7.19E-12	7.76234	0.0152119
-1569.66	9.19E-13	7.13E-12	7.75488	0.0152103
-1567.16	9.12E-13	7.07E-12	7.74733	0.0152089
-1564.66	9.06E-13	7.01E-12	7.73972	0.0152076
-1562.16	8.99E-13	6.95E-12	7.73202	0.0152064
-1559.65	8.92E-13	6.89E-12	7.72426	0.0152054
-1557.15	8.86E-13	6.84E-12	7.71643	0.0152045
-1554.65	8.79E-13	6.78E-12	7.70853	0.0152037
-1552.15	8.73E-13	6.72E-12	7.70058	0.015203
-1549.64	8.67E-13	6.67E-12	7.69256	0.0152025
-1547.14	8.60E-13	6.61E-12	7.6845	0.015202
-1544.64	8.54E-13	6.55E-12	7.67638	0.0152016
-1542.13	8.48E-13	6.50E-12	7.66821	0.0152013
-1539.63	8.41E-13	6.44E-12	7.65989	0.0152014
-1537.13	8.36E-13	6.39E-12	7.65089	0.0152031
-1534.63	8.30E-13	6.34E-12	7.64186	0.0152049
-1532.12	8.25E-13	6.29E-12	7.63279	0.0152067
-1529.62	8.19E-13	6.24E-12	7.62368	0.0152087
-1527.12	8.14E-13	6.19E-12	7.61455	0.0152106
-1524.62	8.08E-13	6.15E-12	7.6054	0.0152126
-1522.11	8.03E-13	6.10E-12	7.59622	0.0152147
-1519.61	7.97E-13	6.05E-12	7.58702	0.0152168
-1517.11	7.92E-13	6.00E-12	7.57781	0.0152189
-1514.6	7.87E-13	5.95E-12	7.56858	0.0152211
-1512.1	7.81E-13	5.91E-12	7.55933	0.0152232
-1509.6	7.76E-13	5.86E-12	7.55008	0.0152254
-1507.1	7.70E-13	5.81E-12	7.54181	0.0152252
-1504.59	7.63E-13	5.75E-12	7.53415	0.0152233
-1502.09	7.57E-13	5.70E-12	7.52649	0.0152215
-1499.59	7.51E-13	5.64E-12	7.51883	0.0152196
-1497.09	7.44E-13	5.59E-12	7.51117	0.0152177
-1494.58	7.38E-13	5.54E-12	7.50351	0.0152158
-1492.08	7.32E-13	5.49E-12	7.49587	0.0152139
-1489.58	7.26E-13	5.44E-12	7.48823	0.0152119
-1487.07	7.20E-13	5.38E-12	7.48061	0.0152099
-1484.57	7.14E-13	5.33E-12	7.473	0.0152079
-1482.07	7.08E-13	5.28E-12	7.46541	0.0152058
-1479.57	7.02E-13	5.23E-12	7.45785	0.0152037
-1477.06	6.96E-13	5.18E-12	7.4503	0.0152015
-1474.56	6.90E-13	5.14E-12	7.44261	0.0151997
-1472.06	6.85E-13	5.09E-12	7.43357	0.0152013
-1469.56	6.81E-13	5.05E-12	7.42455	0.0152029
-1467.05	6.76E-13	5.01E-12	7.41557	0.0152044
-1464.55	6.71E-13	4.97E-12	7.40663	0.0152058
-1462.05	6.66E-13	4.93E-12	7.39772	0.0152071
-1459.55	6.62E-13	4.89E-12	7.38886	0.0152084
-1457.04	6.57E-13	4.85E-12	7.38004	0.0152095
-1454.54	6.53E-13	4.81E-12	7.37127	0.0152106
-1452.04	6.48E-13	4.77E-12	7.36254	0.0152115
-1449.53	6.43E-13	4.73E-12	7.35387	0.0152123
-1447.03	6.39E-13	4.69E-12	7.34524	0.015213
-1444.53	6.34E-13	4.65E-12	7.33668	0.0152136
-1442.03	6.30E-13	4.62E-12	7.32816	0.0152141
-1439.52	6.25E-13	4.58E-12	7.31971	0.0152144
-1437.02	6.21E-13	4.54E-12	7.31132	0.0152147
-1434.52	6.17E-13	4.50E-12	7.30299	0.0152147
-1432.02	6.12E-13	4.47E-12	7.29496	0.015214
-1429.51	6.08E-13	4.43E-12	7.2871	0.0152129
-1427.01	6.03E-13	4.39E-12	7.2793	0.0152117
-1424.51	5.99E-13	4.35E-12	7.27157	0.0152103
-1422	5.94E-13	4.32E-12	7.26392	0.0152087
-1419.5	5.90E-13	4.28E-12	7.25634	0.015207
-1417	5.85E-13	4.24E-12	7.24883	0.015205
-1414.5	5.81E-13	4.21E-12	7.24141	0.015203
-1411.99	5.77E-13	4.17E-12	7.23406	0.0152007
-1409.49	5.72E-13	4.14E-12	7.22679	0.0151983
-1406.99	5.68E-13	4.10E-12	7.2196	0.0151956
-1404.49	5.64E-13	4.07E-12	7.2125	0.0151928
-1401.98	5.59E-13	4.03E-12	7.20548	0.0151898
-1399.48	5.55E-13	4.00E-12	7.19856	0.0151866
-1396.98	5.51E-13	3.96E-12	7.19172	0.0151831
-1394.47	5.47E-13	3.93E-12	7.18497	0.0151795
-1391.97	5.43E-13	3.90E-12	7.17831	0.0151757
-1389.47	5.38E-13	3.86E-12	7.172	0.015171
-1386.97	5.34E-13	3.83E-12	7.16623	0.0151648
-1384.46	5.30E-13	3.79E-12	7.16055	0.0151585
-1381.96	5.25E-13	3.76E-12	7.15498	0.0151519
-1379.46	5.21E-13	3.72E-12	7.1495	0.0151451
-1376.96	5.16E-13	3.69E-12	7.14413	0.0151381
-1374.45	5.12E-13	3.66E-12	7.13886	0.0151308
-1371.95	5.08E-13	3.62E-12	7.13369	0.0151233
-1369.45	5.04E-13	3.59E-12	7.12863	0.0151156
-1366.94	4.99E-13	3.56E-12	7.12368	0.0151076
-1364.44	4.95E-13	3.52E-12	7.11884	0.0150993
-1361.94	4.91E-13	3.49E-12	7.1141	0.0150908
-1359.44	4.87E-13	3.46E-12	7.10948	0.0150821
-1356.93	4.83E-13	3.43E-12	7.10497	0.015073
-1354.43	4.79E-13	3.40E-12	7.10058	0.0150637
-1351.93	4.75E-13	3.37E-12	7.09585	0.0150554
-1349.43	4.71E-13	3.34E-12	7.09117	0.0150469
-1346.92	4.67E-13	3.31E-12	7.08661	0.0150382
-1344.42	4.64E-13	3.28E-12	7.08217	0.0150292
-1341.92	4.60E-13	3.26E-12	7.07786	0.0150199
-1339.41	4.56E-13	3.23E-12	7.07366	0.0150104
-1336.91	4.53E-13	3.20E-12	7.0696	0.0150005
-1334.41	4.49E-13	3.17E-12	7.06565	0.0149904
-1331.91	4.45E-13	3.15E-12	7.06184	0.0149799
-1329.4	4.42E-13	3.12E-12	7.05802	0.0149696
-1326.9	4.39E-13	3.09E-12	7.05393	0.01496
-1324.4	4.35E-13	3.07E-12	7.04997	0.0149501
-1321.9	4.32E-13	3.04E-12	7.04614	0.0149399
-1319.39	4.29E-13	3.02E-12	7.04244	0.0149294
-1316.89	4.26E-13	3.00E-12	7.03888	0.0149185
-1314.39	4.22E-13	2.97E-12	7.03545	0.0149074
-1311.89	4.19E-13	2.95E-12	7.03217	0.014896
-1309.38	4.16E-13	2.92E-12	7.02901	0.0148842
-1306.88	4.13E-13	2.90E-12	7.026	0.0148722
-1304.38	4.10E-13	2.88E-12	7.02313	0.0148598
-1301.87	4.07E-13	2.85E-12	7.0204	0.0148471
-1299.37	4.04E-13	2.83E-12	7.01782	0.014834
-1296.87	4.01E-13	2.81E-12	7.01521	0.0148211
-1294.37	3.98E-13	2.79E-12	7.01267	0.0148081
-1291.86	3.95E-13	2.77E-12	7.01029	0.0147947
-1289.36	3.92E-13	2.75E-12	7.00804	0.014781
-1286.86	3.89E-13	2.72E-12	7.00595	0.0147669
-1284.36	3.86E-13	2.70E-12	7.00401	0.0147526
-1281.85	3.83E-13	2.68E-12	7.00221	0.0147379
-1279.35	3.80E-13	2.66E-12	7.00057	0.0147228
-1276.85	3.77E-13	2.64E-12	6.99908	0.0147074
-1274.34	3.75E-13	2.62E-12	6.99774	0.0146917
-1271.84	3.72E-13	2.60E-12	6.99656	0.0146756
-1269.34	3.69E-13	2.58E-12	6.99554	0.0146592
-1266.84	3.66E-13	2.56E-12	6.99467	0.0146424
-1264.33	3.64E-13	2.54E-12	6.99395	0.0146253
-1261.83	3.61E-13	2.52E-12	6.99338	0.0146079
-1259.33	3.58E-13	2.50E-12	6.99289	0.0145904
-1256.83	3.55E-13	2.49E-12	6.99256	0.0145725
-1254.32	3.53E-13	2.47E-12	6.99239	0.0145543
-1251.82	3.50E-13	2.45E-12	6.99238	0.0145357
-1249.32	3.48E-13	2.43E-12	6.99254	0.0145167
-1246.81	3.45E-13	2.41E-12	6.99286	0.0144974
-1244.31	3.42E-13	2.39E-12	6.99334	0.0144778
-1241.81	3.40E-13	2.38E-12	6.994	0.0144578
-1239.31	3.37E-13	2.36E-12	6.99482	0.0144374
-1236.8	3.35E-13	2.34E-12	6.9958	0.0144167
-1234.3	3.32E-13	2.32E-12	6.99696	0.0143956
-1231.8	3.30E-13	2.31E-12	6.99829	0.0143742
-1229.3	3.27E-13	2.29E-12	6.99979	0.0143524
-1226.79	3.25E-13	2.27E-12	7.00146	0.0143303
-1224.29	3.22E-13	2.26E-12	7.0033	0.0143078
-1221.79	3.20E-13	2.24E-12	7.00493	0.014286
-1219.28	3.18E-13	2.23E-12	7.00664	0.014264
-1216.78	3.15E-13	2.21E-12	7.00852	0.0142417
-1214.28	3.13E-13	2.19E-12	7.01058	0.014219
-1211.78	3.11E-13	2.18E-12	7.01281	0.014196
-1209.27	3.09E-13	2.16E-12	7.01522	0.0141726
-1206.77	3.06E-13	2.15E-12	7.01782	0.0141488
-1204.27	3.04E-13	2.14E-12	7.02059	0.0141247
-1201.77	3.02E-13	2.12E-12	7.02354	0.0141002
-1199.26	3.00E-13	2.11E-12	7.02668	0.0140754
-1196.76	2.98E-13	2.09E-12	7.02999	0.0140502
-1194.26	2.95E-13	2.08E-12	7.0335	0.0140247
-1191.76	2.93E-13	2.06E-12	7.03718	0.0139988
-1189.25	2.91E-13	2.05E-12	7.04105	0.0139725
-1186.75	2.89E-13	2.04E-12	7.04511	0.0139459
-1184.25	2.87E-13	2.02E-12	7.04955	0.0139185
-1181.74	2.85E-13	2.01E-12	7.05451	0.0138899
-1179.24	2.82E-13	1.99E-12	7.05966	0.0138609
-1176.74	2.80E-13	1.98E-12	7.065	0.0138316
-1174.24	2.78E-13	1.97E-12	7.07053	0.013802
-1171.73	2.76E-13	1.95E-12	7.07625	0.013772
-1169.23	2.74E-13	1.94E-12	7.08217	0.0137417
-1166.73	2.71E-13	1.92E-12	7.08829	0.0137111
-1164.23	2.69E-13	1.91E-12	7.0946	0.0136801
-1161.72	2.67E-13	1.90E-12	7.1011	0.0136487
-1159.22	2.65E-13	1.88E-12	7.10781	0.0136171
-1156.72	2.63E-13	1.87E-12	7.11471	0.0135851
-1154.21	2.61E-13	1.86E-12	7.12181	0.0135528
-1151.71	2.59E-13	1.84E-12	7.12855	0.0135214
-1149.21	2.57E-13	1.83E-12	7.13538	0.01349
-1146.71	2.55E-13	1.82E-12	7.14241	0.0134583
-1144.2	2.53E-13	1.81E-12	7.14964	0.0134263
-1141.7	2.51E-13	1.80E-12	7.15707	0.0133939
-1139.2	2.49E-13	1.79E-12	7.16471	0.0133612
-1136.7	2.47E-13	1.78E-12	7.17255	0.0133281
-1134.19	2.46E-13	1.76E-12	7.1806	0.0132948
-1131.69	2.44E-13	1.75E-12	7.18885	0.0132611
-1129.19	2.42E-13	1.74E-12	7.19731	0.0132271
-1126.68	2.40E-13	1.73E-12	7.20598	0.0131928
-1124.18	2.38E-13	1.72E-12	7.21486	0.0131581
-1121.68	2.37E-13	1.71E-12	7.22395	0.0131232
-1119.18	2.35E-13	1.70E-12	7.23318	0.0130881
-1116.67	2.33E-13	1.69E-12	7.24245	0.0130531
-1114.17	2.31E-13	1.68E-12	7.25193	0.0130178
-1111.67	2.30E-13	1.67E-12	7.26163	0.0129822
-1109.17	2.28E-13	1.66E-12	7.27155	0.0129462
-1106.66	2.26E-13	1.65E-12	7.28168	0.01291
-1104.16	2.25E-13	1.64E-12	7.29202	0.0128735
-1101.66	2.23E-13	1.63E-12	7.30259	0.0128367
-1099.15	2.21E-13	1.62E-12	7.31337	0.0127995
-1096.65	2.20E-13	1.61E-12	7.32437	0.0127621
-1094.15	2.18E-13	1.60E-12	7.3356	0.0127245
-1091.65	2.16E-13	1.59E-12	7.34705	0.0126865
-1089.14	2.15E-13	1.58E-12	7.35872	0.0126482
-1086.64	2.13E-13	1.57E-12	7.37011	0.0126108
-1084.14	2.12E-13	1.56E-12	7.38159	0.0125733
-1081.64	2.10E-13	1.56E-12	7.3933	0.0125356
-1079.13	2.09E-13	1.55E-12	7.40524	0.0124975
-1076.63	2.07E-13	1.54E-12	7.4174	0.0124593
-1074.13	2.06E-13	1.53E-12	7.42979	0.0124207
-1071.62	2.05E-13	1.52E-12	7.4424	0.0123819
-1069.12	2.03E-13	1.51E-12	7.45525	0.0123428
-1066.62	2.02E-13	1.51E-12	7.46832	0.0123034
-1064.12	2.00E-13	1.50E-12	7.48163	0.0122638
-1061.61	1.99E-13	1.49E-12	7.49517	0.0122239
-1059.11	1.98E-13	1.48E-12	7.50894	0.0121838
-1056.61	1.96E-13	1.48E-12	7.52295	0.0121435
-1054.11	1.95E-13	1.47E-12	7.5372	0.0121028
-1051.6	1.93E-13	1.46E-12	7.55193	0.0120615
-1049.1	1.92E-13	1.45E-12	7.56741	0.0120189
-1046.6	1.90E-13	1.44E-12	7.58314	0.0119761
-1044.1	1.89E-13	1.43E-12	7.59912	0.011933
-1041.59	1.87E-13	1.43E-12	7.61534	0.0118897
-1039.09	1.86E-13	1.42E-12	7.6318	0.0118462
-1036.59	1.84E-13	1.41E-12	7.64851	0.0118026
-1034.08	1.83E-13	1.40E-12	7.66547	0.0117587
-1031.58	1.81E-13	1.39E-12	7.68268	0.0117146
-1029.08	1.80E-13	1.39E-12	7.70015	0.0116703
-1026.58	1.79E-13	1.38E-12	7.71786	0.0116258
-1024.07	1.77E-13	1.37E-12	7.73526	0.0115821
-1021.57	1.76E-13	1.36E-12	7.75269	0.0115387
-1019.07	1.75E-13	1.36E-12	7.77037	0.0114951
-1016.57	1.73E-13	1.35E-12	7.78831	0.0114513
-1014.06	1.72E-13	1.34E-12	7.8065	0.0114073
-1011.56	1.71E-13	1.34E-12	7.82495	0.0113631
-1009.06	1.70E-13	1.33E-12	7.84365	0.0113188
-1006.55	1.68E-13	1.32E-12	7.86261	0.0112743
-1004.05	1.67E-13	1.32E-12	7.88183	0.0112296
-1001.55	1.66E-13	1.31E-12	7.90134	0.0111847
-999.046	1.64E-13	1.30E-12	7.92145	0.011139
-996.544	1.63E-13	1.30E-12	7.94183	0.0110931
-994.041	1.62E-13	1.29E-12	7.96247	0.0110472
-991.538	1.61E-13	1.28E-12	7.98338	0.011001
-989.035	1.59E-13	1.28E-12	8.00457	0.0109548
-986.533	1.58E-13	1.27E-12	8.02602	0.0109083
-984.03	1.57E-13	1.26E-12	8.04774	0.0108618
-981.527	1.56E-13	1.26E-12	8.06974	0.0108151
-979.025	1.54E-13	1.25E-12	8.09201	0.0107683
-976.522	1.53E-13	1.24E-12	8.11456	0.0107214
-974.019	1.52E-13	1.24E-12	8.13738	0.0106743
-971.517	1.51E-13	1.23E-12	8.1603	0.0106275
-969.014	1.50E-13	1.22E-12	8.1833	0.0105808
-966.511	1.48E-13	1.22E-12	8.20658	0.010534
-964.008	1.47E-13	1.21E-12	8.23014	0.0104871
-961.506	1.46E-13	1.21E-12	8.25398	0.0104401
-959.003	1.45E-13	1.20E-12	8.27811	0.010393
-956.5	1.44E-13	1.19E-12	8.30252	0.0103458
-953.998	1.43E-13	1.19E-12	8.32722	0.0102985
-951.495	1.42E-13	1.18E-12	8.3522	0.0102512
-948.992	1.40E-13	1.18E-12	8.37748	0.0102037
-946.489	1.39E-13	1.17E-12	8.40331	0.0101557
-943.987	1.38E-13	1.16E-12	8.42949	0.0101076
-941.484	1.37E-13	1.16E-12	8.45596	0.0100595
-938.981	1.36E-13	1.15E-12	8.48272	0.0100112
-936.479	1.35E-13	1.15E-12	8.50979	0.00996294
-933.976	1.34E-13	1.14E-12	8.53716	0.00991459
-931.473	1.33E-13	1.14E-12	8.56482	0.00986618
-928.97	1.31E-13	1.13E-12	8.59279	0.00981771
-926.468	1.30E-13	1.12E-12	8.62107	0.0097692
-923.965	1.29E-13	1.12E-12	8.64965	0.00972065
-921.462	1.28E-13	1.11E-12	8.67855	0.00967205
-918.96	1.27E-13	1.11E-12	8.70775	0.00962342
-916.457	1.26E-13	1.10E-12	8.73726	0.00957476
-913.954	1.25E-13	1.10E-12	8.76708	0.00952607
-911.451	1.24E-13	1.09E-12	8.79724	0.00947732
-908.949	1.23E-13	1.09E-12	8.82775	0.00942851
-906.446	1.22E-13	1.08E-12	8.85858	0.00937969
-903.943	1.21E-13	1.07E-12	8.88972	0.00933085
-901.441	1.20E-13	1.07E-12	8.92119	0.009282
-898.938	1.19E-13	1.06E-12	8.95298	0.00923314
-896.435	1.18E-13	1.06E-12	8.9851	0.00918429
-893.932	1.17E-13	1.05E-12	9.01754	0.00913543
-891.43	1.16E-13	1.05E-12	9.05031	0.00908657
-888.927	1.15E-13	1.04E-12	9.08341	0.00903773
-886.424	1.14E-13	1.04E-12	9.11684	0.00898889
-883.922	1.13E-13	1.03E-12	9.15061	0.00894007
-881.419	1.12E-13	1.03E-12	9.18471	0.00889126
-878.916	1.11E-13	1.02E-12	9.21881	0.00884288
-876.414	1.10E-13	1.02E-12	9.25319	0.0087946
-873.911	1.09E-13	1.01E-12	9.28791	0.00874633
-871.408	1.08E-13	1.01E-12	9.32296	0.00869809
-868.905	1.07E-13	1.00E-12	9.35836	0.00864988
-866.403	1.06E-13	9.97E-13	9.3941	0.0086017
-863.9	1.05E-13	9.92E-13	9.43018	0.00855356
-861.397	1.04E-13	9.87E-13	9.46661	0.00850545
-858.895	1.03E-13	9.82E-13	9.50339	0.00845739
-856.392	1.02E-13	9.77E-13	9.54052	0.00840937
-853.889	1.02E-13	9.73E-13	9.578	0.0083614
-851.386	1.01E-13	9.68E-13	9.61584	0.00831348
-848.884	9.98E-14	9.63E-13	9.65404	0.00826561
-846.381	9.89E-14	9.59E-13	9.69259	0.0082178
-843.878	9.80E-14	9.54E-13	9.7315	0.00817005
-841.376	9.72E-14	9.49E-13	9.77077	0.00812236
-838.873	9.63E-14	9.45E-13	9.81041	0.00807474
-836.37	9.54E-14	9.40E-13	9.85041	0.00802719
-833.867	9.46E-14	9.36E-13	9.89078	0.0079797
-831.365	9.37E-14	9.31E-13	9.93152	0.00793229
-828.862	9.29E-14	9.26E-13	9.97264	0.00788496
-826.359	9.21E-14	9.22E-13	10.0141	0.0078377
-823.857	9.12E-14	9.17E-13	10.056	0.00779053
-821.354	9.04E-14	9.13E-13	10.0976	0.00774403
-818.851	8.97E-14	9.09E-13	10.1394	0.00769785
-816.348	8.89E-14	9.05E-13	10.1815	0.00765176
-813.846	8.81E-14	9.01E-13	10.224	0.00760574
-811.343	8.74E-14	8.97E-13	10.2668	0.00755981
-808.84	8.66E-14	8.93E-13	10.3101	0.00751397
-806.338	8.59E-14	8.89E-13	10.3537	0.00746822
-803.835	8.51E-14	8.85E-13	10.3977	0.00742255
-801.332	8.44E-14	8.81E-13	10.4421	0.00737699
-798.829	8.37E-14	8.77E-13	10.4869	0.00733152
-796.327	8.29E-14	8.73E-13	10.5321	0.00728614
-793.824	8.22E-14	8.70E-13	10.5777	0.00724087
-791.321	8.15E-14	8.66E-13	10.6239	0.0071955
-788.819	8.07E-14	8.61E-13	10.6718	0.00714921
-786.316	7.99E-14	8.56E-13	10.72	0.00710304
-783.813	7.91E-14	8.52E-13	10.7687	0.007057
-781.311	7.83E-14	8.47E-13	10.8178	0.00701108
-778.808	7.75E-14	8.42E-13	10.8673	0.00696529
-776.305	7.68E-14	8.38E-13	10.9172	0.00691964
-773.802	7.60E-14	8.33E-13	10.9676	0.00687411
-771.3	7.52E-14	8.29E-13	11.0184	0.00682872
-768.797	7.45E-14	8.24E-13	11.0696	0.00678346
-766.294	7.37E-14	8.20E-13	11.1213	0.00673834
-763.792	7.30E-14	8.15E-13	11.1731	0.0066936
-761.289	7.23E-14	8.11E-13	11.225	0.00664919
-758.786	7.16E-14	8.07E-13	11.2774	0.00660491
-756.283	7.09E-14	8.03E-13	11.3302	0.00656077
-753.781	7.02E-14	7.99E-13	11.3835	0.00651677
-751.278	6.95E-14	7.94E-13	11.4372	0.00647291
-748.775	6.88E-14	7.90E-13	11.4914	0.00642919
-746.273	6.81E-14	7.86E-13	11.546	0.00638562
-743.77	6.74E-14	7.82E-13	11.6011	0.00634219
-741.267	6.67E-14	7.78E-13	11.6566	0.00629891
-738.764	6.60E-14	7.74E-13	11.7126	0.00625578
-736.262	6.54E-14	7.69E-13	11.769	0.0062128
-733.759	6.47E-14	7.65E-13	11.8259	0.00616998
-731.256	6.41E-14	7.61E-13	11.8828	0.00612763
-728.754	6.34E-14	7.57E-13	11.9401	0.00608543
-726.251	6.28E-14	7.54E-13	11.9979	0.00604338
-723.748	6.22E-14	7.50E-13	12.0562	0.00600149
-721.245	6.16E-14	7.46E-13	12.1149	0.00595974
-718.743	6.09E-14	7.42E-13	12.1741	0.00591815
-716.24	6.03E-14	7.38E-13	12.2339	0.00587671
-713.737	5.97E-14	7.34E-13	12.294	0.00583543
-711.235	5.91E-14	7.30E-13	12.3547	0.0057943
-708.732	5.85E-14	7.26E-13	12.4159	0.00575333
-706.229	5.79E-14	7.22E-13	12.4775	0.00571252
-703.726	5.73E-14	7.19E-13	12.5397	0.00567186
-701.224	5.67E-14	7.15E-13	12.6026	0.00563123
-698.721	5.61E-14	7.11E-13	12.6664	0.00559059
-696.218	5.55E-14	7.07E-13	12.7306	0.00555012
-693.716	5.49E-14	7.03E-13	12.7954	0.00550981
-691.213	5.43E-14	6.98E-13	12.8606	0.00546968
-688.71	5.37E-14	6.94E-13	12.9264	0.0054297
-686.207	5.31E-14	6.90E-13	12.9928	0.0053899
-683.705	5.26E-14	6.86E-13	13.0597	0.00535026
-681.202	5.20E-14	6.82E-13	13.1271	0.0053108
-678.699	5.14E-14	6.78E-13	13.195	0.0052715
-676.197	5.09E-14	6.74E-13	13.2636	0.00523237
-673.694	5.03E-14	6.70E-13	13.3326	0.00519341
-671.191	4.97E-14	6.66E-13	13.4022	0.00515462
-668.689	4.92E-14	6.63E-13	13.4724	0.005116
-666.186	4.86E-14	6.59E-13	13.5432	0.00507755
-663.683	4.81E-14	6.55E-13	13.6145	0.00503927
-661.18	4.75E-14	6.51E-13	13.6864	0.00500117
-658.678	4.70E-14	6.47E-13	13.7589	0.00496323
-656.175	4.65E-14	6.43E-13	13.832	0.00492547
-653.672	4.59E-14	6.39E-13	13.9056	0.00488787
-651.17	4.54E-14	6.35E-13	13.9799	0.00485045
-648.667	4.49E-14	6.31E-13	14.0547	0.00481321
-646.164	4.44E-14	6.27E-13	14.1302	0.00477613
-643.661	4.39E-14	6.23E-13	14.2063	0.00473922
-641.159	4.34E-14	6.19E-13	14.283	0.00470249
-638.656	4.28E-14	6.15E-13	14.3604	0.00466593
-636.153	4.23E-14	6.11E-13	14.4383	0.00462954
-633.651	4.18E-14	6.07E-13	14.517	0.00459332
-631.148	4.14E-14	6.04E-13	14.5962	0.00455727
-628.645	4.09E-14	6.00E-13	14.6761	0.0045214
-626.142	4.04E-14	5.96E-13	14.7567	0.00448569
-623.64	3.99E-14	5.92E-13	14.8379	0.00445016
-621.137	3.94E-14	5.88E-13	14.9199	0.00441479
-618.634	3.89E-14	5.84E-13	15.0025	0.0043796
-616.132	3.85E-14	5.80E-13	15.0857	0.00434458
-613.629	3.80E-14	5.77E-13	15.1697	0.00430973
-611.126	3.75E-14	5.73E-13	15.2544	0.00427504
-608.623	3.71E-14	5.69E-13	15.3398	0.00424053
-606.121	3.66E-14	5.65E-13	15.4259	0.00420619
-603.618	3.62E-14	5.61E-13	15.5128	0.00417201
-601.115	3.57E-14	5.57E-13	15.6003	0.004138
-598.613	3.53E-14	5.54E-13	15.6887	0.00410416
-596.11	3.48E-14	5.50E-13	15.7777	0.00407049
-593.607	3.44E-14	5.46E-13	15.8676	0.00403698
-591.104	3.40E-14	5.42E-13	15.9582	0.00400364
-588.602	3.35E-14	5.38E-13	16.0496	0.00397047
-586.099	3.31E-14	5.35E-13	16.1418	0.00393746
-583.596	3.27E-14	5.31E-13	16.2348	0.00390462
-581.094	3.23E-14	5.27E-13	16.3286	0.00387193
-578.591	3.19E-14	5.23E-13	16.4233	0.00383942
-576.088	3.15E-14	5.20E-13	16.5187	0.00380707
-573.586	3.10E-14	5.16E-13	16.6151	0.00377487
-571.083	3.06E-14	5.12E-13	16.7122	0.00374284
-568.58	3.02E-14	5.08E-13	16.8103	0.00371098
-566.077	2.98E-14	5.05E-13	16.9092	0.00367927
-563.575	2.94E-14	5.01E-13	17.0091	0.00364772
-561.072	2.91E-14	4.97E-13	17.1095	0.00361641
-558.569	2.87E-14	4.94E-13	17.2107	0.00358531
-556.067	2.83E-14	4.90E-13	17.3128	0.00355436
-553.564	2.79E-14	4.86E-13	17.4158	0.00352358
-551.061	2.76E-14	4.83E-13	17.5198	0.00349294
-548.558	2.72E-14	4.79E-13	17.6247	0.00346246
-546.056	2.68E-14	4.76E-13	17.7306	0.00343213
-543.553	2.65E-14	4.72E-13	17.8376	0.00340196
-541.05	2.61E-14	4.68E-13	17.9455	0.00337193
-538.548	2.57E-14	4.65E-13	18.0545	0.00334206
-536.045	2.54E-14	4.61E-13	18.1646	0.00331234
-533.542	2.50E-14	4.58E-13	18.2757	0.00328276
-531.039	2.47E-14	4.54E-13	18.3879	0.00325333
-528.537	2.44E-14	4.51E-13	18.5012	0.00322405
-526.034	2.40E-14	4.47E-13	18.6156	0.00319492
-523.531	2.37E-14	4.44E-13	18.7312	0.00316593
-521.029	2.34E-14	4.40E-13	18.8479	0.00313709
-518.526	2.30E-14	4.37E-13	18.9658	0.00310839
-516.023	2.27E-14	4.33E-13	19.0852	0.00307978
-513.52	2.24E-14	4.29E-13	19.2067	0.00305113
-511.018	2.20E-14	4.26E-13	19.3295	0.00302264
-508.515	2.17E-14	4.22E-13	19.4536	0.00299428
-506.012	2.14E-14	4.19E-13	19.579	0.00296607
-503.51	2.11E-14	4.15E-13	19.7057	0.002938
-501.007	2.07E-14	4.11E-13	19.8338	0.00291008
-498.504	2.04E-14	4.08E-13	19.9632	0.00288229
-496.001	2.01E-14	4.04E-13	20.0941	0.00285465
-493.499	1.98E-14	4.01E-13	20.2264	0.00282715
-490.996	1.95E-14	3.97E-13	20.3602	0.00279978
-488.493	1.92E-14	3.94E-13	20.4955	0.00277255
-485.991	1.89E-14	3.90E-13	20.6323	0.00274547
-483.488	1.86E-14	3.87E-13	20.7706	0.00271851
-480.985	1.83E-14	3.83E-13	20.9105	0.0026917
-478.483	1.80E-14	3.80E-13	21.0521	0.00266501
-475.98	1.77E-14	3.76E-13	21.1953	0.00263846
-473.477	1.75E-14	3.73E-13	21.3402	0.00261205
-470.974	1.72E-14	3.69E-13	21.4855	0.00258596
-468.472	1.69E-14	3.66E-13	21.6323	0.00256004
-465.969	1.67E-14	3.63E-13	21.7808	0.00253424
-463.466	1.64E-14	3.60E-13	21.9312	0.00250856
-460.964	1.61E-14	3.56E-13	22.0834	0.00248301
-458.461	1.59E-14	3.53E-13	22.2376	0.00245759
-455.958	1.56E-14	3.50E-13	22.3936	0.00243228
-453.455	1.54E-14	3.47E-13	22.5516	0.0024071
-450.953	1.51E-14	3.44E-13	22.7117	0.00238204
-448.45	1.49E-14	3.40E-13	22.8738	0.0023571
-445.947	1.46E-14	3.37E-13	23.038	0.00233228
-443.445	1.44E-14	3.34E-13	23.2044	0.00230758
-440.942	1.42E-14	3.31E-13	23.373	0.002283
-438.439	1.39E-14	3.28E-13	23.5442	0.0022585
-435.936	1.37E-14	3.25E-13	23.7183	0.00223404
-433.434	1.35E-14	3.21E-13	23.8948	0.0022097
-430.931	1.32E-14	3.18E-13	24.0738	0.00218547
-428.428	1.30E-14	3.15E-13	24.2552	0.00216137
-425.926	1.28E-14	3.12E-13	24.4392	0.00213738
-423.423	1.25E-14	3.09E-13	24.6258	0.00211351
-420.92	1.23E-14	3.06E-13	24.8151	0.00208976
-418.417	1.21E-14	3.03E-13	25.0072	0.00206612
-415.915	1.19E-14	3.00E-13	25.202	0.00204259
-413.412	1.17E-14	2.96E-13	25.3998	0.00201918
-410.909	1.15E-14	2.93E-13	25.6005	0.00199588
-408.407	1.13E-14	2.90E-13	25.8042	0.0019727
-405.904	1.10E-14	2.87E-13	26.0111	0.00194963
-403.401	1.08E-14	2.84E-13	26.2211	0.00192667
-400.898	1.06E-14	2.81E-13	26.4345	0.00190382
-398.396	1.04E-14	2.78E-13	26.6533	0.0018809
-395.893	1.02E-14	2.75E-13	26.8757	0.00185807
-393.39	1.00E-14	2.72E-13	27.1018	0.00183536
-390.888	9.84E-15	2.69E-13	27.3315	0.00181277
-388.385	9.65E-15	2.66E-13	27.565	0.00179029
-385.882	9.46E-15	2.63E-13	27.8024	0.00176792
-383.379	9.27E-15	2.60E-13	28.0437	0.00174567
-380.877	9.08E-15	2.57E-13	28.2891	0.00172354
-378.374	8.90E-15	2.54E-13	28.5387	0.00170151
-375.871	8.72E-15	2.51E-13	28.7927	0.0016796
-373.369	8.54E-15	2.48E-13	29.051	0.00165781
-370.866	8.37E-15	2.45E-13	29.3139	0.00163612
-368.363	8.19E-15	2.42E-13	29.5805	0.00161462
-365.861	8.03E-15	2.40E-13	29.8502	0.00159333
-363.358	7.86E-15	2.37E-13	30.1249	0.00157216
-360.855	7.70E-15	2.34E-13	30.4046	0.00155109
-358.352	7.54E-15	2.32E-13	30.6894	0.00153013
-355.85	7.39E-15	2.29E-13	30.9796	0.00150928
-353.347	7.23E-15	2.26E-13	31.2753	0.00148853
-350.844	7.08E-15	2.24E-13	31.5767	0.0014679
-348.342	6.93E-15	2.21E-13	31.8838	0.00144737
-345.839	6.78E-15	2.18E-13	32.197	0.00142695
-343.336	6.64E-15	2.16E-13	32.5163	0.00140664
-340.833	6.49E-15	2.13E-13	32.8419	0.00138644
-338.331	6.35E-15	2.11E-13	33.1741	0.00136635
-335.828	6.21E-15	2.08E-13	33.5131	0.00134637
-333.325	6.07E-15	2.06E-13	33.859	0.0013265
-330.823	5.94E-15	2.03E-13	34.2121	0.00130674
-328.32	5.80E-15	2.01E-13	34.5726	0.00128709
-325.817	5.67E-15	1.98E-13	34.9407	0.00126755
-323.314	5.54E-15	1.96E-13	35.3166	0.00124812
-320.812	5.41E-15	1.93E-13	35.7007	0.00122881
-318.309	5.29E-15	1.91E-13	36.0932	0.00120961
-315.806	5.16E-15	1.88E-13	36.4943	0.00119052
-313.304	5.04E-15	1.86E-13	36.9043	0.00117155
-310.801	4.92E-15	1.84E-13	37.3235	0.00115269
-308.298	4.80E-15	1.81E-13	37.7527	0.00113393
-305.795	4.69E-15	1.79E-13	38.193	0.00111524
-303.293	4.57E-15	1.77E-13	38.6435	0.00109667
-300.79	4.46E-15	1.74E-13	39.1046	0.00107822
-298.287	4.35E-15	1.72E-13	39.5765	0.00105989
-295.785	4.24E-15	1.70E-13	40.0597	0.00104168
-293.282	4.13E-15	1.67E-13	40.5546	0.0010236
-290.779	4.02E-15	1.65E-13	41.0616	0.00100563
-288.276	3.92E-15	1.63E-13	41.5811	0.000987796
-285.774	3.82E-15	1.61E-13	42.1135	0.000970082
-283.271	3.72E-15	1.58E-13	42.6593	0.000952494
-280.768	3.62E-15	1.56E-13	43.219	0.000935032
-278.266	3.52E-15	1.54E-13	43.793	0.000917699
-275.763	3.43E-15	1.52E-13	44.3805	0.00090053
-273.26	3.33E-15	1.50E-13	44.9829	0.000883504
-270.758	3.24E-15	1.48E-13	45.6012	0.000866606
-268.255	3.15E-15	1.46E-13	46.2361	0.000849839
-265.752	3.07E-15	1.44E-13	46.8882	0.000833204
-263.249	2.98E-15	1.42E-13	47.558	0.000816702
-260.747	2.90E-15	1.40E-13	48.2464	0.000800335
-258.244	2.81E-15	1.38E-13	48.9539	0.000784102
-255.741	2.73E-15	1.36E-13	49.6814	0.000768007
-253.239	2.65E-15	1.34E-13	50.4296	0.00075205
-250.736	2.57E-15	1.32E-13	51.1994	0.000736233
-248.233	2.50E-15	1.30E-13	51.9916	0.000720556
-245.73	2.42E-15	1.28E-13	52.8071	0.000705022
-243.228	2.35E-15	1.26E-13	53.6468	0.000689631
-240.725	2.28E-15	1.24E-13	54.5117	0.000674385
-238.222	2.21E-15	1.22E-13	55.4029	0.000659286
-235.72	2.14E-15	1.20E-13	56.322	0.000644327
-233.217	2.07E-15	1.19E-13	57.2709	0.000629501
-230.714	2.00E-15	1.17E-13	58.2496	0.000614827
-228.211	1.94E-15	1.15E-13	59.2593	0.000600306
-225.709	1.88E-15	1.13E-13	60.3014	0.00058594
-223.206	1.81E-15	1.11E-13	61.3773	0.000571731
-220.703	1.75E-15	1.10E-13	62.4885	0.000557679
-218.201	1.69E-15	1.08E-13	63.6365	0.000543787
-215.698	1.64E-15	1.06E-13	64.8231	0.000530055
-213.195	1.58E-15	1.04E-13	66.0499	0.000516486
-210.692	1.52E-15	1.03E-13	67.3188	0.00050308
-208.19	1.47E-15	1.01E-13	68.6318	0.000489839
-205.687	1.42E-15	9.92E-14	69.9908	0.000476764
-203.184	1.37E-15	9.75E-14	71.3982	0.000463857
-200.682	1.32E-15	9.59E-14	72.8562	0.00045112
-198.179	1.27E-15	9.42E-14	74.3672	0.000438553
-195.676	1.22E-15	9.26E-14	75.9338	0.000426158
-193.173	1.17E-15	9.10E-14	77.5588	0.000413936
-190.671	1.13E-15	8.94E-14	79.2451	0.000401888
-188.168	1.08E-15	8.78E-14	80.9958	0.000390017
-185.665	1.04E-15	8.62E-14	82.8141	0.000378322
-183.163	9.99E-16	8.46E-14	84.7037	0.000366805
-180.66	9.58E-16	8.31E-14	86.6681	0.000355468
-178.157	9.19E-16	8.15E-14	88.7114	0.000344311
-175.655	8.81E-16	8.00E-14	90.8378	0.000333336
-173.152	8.43E-16	7.85E-14	93.0518	0.000322543
-170.649	8.07E-16	7.70E-14	95.3582	0.000311934
-168.146	7.72E-16	7.55E-14	97.7621	0.000301509
-165.644	7.38E-16	7.40E-14	100.269	0.00029127
-163.141	7.05E-16	7.25E-14	102.885	0.000281217
-160.638	6.73E-16	7.10E-14	105.616	0.00027135
-158.136	6.42E-16	6.96E-14	108.469	0.000261672
-155.633	6.11E-16	6.81E-14	111.452	0.000252181
-153.13	5.82E-16	6.67E-14	114.571	0.000242879
-150.627	5.54E-16	6.53E-14	117.836	0.000233767
-148.125	5.27E-16	6.39E-14	121.248	0.000224862
-145.622	5.01E-16	6.25E-14	124.818	0.000216158
-143.119	4.76E-16	6.12E-14	128.562	0.000207642
-140.617	4.52E-16	5.98E-14	132.49	0.000199314
-138.114	4.28E-16	5.85E-14	136.617	0.000191174
-135.611	4.06E-16	5.72E-14	140.954	0.000183223
-133.108	3.84E-16	5.58E-14	145.515	0.000175461
-130.606	3.63E-16	5.45E-14	150.317	0.000167888
-128.103	3.42E-16	5.32E-14	155.377	0.000160503
-125.6	3.23E-16	5.19E-14	160.712	0.000153306
-123.098	3.04E-16	5.06E-14	166.342	0.000146297
-120.595	2.86E-16	4.93E-14	172.291	0.000139476
-118.092	2.69E-16	4.80E-14	178.581	0.000132841
-115.589	2.52E-16	4.67E-14	185.239	0.000126393
-113.087	2.36E-16	4.54E-14	192.295	0.000120129
-110.584	2.21E-16	4.41E-14	199.793	0.00011404
-108.081	2.06E-16	4.29E-14	207.756	0.000108136
-105.579	1.92E-16	4.16E-14	216.221	0.000102416
-103.076	1.79E-16	4.03E-14	225.232	9.69E-05
-100.573	1.66E-16	3.90E-14	234.836	9.15E-05
-98.0705	1.54E-16	3.78E-14	245.086	8.63E-05
-95.5678	1.43E-16	3.65E-14	256.039	8.13E-05
-93.0651	1.32E-16	3.53E-14	267.762	7.65E-05
-90.5623	1.21E-16	3.40E-14	280.328	7.19E-05
-88.0596	1.12E-16	3.28E-14	293.819	6.74E-05
-85.5569	1.02E-16	3.16E-14	308.327	6.31E-05
-83.0542	9.36E-17	3.03E-14	323.957	5.90E-05
-80.5515	8.54E-17	2.91E-14	340.827	5.50E-05
-78.0488	7.77E-17	2.79E-14	359.071	5.12E-05
-75.5461	7.05E-17	2.67E-14	378.844	4.76E-05
-73.0434	6.37E-17	2.55E-14	400.322	4.41E-05
-70.5407	5.74E-17	2.43E-14	423.706	4.08E-05
-68.0379	5.15E-17	2.31E-14	449.231	3.76E-05
-65.5352	4.60E-17	2.19E-14	477.169	3.46E-05
-63.0325	4.09E-17	2.08E-14	507.838	3.18E-05
-60.5298	3.62E-17	1.96E-14	541.612	2.90E-05
-58.0271	3.19E-17	1.85E-14	578.93	2.65E-05
-55.5244	2.80E-17	1.74E-14	620.318	2.40E-05
-53.0217	2.44E-17	1.62E-14	666.404	2.18E-05
-50.519	2.11E-17	1.51E-14	717.947	1.96E-05
-48.0163	1.81E-17	1.40E-14	775.873	1.76E-05
-45.5136	1.54E-17	1.30E-14	841.318	1.57E-05
-43.0108	1.30E-17	1.19E-14	915.696	1.39E-05
-40.5081	1.09E-17	1.09E-14	1000.79	1.23E-05
-38.0054	8.97E-18	9.86E-15	1098.85	1.08E-05
-35.5027	7.31E-18	8.87E-15	1212.83	9.34E-06
-33	5.87E-18	7.91E-15	1346.57	8.04E-06
