# Supplementary material for: Flow laws for ice constrained by 70 years of laboratory experiments
Source: Nat Geosci. 2025 Mar 28;18(4):296–304. doi: 10.1038/s41561-025-01661-z (PMC11981940; doi:10.1038/s41561-025-01661-z)
Supplement: Supplementary file 9 — Statistical source data. [file 41561_2025_1661_MOESM9_ESM.xlsx]

## Sheet: Source_data_Extended_data_Fig2a
Stress_MPa	StrainRate	Error_Log
1.45	1.16479286944191e-06	-0.0887426
1.24	7.89793438639125e-07	-0.100444
1.15	5.36437246963563e-07	-0.0771695
1.34	7.88197251414713e-07	-0.0664678
23.2	0.00035	-0.205769
14.4	0.00035	-0.162936
1.22	6.10749185667752e-07	-0.138191
1.12	1.01010101010101e-06	-0.166806
1.13	1.00806451612903e-06	-0.162653
1.22	1.10619469026549e-06	-0.154931
1.17	1.09529025191676e-06	-0.172344
1.2	1.09289617486339e-06	-0.155981
1.85	2.16e-06	-0.219603
8.09	0.000202	-0.249735
3.3	1.14e-05	-0.223021
5.42	4.6e-05	-0.212979
2.23	1.2e-06	-0.0603452
6.17	3.81e-05	-0.122433
7.61	8.24e-05	-0.132548
4.01	1.02e-05	-0.108346
1.50688	4.60725514813321e-05	-0.617928
2.42487	6.23538290724796e-05	-0.461891
2.66736	0.000102768	-0.49283
3.49874	7.90969868789788e-05	-0.32358
12.1763	7.21687836487032e-05	-0.266033
11.6567	7.39008344562721e-05	-0.277774
11.7953	8.42931393016854e-05	-0.3041
7.96743	6.87046820335655e-05	-0.270851
8.31384	5.47905405460955e-05	-0.214701
1.78	1.03e-05	-0.483484
2.92	1.03e-05	-0.268521
2.54	1.11e-05	-0.339899
2.85	1.11e-05	-0.289888
2.13	1.03e-05	-0.405524
4.33	1.03e-05	-0.254426
4.88	8.09e-06	-0.167532
3.64	1.13e-05	-0.343227
4.69	1.09e-05	-0.227938
4.66	1.1e-05	-0.232047
8.24	1.08e-05	-0.151782
8.71	1.07e-05	-0.126345
8.93	1.03e-05	-0.109996
7.6	1.11e-05	-0.190862
7.82	1.1e-05	-0.177159
8.44	2.8e-05	-0.279278
8.8	2.8e-05	-0.261138
9.09	2.7e-05	-0.241792
10.92	5.6e-05	-0.267741
11.29	5.4e-05	-0.248005
10.63	5.4e-05	-0.274166
8.82	1e-05	-0.1111
8.27	1.1e-05	-0.15286
8.98	1.1e-05	-0.117089
10.54	2.8e-05	-0.18278
10.78	2.8e-05	-0.173002
10.3	2.6e-05	-0.182055
12.37	5.4e-05	-0.20833
12.1	5.6e-05	-0.223179
12.83	5.4e-05	-0.192473
4.95	4e-05	-0.225158
8.96	0.000457	-0.320074
6.84	0.000103	-0.221633
7.19	0.000159	-0.262814
4.94	3.49e-05	-0.206292
9.12	0.000326	-0.263488
6.25	9.55e-05	-0.249865
8.03	0.000169	-0.223657
9.83	0.0004	-0.260543
7.11	9.59e-05	-0.19448
9.44	0.000314	-0.243081
10.45	0.000489	-0.263063
6.32	8e-05	-0.21939
4.49	2.53e-05	-0.201204
4.87	3.95e-05	-0.230414
6.36	6e-05	-0.175003
10.89	0.000352	-0.197563
5.57	3.1e-05	-0.137009
5.57	3.1e-05	-0.137009
5.57	3.1e-05	-0.137009
5.57	3.1e-05	-0.137009
5.57	3.1e-05	-0.137009
5.57	3.1e-05	-0.137009
5.57	3.1e-05	-0.137009
5.57	3.1e-05	-0.137009
5.57	3.1e-05	-0.137009
5.57	3.1e-05	-0.137009
5.57	3.1e-05	-0.137009
5.57	3.1e-05	-0.137009
5.57	3.1e-05	-0.137009
5.57	3.1e-05	-0.137009
5.57	3.1e-05	-0.137009
5.57	3.1e-05	-0.137009
5.57	3.1e-05	-0.137009
5.57	3.1e-05	-0.137009
5.57	3.1e-05	-0.137009
5.57	3.1e-05	-0.137009
5.57	3.1e-05	-0.137009
5.57	3.1e-05	-0.137009
5.57	3.1e-05	-0.137009
5.57	3.1e-05	-0.137009
5.57	3.1e-05	-0.137009
5.57	3.1e-05	-0.137009
5.57	3.1e-05	-0.137009
5.57	3.1e-05	-0.137009
5.57	3.1e-05	-0.137009
5.57	3.1e-05	-0.137009
5.57	3.1e-05	-0.137009
5.57	3.1e-05	-0.137009
5.57	3.1e-05	-0.137009
5.57	3.1e-05	-0.137009
5.57	3.1e-05	-0.137009
5.57	3.1e-05	-0.137009
5.57	3.1e-05	-0.137009
5.57	3.1e-05	-0.137009
5.57	3.1e-05	-0.137009
5.57	3.1e-05	-0.137009
5.57	3.1e-05	-0.137009
5.57	3.1e-05	-0.137009
5.57	3.1e-05	-0.137009
5.57	3.1e-05	-0.137009
5.57	3.1e-05	-0.137009
5.57	3.1e-05	-0.137009
5.57	3.1e-05	-0.137009
5.57	3.1e-05	-0.137009
5.57	3.1e-05	-0.137009
0.28	1.23232323232323e-08	-0.0477678
0.22	3.3030303030303e-09	-0.119642
0.6	8.2929292929293e-08	-0.147097
0.59	1.56565656565657e-08	-0.0648757
0.5	1.91919191919192e-08	0.0566951
0.5	9.09090909090909e-09	0.0835047
0.48	1.01010101010101e-08	0.0436771
0.5	1.21212121212121e-08	0.0350121
0.48	8.08080808080808e-09	0.0759804
0.49	4.04040404040404e-09	0.185279
0.49	7.07070707070707e-09	0.104266
0.8	1.03040711182948e-07	0.00405937
1	2.29177183240787e-07	-0.0147515
0.8	1.04061426550818e-07	0.00263239
1	2.269060104881e-07	-0.0133097
0.212132	1.323587291915e-09	0.0579944
0.275772	2.84342528881164e-09	0.0612413
0.424264	1.23515041237016e-08	0.035702
0.636396	5.53415162304123e-08	-0.00531718
1.27279	2.69631511995446e-07	0.066473
1.69706	9.92749342557155e-07	0.00272204
0.424264	4.97144541431837e-09	-0.0098994
0.636396	1.70401567161319e-08	-0.0121384
0.848528	4.12064729077667e-08	-0.0150303
1.27279	1.420512953226e-07	-0.018099
1.69706	3.69411349646877e-07	-0.0315153
2.12132	5.68685057762328e-07	0.00294089
0.275772	4.68505328830062e-10	0.0326076
0.636396	4.68736281921446e-09	0.0623808
0.848528	1.02255337338622e-08	0.0744004
1.27279	3.69775247912811e-08	0.0644077
1.69706	8.24187443713449e-08	0.073317
2.54558	2.98580649166785e-07	0.0630631
0.148492	7.1000652983883e-11	-0.213309
0.212132	1.56223432045118e-10	-0.172569
0.275772	2.13031952788797e-10	-0.103525
0.424264	4.54820081937125e-10	-0.0262364
0.763675	1.84614695119492e-09	0.0262273
1.06066	4.68373352171394e-09	0.0341195
1.27279	7.80567262715497e-09	0.0393613
1.69706	1.42121278257613e-08	0.0775505
2.12132	2.98622636486332e-08	0.0669726
0.636396	4.8491163278413e-08	-0.0540895
0.636396	4.55107997431153e-08	-0.0449068
0.636396	7.11106245986176e-08	-0.109513
0.636396	4.55747752715393e-08	-0.0451102
0.636396	3.55803035461021e-08	-0.00927186
0.551543	1.70665499036682e-08	-0.0654273
0.551543	1.56443374116959e-08	-0.0528311
0.551543	1.71864658567289e-08	-0.0664409
0.551543	1.57762322383372e-08	-0.0540465
0.551543	1.43420293075792e-08	-0.0402489
0.551543	1.33380872560487e-08	-0.0297432
1.06066	1.85277461612361e-07	-0.0952247
1.06066	1.28269011885481e-07	-0.0419911
1.06066	1.1519921184976e-07	-0.0264337
1.06066	1.84757661734897e-07	-0.094818
0.424264	2.8444249839447e-08	-0.0181604
0.424264	2.76684872823886e-08	-0.0141574
0.424264	2.24551619647029e-08	0.00609458
0.424264	1.56344403165887e-08	0.0585059
0.424264	1.98997782057215e-08	0.0235839
0.424264	2.8470240489159e-08	-0.0282637
0.424264	1.56311411738758e-08	0.0585364
0.53033	2.06510700449163e-08	0.0582044
0.53033	2.20752817721519e-08	0.0485498
0.53033	2.42115993630053e-08	0.0351774
0.53033	4.20142459534503e-08	-0.0446136
0.53033	4.84231987260105e-08	-0.0651659
0.53033	1.85147524540629e-08	0.0740126
0.53033	2.13631759085341e-08	0.0532967
0.53033	1.99389641812985e-08	0.0632844
0.53033	4.69989869987749e-08	-0.0608442
0.53033	5.91047866802776e-08	-0.0940223
0.53033	2.42115993630053e-08	0.0351774
0.53033	2.49237052266231e-08	0.0309811
0.53033	3.63173990445079e-08	-0.0235197
0.53033	3.34689755900367e-08	-0.0116955
0.53033	3.84537166353613e-08	-0.0317942
0.53033	3.27568697264189e-08	-0.0085822
0.53033	3.84537166353613e-08	-0.0317942
0.53033	3.84537166353613e-08	-0.0317942
0.53033	2.77721286810943e-08	0.0153155
0.53033	3.20447638628011e-08	-0.00540043
0.53033	3.63173990445079e-08	-0.0235197
0.53033	3.13326579991833e-08	-0.00214715
0.53033	3.06205521355655e-08	0.00118092
0.53033	2.99084462719477e-08	0.00458731
0.53033	3.27568697264189e-08	-0.0085822
0.53033	1.56663289995916e-08	0.0981962
0.53033	1.49542231359738e-08	0.104931
0.53033	1.4242117272356e-08	0.111994
0.246037	3.74282912240805e-08	-0.984156
0.313979	7.14167364109734e-08	-0.97179
0.606597	2.8661571574642e-07	-0.886956
1.5216	1.18467711758148e-06	-0.69299
1.61324	1.46960289897965e-06	-0.69879
2.10136	2.14733597482085e-06	-0.63889
2.58345	2.84184246806359e-06	-0.589756
3.61077	5.59886505286027e-06	-0.542523
3.73852	6.18301072751713e-06	-0.54179
5.79295	1.36678435823935e-05	-0.466423
7.73749	2.69401494106367e-05	-0.438956
1.13946	2.27771824185732e-07	-0.57989
1.22039	2.47286267818702e-07	-0.56199
1.93241	4.82280830381647e-07	-0.45909
2.15179	9.06775964583904e-07	-0.50379
2.61096	9.06775964583904e-07	-0.41979
3.3243	9.74540741766307e-07	-0.325323
4.25991	1.43648137689049e-06	-0.27379
5.18681	2.30038220828702e-06	-0.256456
6.06736	3.71877583324936e-06	-0.25789
6.86594	9.56973694587658e-06	-0.341023
7.36207	1.17733485094014e-05	-0.340723
7.85416	1.54810352670893e-05	-0.352256
8.32339	1.78196840681642e-05	-0.347423
8.53886	2.50668637245364e-05	-0.385723
9.49074	3.79489706207635e-05	-0.399856
10.4304	5.84386264955661e-05	-0.421356
0.536785	3.87436024728002e-08	-0.650356
0.62273	4.27267638159979e-08	-0.600023
1.03395	1.09597336552381e-07	-0.51619
1.31099	1.89234361864498e-07	-0.492156
1.60066	2.17370197515712e-07	-0.425523
2.64606	6.42539750037302e-07	-0.364123
3.61327	1.16493045699045e-06	-0.314956
4.57826	1.92930104705785e-06	-0.28519
5.51061	2.99226463660819e-06	-0.268223
6.5268	5.17130317916962e-06	-0.273923
1.47639	5.02573980109592e-08	-0.248623
1.53993	6.61149996541045e-08	-0.270023
2.13796	1.14974095058049e-07	-0.207623
2.40049	1.51077573192499e-07	-0.196856
3.25162	4.15432051241861e-07	-0.21149
4.13238	9.52138223021403e-07	-0.227456
5.00611	6.25460661742488e-08	-0.736277
5.89658	6.24453350280502e-08	-0.664944
7.21772	1.27497009994371e-07	-0.680477
8.90635	1.8724058959868e-07	-0.64481
10.3562	2.84642667037422e-07	-0.639944
12.2264	3.90571005693757e-07	-0.613644
14.6184	6.42835718671385e-07	-0.608177
15.7797	6.5328095883039e-07	-0.57731
16.9668	7.91954078991278e-07	-0.573677
18.3527	1.05730430374218e-06	-0.58141
1.5787	8.59805066661175e-08	-0.893175
2.61879	2.91809885374184e-07	-0.850275
3.52533	8.22810831267932e-07	-0.871242
3.93459	8.79832499441866e-07	-0.833242
5.37279	1.91029306916366e-06	-0.810175
5.93745	2.34153147516931e-06	-0.796242
7.23103	2.60315483137418e-06	-0.725975
7.87952	4.2884465349682e-06	-0.760942
0.424264	1.56663289995916e-08	0.00128617
0.424264	5.83926808166598e-09	-0.0241082
0.212132	1.01092746467626e-09	-0.148242
0.424264	4.27263518170681e-09	-0.055871
0.636396	1.02543244360963e-08	-0.00651684
0.848528	1.99389641812985e-08	0.0221567
1.06066	4.84231987260105e-08	-0.00938357
0.212132	7.07649225273385e-10	-0.160378
0.424264	1.56663289995916e-09	0.0256027
0.636396	5.69684690894242e-09	0.0148048
0.848528	1.26754843723969e-08	0.0239669
1.69706	1.11088514724377e-07	0.010762
0.424264	1.03981110652416e-09	0.0522965
1.16673	1.56663289995916e-08	0.0989583
1.16673	5.98168925438954e-10	0.135277
0.7	7.65656565656566e-08	-0.010941
0.8	9.84848484848485e-08	0.0106058
0.75	9.47613268608414e-08	-0.0118435
0.7	8.21641263752902e-08	-0.021157
0.8	1.62216624685139e-07	-0.0616361
1.02	1.11e-06	-0.200963
1.01	7.6e-07	-0.150405
1.01	6.54e-07	-0.12866
1.01	9.74e-07	-0.18632
1.01	9.43e-07	-0.181638
1.01	8.44e-07	-0.165582
1.01	8.41e-07	-0.165066

## Sheet: Source_data_Extended_data_Fig2b
Stress_MPa	StrainRate	Error_Log
1.45	1.16479286944191e-06	-0.0659676
1.24	7.89793438639125e-07	-0.0789871
1.15	5.36437246963563e-07	-0.0570252
1.34	7.88197251414713e-07	-0.045018
23.2	0.00035	0.0961665
14.4	0.00035	0.035758
1.22	6.10749185667752e-07	-0.0669083
1.12	1.01010101010101e-06	-0.154563
1.13	1.00806451612903e-06	-0.150417
1.22	1.10619469026549e-06	-0.133337
1.17	1.09529025191676e-06	-0.150281
1.2	1.09289617486339e-06	-0.137697
1.85	2.16e-06	-0.0847814
8.09	0.000202	-0.0891056
3.3	1.14e-05	-0.0721448
5.42	4.6e-05	-0.0547621
2.23	1.2e-06	0.0776833
6.17	3.81e-05	0.0299312
7.61	8.24e-05	0.014629
4.01	1.02e-05	0.0317426
1.50688	4.60725514813321e-05	-0.572596
2.42487	6.23538290724796e-05	-0.410481
2.66736	0.000102768	-0.439725
3.49874	7.90969868789788e-05	-0.281458
12.1763	7.21687836487032e-05	0.034207
11.6567	7.39008344562721e-05	0.0181552
11.7953	8.42931393016854e-05	-0.00259843
7.96743	6.87046820335655e-05	-0.041927
8.31384	5.47905405460955e-05	0.0114286
1.78	1.03e-05	-0.32855
2.92	1.03e-05	-0.113588
2.54	1.11e-05	-0.184711
2.85	1.11e-05	-0.1347
2.13	1.03e-05	-0.250591
4.33	1.03e-05	-0.0346417
4.88	8.09e-06	0.0514337
3.64	1.13e-05	-0.123128
4.69	1.09e-05	-0.00796109
4.66	1.1e-05	-0.0120391
8.24	1.08e-05	0.138352
8.71	1.07e-05	0.163758
8.93	1.03e-05	0.179978
7.6	1.11e-05	0.0993649
7.82	1.1e-05	0.113037
8.44	2.8e-05	0.014088
8.8	2.8e-05	0.0322283
9.09	2.7e-05	0.0514508
10.92	5.6e-05	0.0279767
11.29	5.4e-05	0.0475894
10.63	5.4e-05	0.0214287
8.82	1e-05	0.178773
8.27	1.1e-05	0.137336
8.98	1.1e-05	0.173107
10.54	2.8e-05	0.110586
10.78	2.8e-05	0.120364
10.3	2.6e-05	0.11106
12.37	5.4e-05	0.0872651
12.1	5.6e-05	0.0725394
12.83	5.4e-05	0.103122
4.95	4e-05	-0.0726287
8.96	0.000457	-0.15928
6.84	0.000103	-0.0658943
7.19	0.000159	-0.105602
4.94	3.49e-05	-0.0542249
9.12	0.000326	-0.10384
6.25	9.55e-05	-0.0943823
8.03	0.000169	-0.066238
9.83	0.0004	-0.100201
7.11	9.59e-05	-0.0389836
9.44	0.000314	-0.0835606
10.45	0.000489	-0.10204
6.32	8e-05	-0.0645083
4.49	2.53e-05	-0.0502286
4.87	3.95e-05	-0.0779266
6.36	6e-05	-0.0210982
10.89	0.000352	-0.0376548
5.57	3.1e-05	0.0146559
5.57	3.1e-05	0.0146559
5.57	3.1e-05	0.0146559
5.57	3.1e-05	0.0146559
5.57	3.1e-05	0.0146559
5.57	3.1e-05	0.0146559
5.57	3.1e-05	0.0146559
5.57	3.1e-05	0.0146559
5.57	3.1e-05	0.0146559
5.57	3.1e-05	0.0146559
5.57	3.1e-05	0.0146559
5.57	3.1e-05	0.0146559
5.57	3.1e-05	0.0146559
5.57	3.1e-05	0.0146559
5.57	3.1e-05	0.0146559
5.57	3.1e-05	0.0146559
5.57	3.1e-05	0.0146559
5.57	3.1e-05	0.0146559
5.57	3.1e-05	0.0146559
5.57	3.1e-05	0.0146559
5.57	3.1e-05	0.0146559
5.57	3.1e-05	0.0146559
5.57	3.1e-05	0.0146559
5.57	3.1e-05	0.0146559
5.57	3.1e-05	0.0146559
5.57	3.1e-05	0.0146559
5.57	3.1e-05	0.0146559
5.57	3.1e-05	0.0146559
5.57	3.1e-05	0.0146559
5.57	3.1e-05	0.0146559
5.57	3.1e-05	0.0146559
5.57	3.1e-05	0.0146559
5.57	3.1e-05	0.0146559
5.57	3.1e-05	0.0146559
5.57	3.1e-05	0.0146559
5.57	3.1e-05	0.0146559
5.57	3.1e-05	0.0146559
5.57	3.1e-05	0.0146559
5.57	3.1e-05	0.0146559
5.57	3.1e-05	0.0146559
5.57	3.1e-05	0.0146559
5.57	3.1e-05	0.0146559
5.57	3.1e-05	0.0146559
5.57	3.1e-05	0.0146559
5.57	3.1e-05	0.0146559
5.57	3.1e-05	0.0146559
5.57	3.1e-05	0.0146559
5.57	3.1e-05	0.0146559
5.57	3.1e-05	0.0146559
0.28	1.23232323232323e-08	-0.112609
0.22	3.3030303030303e-09	-0.0711739
0.6	8.2929292929293e-08	-0.0902429
0.59	1.56565656565657e-08	0.08506
0.5	1.91919191919192e-08	0.0554905
0.5	9.09090909090909e-09	0.140512
0.48	1.01010101010101e-08	0.106153
0.5	1.21212121212121e-08	0.0981068
0.48	8.08080808080808e-09	0.137699
0.49	4.04040404040404e-09	0.244646
0.49	7.07070707070707e-09	0.165532
0.8	1.03040711182948e-07	0.0186059
1	2.29177183240787e-07	0.00250726
0.8	1.04061426550818e-07	0.0172123
1	2.269060104881e-07	0.00391526
0.212132	1.323587291915e-09	0.0577655
0.275772	2.84342528881164e-09	0.0636068
0.424264	1.23515041237016e-08	0.0430509
0.636396	5.53415162304123e-08	0.00712029
1.27279	2.69631511995446e-07	0.0842832
1.69706	9.92749342557155e-07	0.0249547
0.424264	4.97144541431837e-09	0.122877
0.636396	1.70401567161319e-08	0.124817
0.848528	4.12064729077667e-08	0.124922
1.27279	1.420512953226e-07	0.126052
1.69706	3.69411349646877e-07	0.115878
2.12132	5.68685057762328e-07	0.151798
0.275772	4.68505328830062e-10	0.203766
0.636396	4.68736281921446e-09	0.241353
0.848528	1.02255337338622e-08	0.25602
1.27279	3.69775247912811e-08	0.250388
1.69706	8.24187443713449e-08	0.262017
2.54558	2.98580649166785e-07	0.256131
0.148492	7.1000652983883e-11	0.0547984
0.212132	1.56223432045118e-10	0.0982147
0.275772	2.13031952788797e-10	0.168311
0.424264	4.54820081937125e-10	0.248173
0.763675	1.84614695119492e-09	0.30539
1.06066	4.68373352171394e-09	0.316441
1.27279	7.80567262715497e-09	0.323415
1.69706	1.42121278257613e-08	0.363638
2.12132	2.98622636486332e-08	0.355579
0.636396	4.8491163278413e-08	0.00859746
0.636396	4.55107997431153e-08	0.017565
0.636396	7.11106245986176e-08	-0.0455275
0.636396	4.55747752715393e-08	0.0173664
0.636396	3.55803035461021e-08	0.0523647
0.551543	1.70665499036682e-08	0.0677822
0.551543	1.56443374116959e-08	0.0800832
0.551543	1.71864658567289e-08	0.0667923
0.551543	1.57762322383372e-08	0.0788963
0.551543	1.43420293075792e-08	0.0923705
0.551543	1.33380872560487e-08	0.10263
1.06066	1.85277461612361e-07	0.0234764
1.06066	1.28269011885481e-07	0.0754623
1.06066	1.1519921184976e-07	0.0906551
1.06066	1.84757661734897e-07	0.0238736
0.424264	2.8444249839447e-08	-0.0579279
0.424264	2.76684872823886e-08	-0.0540187
0.424264	2.24551619647029e-08	-0.0270304
0.424264	1.56344403165887e-08	0.0241525
0.424264	1.98997782057215e-08	-0.00995095
0.424264	2.8470240489159e-08	-0.0605834
0.424264	1.56311411738758e-08	0.0241824
0.53033	2.06510700449163e-08	0.0672973
0.53033	2.20752817721519e-08	0.057869
0.53033	2.42115993630053e-08	0.04481
0.53033	4.20142459534503e-08	-0.0331109
0.53033	4.84231987260105e-08	-0.0531815
0.53033	1.85147524540629e-08	0.082735
0.53033	2.13631759085341e-08	0.0625045
0.53033	1.99389641812985e-08	0.0722582
0.53033	4.69989869987749e-08	-0.0489612
0.53033	5.91047866802776e-08	-0.0813616
0.53033	2.42115993630053e-08	0.04481
0.53033	2.49237052266231e-08	0.040712
0.53033	3.63173990445079e-08	-0.0125114
0.53033	3.34689755900367e-08	-0.000964397
0.53033	3.84537166353613e-08	-0.020592
0.53033	3.27568697264189e-08	0.00207598
0.53033	3.84537166353613e-08	-0.020592
0.53033	3.84537166353613e-08	-0.020592
0.53033	2.77721286810943e-08	0.0254136
0.53033	3.20447638628011e-08	0.00518318
0.53033	3.63173990445079e-08	-0.0125114
0.53033	3.13326579991833e-08	0.00836021
0.53033	3.06205521355655e-08	0.0116103
0.53033	2.99084462719477e-08	0.0149368
0.53033	3.27568697264189e-08	0.00207598
0.53033	1.56663289995916e-08	0.106352
0.53033	1.49542231359738e-08	0.112928
0.53033	1.4242117272356e-08	0.119826
0.246037	3.74282912240805e-08	-0.660572
0.313979	7.14167364109734e-08	-0.646013
0.606597	2.8661571574642e-07	-0.556465
1.5216	1.18467711758148e-06	-0.357683
1.61324	1.46960289897965e-06	-0.362752
2.10136	2.14733597482085e-06	-0.301565
2.58345	2.84184246806359e-06	-0.251481
3.61077	5.59886505286027e-06	-0.201947
3.73852	6.18301072751713e-06	-0.200877
5.79295	1.36678435823935e-05	-0.122819
7.73749	2.69401494106367e-05	-0.0930498
1.13946	2.27771824185732e-07	-0.250178
1.22039	2.47286267818702e-07	-0.231999
1.93241	4.82280830381647e-07	-0.126832
2.15179	9.06775964583904e-07	-0.16939
2.61096	9.06775964583904e-07	-0.0853902
3.3243	9.74540741766307e-07	0.00932103
4.25991	1.43648137689049e-06	0.0621708
5.18681	2.30038220828702e-06	0.0811018
6.06736	3.71877583324936e-06	0.0812981
6.86594	9.56973694587658e-06	0.00137181
7.36207	1.17733485094014e-05	0.00237493
7.85416	1.54810352670893e-05	-0.0082295
8.32339	1.78196840681642e-05	-0.00291882
8.53886	2.50668637245364e-05	-0.040061
9.49074	3.79489706207635e-05	-0.0527873
10.4304	5.84386264955661e-05	-0.0728225
0.536785	3.87436024728002e-08	-0.326654
0.62273	4.27267638159979e-08	-0.275989
1.03395	1.09597336552381e-07	-0.18896
1.31099	1.89234361864498e-07	-0.163073
1.60066	2.17370197515712e-07	-0.0959696
2.64606	6.42539750037302e-07	-0.0308923
3.61327	1.16493045699045e-06	0.0202932
4.57826	1.92930104705785e-06	0.0517715
5.51061	2.99226463660819e-06	0.0702273
6.5268	5.17130317916962e-06	0.0663835
1.47639	5.02573980109592e-08	0.0759617
1.53993	6.61149996541045e-08	0.0554921
2.13796	1.14974095058049e-07	0.119769
2.40049	1.51077573192499e-07	0.131463
3.25162	4.15432051241861e-07	0.120261
4.13238	9.52138223021403e-07	0.107109
5.00611	6.25460661742488e-08	-0.00357686
5.89658	6.24453350280502e-08	0.067751
7.21772	1.27497009994371e-07	0.0546395
8.90635	1.8724058959868e-07	0.0916101
10.3562	2.84642667037422e-07	0.0978979
12.2264	3.90571005693757e-07	0.125271
14.6184	6.42835718671385e-07	0.132429
15.7797	6.5328095883039e-07	0.16335
16.9668	7.91954078991278e-07	0.167636
18.3527	1.05730430374218e-06	0.160884
1.5787	8.59805066661175e-08	-0.320632
2.61879	2.91809885374184e-07	-0.273586
3.52533	8.22810831267932e-07	-0.291035
3.93459	8.79832499441866e-07	-0.252808
5.37279	1.91029306916366e-06	-0.227111
5.93745	2.34153147516931e-06	-0.212487
7.23103	2.60315483137418e-06	-0.141861
7.87952	4.2884465349682e-06	-0.175134
0.424264	1.56663289995916e-08	0.00944173
0.424264	5.83926808166598e-09	0.105462
0.212132	1.01092746467626e-09	0.00717491
0.424264	4.27263518170681e-09	0.104437
0.636396	1.02543244360963e-08	0.156761
0.848528	1.99389641812985e-08	0.187691
1.06066	4.84231987260105e-08	0.159161
0.212132	7.07649225273385e-10	0.0201686
0.424264	1.56663289995916e-09	0.208845
0.636396	5.69684690894242e-09	0.202428
0.848528	1.26754843723969e-08	0.214303
1.69706	1.11088514724377e-07	0.208463
0.424264	1.03981110652416e-09	0.247632
1.16673	1.56663289995916e-08	0.303497
1.16673	5.98168925438954e-10	0.508984
0.7	7.65656565656566e-08	0.00259793
0.8	9.84848484848485e-08	0.0249989
0.75	9.47613268608414e-08	0.00241886
0.7	8.21641263752902e-08	-0.00737871
0.8	1.62216624685139e-07	-0.0455499
1.02	1.11e-06	-0.203418
1.01	7.6e-07	-0.154145
1.01	6.54e-07	-0.13291
1.01	9.74e-07	-0.189219
1.01	9.43e-07	-0.184646
1.01	8.44e-07	-0.168966
1.01	8.41e-07	-0.168462

## Sheet: Source_data_Extended_data_Fig2c
Stress_MPa	StrainRate	Error_Log
1.45	1.16479286944191e-06	-0.0853717
1.24	7.89793438639125e-07	-0.0939878
1.15	5.36437246963563e-07	-0.0676418
1.34	7.88197251414713e-07	-0.0599958
23.2	0.00035	-0.222164
14.4	0.00035	-0.153302
1.22	6.10749185667752e-07	0.0124026
1.12	1.01010101010101e-06	-0.0186504
1.13	1.00806451612903e-06	-0.0144818
1.22	1.10619469026549e-06	-0.00115804
1.17	1.09529025191676e-06	-0.0181404
1.2	1.09289617486339e-06	-0.00440348
1.85	2.16e-06	0.0547288
8.09	0.000202	-0.00414182
3.3	1.14e-05	0.0453992
5.42	4.6e-05	0.0461915
2.23	1.2e-06	0.101049
6.17	3.81e-05	0.0133277
7.61	8.24e-05	-0.00838325
4.01	1.02e-05	0.0324085
1.50688	4.60725514813321e-05	-0.437907
2.42487	6.23538290724796e-05	-0.280732
2.66736	0.000102768	-0.315639
3.49874	7.90969868789788e-05	-0.151386
12.1763	7.21687836487032e-05	-0.0451739
11.6567	7.39008344562721e-05	-0.0559955
11.7953	8.42931393016854e-05	-0.0846586
7.96743	6.87046820335655e-05	-0.0316638
8.31384	5.47905405460955e-05	0.0267939
1.78	1.03e-05	-0.240505
2.92	1.03e-05	-0.0255417
2.54	1.11e-05	-0.0975134
2.85	1.11e-05	-0.0475022
2.13	1.03e-05	-0.162545
4.33	1.03e-05	-0.0277966
4.88	8.09e-06	0.061016
3.64	1.13e-05	-0.117333
4.69	1.09e-05	-0.00175768
4.66	1.1e-05	-0.00593919
8.24	1.08e-05	0.0567758
8.71	1.07e-05	0.0822873
8.93	1.03e-05	0.0989387
7.6	1.11e-05	0.0174783
7.82	1.1e-05	0.0312534
8.44	2.8e-05	-0.0782851
8.8	2.8e-05	-0.0601449
9.09	2.7e-05	-0.0405101
10.92	5.6e-05	-0.0722523
11.29	5.4e-05	-0.0522275
10.63	5.4e-05	-0.0783881
8.82	1e-05	-0.0813931
8.27	1.1e-05	-0.123911
8.98	1.1e-05	-0.0881398
10.54	2.8e-05	-0.16125
10.78	2.8e-05	-0.151472
10.3	2.6e-05	-0.159936
12.37	5.4e-05	-0.192014
12.1	5.6e-05	-0.207152
12.83	5.4e-05	-0.176157
4.95	4e-05	0.0314676
8.96	0.000457	-0.0827903
6.84	0.000103	0.0274821
7.19	0.000159	-0.0171461
4.94	3.49e-05	0.0514173
9.12	0.000326	-0.0235216
6.25	9.55e-05	-0.000149037
8.03	0.000169	0.0215264
9.83	0.0004	-0.0222015
7.11	9.59e-05	0.0552023
9.44	0.000314	-0.00281735
10.45	0.000489	-0.0263169
6.32	8e-05	0.0317321
4.49	2.53e-05	0.0590594
4.87	3.95e-05	0.0263122
6.36	6e-05	0.0784028
10.89	0.000352	-0.0794576
5.57	3.1e-05	0.000389734
5.57	3.1e-05	0.000389734
5.57	3.1e-05	0.000389734
5.57	3.1e-05	0.000389734
5.57	3.1e-05	0.000389734
5.57	3.1e-05	0.000389734
5.57	3.1e-05	0.000389734
5.57	3.1e-05	0.000389734
5.57	3.1e-05	0.000389734
5.57	3.1e-05	0.000389734
5.57	3.1e-05	0.000389734
5.57	3.1e-05	0.000389734
5.57	3.1e-05	0.000389734
5.57	3.1e-05	0.000389734
5.57	3.1e-05	0.000389734
5.57	3.1e-05	0.000389734
5.57	3.1e-05	0.000389734
5.57	3.1e-05	0.000389734
5.57	3.1e-05	0.000389734
5.57	3.1e-05	0.000389734
5.57	3.1e-05	0.000389734
5.57	3.1e-05	0.000389734
5.57	3.1e-05	0.000389734
5.57	3.1e-05	0.000389734
5.57	3.1e-05	0.000389734
5.57	3.1e-05	0.000389734
5.57	3.1e-05	0.000389734
5.57	3.1e-05	0.000389734
5.57	3.1e-05	0.000389734
5.57	3.1e-05	0.000389734
5.57	3.1e-05	0.000389734
5.57	3.1e-05	0.000389734
5.57	3.1e-05	0.000389734
5.57	3.1e-05	0.000389734
5.57	3.1e-05	0.000389734
5.57	3.1e-05	0.000389734
5.57	3.1e-05	0.000389734
5.57	3.1e-05	0.000389734
5.57	3.1e-05	0.000389734
5.57	3.1e-05	0.000389734
5.57	3.1e-05	0.000389734
5.57	3.1e-05	0.000389734
5.57	3.1e-05	0.000389734
5.57	3.1e-05	0.000389734
5.57	3.1e-05	0.000389734
5.57	3.1e-05	0.000389734
5.57	3.1e-05	0.000389734
5.57	3.1e-05	0.000389734
5.57	3.1e-05	0.000389734
0.28	1.23232323232323e-08	-0.0857278
0.22	3.3030303030303e-09	-0.0645847
0.6	8.2929292929293e-08	-0.119421
0.59	1.56565656565657e-08	0.0280084
0.5	1.91919191919192e-08	0.0368342
0.5	9.09090909090909e-09	-0.0122116
0.48	1.01010101010101e-08	0.137668
0.5	1.21212121212121e-08	0.124228
0.48	8.08080808080808e-09	0.139397
0.49	4.04040404040404e-09	0.060532
0.49	7.07070707070707e-09	0.133269
0.8	1.03040711182948e-07	0.0266878
1	2.29177183240787e-07	0.00152938
0.8	1.04061426550818e-07	0.0251825
1	2.269060104881e-07	0.00305026
0.212132	1.323587291915e-09	0.0732903
0.275772	2.84342528881164e-09	0.0704653
0.424264	1.23515041237016e-08	0.0332629
0.636396	5.53415162304123e-08	-0.0196653
1.27279	2.69631511995446e-07	0.0395505
1.69706	9.92749342557155e-07	-0.0345505
0.424264	4.97144541431837e-09	0.0803777
0.636396	1.70401567161319e-08	0.0683568
0.848528	4.12064729077667e-08	0.0584531
1.27279	1.420512953226e-07	0.0455571
1.69706	3.69411349646877e-07	0.0245518
2.12132	5.68685057762328e-07	0.0555822
0.275772	4.68505328830062e-10	0.129943
0.636396	4.68736281921446e-09	0.141428
0.848528	1.02255337338622e-08	0.147254
1.27279	3.69775247912811e-08	0.127054
1.69706	8.24187443713449e-08	0.129599
2.54558	2.98580649166785e-07	0.109123
0.148492	7.1000652983883e-11	-0.127047
0.212132	1.56223432045118e-10	-0.0925683
0.275772	2.13031952788797e-10	-0.0259873
0.424264	4.54820081937125e-10	0.0452784
0.763675	1.84614695119492e-09	0.0866175
1.06066	4.68373352171394e-09	0.0871169
1.27279	7.80567262715497e-09	0.088303
1.69706	1.42121278257613e-08	0.121734
2.12132	2.98622636486332e-08	0.10526
0.636396	4.8491163278413e-08	-0.148986
0.636396	4.55107997431153e-08	-0.125126
0.636396	7.11106245986176e-08	-0.13672
0.636396	4.55747752715393e-08	-0.0534019
0.636396	3.55803035461021e-08	0.0304884
0.551543	1.70665499036682e-08	-0.101135
0.551543	1.56443374116959e-08	-0.0878484
0.551543	1.71864658567289e-08	-0.0880316
0.551543	1.57762322383372e-08	-0.0184009
0.551543	1.43420293075792e-08	0.0115359
0.551543	1.33380872560487e-08	0.0687041
1.06066	1.85277461612361e-07	-0.164687
1.06066	1.28269011885481e-07	-0.0378041
1.06066	1.1519921184976e-07	-0.00601087
1.06066	1.84757661734897e-07	-0.03206
0.424264	2.8444249839447e-08	-0.0932615
0.424264	2.76684872823886e-08	-0.0890389
0.424264	2.24551619647029e-08	0.0758857
0.424264	1.56344403165887e-08	0.024401
0.424264	1.98997782057215e-08	-0.0124365
0.424264	2.8470240489159e-08	-0.0671281
0.424264	1.56311411738758e-08	0.0244332
0.53033	2.06510700449163e-08	0.0750471
0.53033	2.20752817721519e-08	0.0648629
0.53033	2.42115993630053e-08	0.050757
0.53033	4.20142459534503e-08	-0.0334107
0.53033	4.84231987260105e-08	-0.0550904
0.53033	1.85147524540629e-08	0.00409205
0.53033	2.13631759085341e-08	-0.0177602
0.53033	1.99389641812985e-08	-0.00722464
0.53033	4.69989869987749e-08	-0.138162
0.53033	5.91047866802776e-08	-0.17316
0.53033	2.42115993630053e-08	0.050757
0.53033	2.49237052266231e-08	0.0463305
0.53033	3.63173990445079e-08	-0.0111597
0.53033	3.34689755900367e-08	0.00131295
0.53033	3.84537166353613e-08	-0.0198881
0.53033	3.27568697264189e-08	0.00459706
0.53033	3.84537166353613e-08	-0.0198881
0.53033	3.84537166353613e-08	-0.0198881
0.53033	2.77721286810943e-08	0.0298057
0.53033	3.20447638628011e-08	0.00795336
0.53033	3.63173990445079e-08	-0.0111597
0.53033	3.13326579991833e-08	0.0113851
0.53033	3.06205521355655e-08	0.0148957
0.53033	2.99084462719477e-08	0.018489
0.53033	3.27568697264189e-08	0.00459706
0.53033	1.56663289995916e-08	0.117232
0.53033	1.49542231359738e-08	0.124336
0.53033	1.4242117272356e-08	0.131787
0.246037	3.74282912240805e-08	-0.311436
0.313979	7.14167364109734e-08	-0.3042
0.606597	2.8661571574642e-07	-0.230401
1.5216	1.18467711758148e-06	-0.0477025
1.61324	1.46960289897965e-06	-0.0552139
2.10136	2.14733597482085e-06	0.00167469
2.58345	2.84184246806359e-06	0.0485828
3.61077	5.59886505286027e-06	0.0904315
3.73852	6.18301072751713e-06	0.0903768
5.79295	1.36678435823935e-05	0.159445
7.73749	2.69401494106367e-05	0.181523
1.13946	2.27771824185732e-07	-0.0633391
1.22039	2.47286267818702e-07	-0.0460919
1.93241	4.82280830381647e-07	0.0515039
2.15179	9.06775964583904e-07	0.00179041
2.61096	9.06775964583904e-07	0.0857904
3.3243	9.74540741766307e-07	0.179685
4.25991	1.43648137689049e-06	0.228137
5.18681	2.30038220828702e-06	0.241731
6.06736	3.71877583324936e-06	0.236484
6.86594	9.56973694587658e-06	0.145845
7.36207	1.17733485094014e-05	0.1445
7.85416	1.54810352670893e-05	0.130792
8.32339	1.78196840681642e-05	0.134508
8.53886	2.50668637245364e-05	0.0934987
9.49074	3.79489706207635e-05	0.0760724
10.4304	5.84386264955661e-05	0.0511441
0.536785	3.87436024728002e-08	-0.171577
0.62273	4.27267638159979e-08	-0.122021
1.03395	1.09597336552381e-07	-0.0456672
1.31099	1.89234361864498e-07	-0.0259709
1.60066	2.17370197515712e-07	0.0395618
2.64606	6.42539750037302e-07	0.0923554
3.61327	1.16493045699045e-06	0.136797
4.57826	1.92930104705785e-06	0.162558
5.51061	2.99226463660819e-06	0.17604
6.5268	5.17130317916962e-06	0.165996
1.47639	5.02573980109592e-08	0.131854
1.53993	6.61149996541045e-08	0.108277
2.13796	1.14974095058049e-07	0.166283
2.40049	1.51077573192499e-07	0.174881
3.25162	4.15432051241861e-07	0.152215
4.13238	9.52138223021403e-07	0.129663
5.00611	6.25460661742488e-08	-0.0869295
5.89658	6.24453350280502e-08	-0.0155834
7.21772	1.27497009994371e-07	-0.0367848
8.90635	1.8724058959868e-07	-0.00416974
10.3562	2.84642667037422e-07	-0.00262895
12.2264	3.90571005693757e-07	0.0211588
14.6184	6.42835718671385e-07	0.0226688
15.7797	6.5328095883039e-07	0.0534075
16.9668	7.91954078991278e-07	0.0555123
18.3527	1.05730430374218e-06	0.0454843
1.5787	8.59805066661175e-08	-0.205705
2.61879	2.91809885374184e-07	-0.172508
3.52533	8.22810831267932e-07	-0.201706
3.93459	8.79832499441866e-07	-0.164238
5.37279	1.91029306916366e-06	-0.147328
5.93745	2.34153147516931e-06	-0.135011
7.23103	2.60315483137418e-06	-0.0655853
7.87952	4.2884465349682e-06	-0.104516
0.424264	1.56663289995916e-08	-0.0030407
0.424264	5.83926808166598e-09	0.0658372
0.212132	1.01092746467626e-09	-0.0523876
0.424264	4.27263518170681e-09	0.0285383
0.636396	1.02543244360963e-08	0.0709407
0.848528	1.99389641812985e-08	0.0943339
1.06066	4.84231987260105e-08	0.0557478
0.212132	7.07649225273385e-10	-0.068331
0.424264	1.56663289995916e-09	0.111339
0.636396	5.69684690894242e-09	0.0902894
0.848528	1.26754843723969e-08	0.0931009
1.69706	1.11088514724377e-07	0.0626595
0.424264	1.03981110652416e-09	0.137888
1.16673	1.56663289995916e-08	0.163011
1.16673	5.98168925438954e-10	0.179817
0.7	7.65656565656566e-08	0.0300374
0.8	9.84848484848485e-08	0.0495851
0.75	9.47613268608414e-08	0.0274419
0.7	8.21641263752902e-08	0.019261
0.8	1.62216624685139e-07	-0.0266195
1.02	1.11e-06	-0.119804
1.01	7.6e-07	-0.0662385
1.01	6.54e-07	-0.0433005
1.01	9.74e-07	-0.104124
1.01	9.43e-07	-0.0991844
1.01	8.44e-07	-0.0822473
1.01	8.41e-07	-0.0817035

## Sheet: Source_data_Extended_data_Fig2d
Stress_MPa	StrainRate	Error_Log
1.45	1.16479286944191e-06	0.0814564
1.24	7.89793438639125e-07	0.0626257
1.15	5.36437246963563e-07	0.080452
1.34	7.88197251414713e-07	0.0965686
23.2	0.00035	0.214804
14.4	0.00035	0.207719
1.22	6.10749185667752e-07	0.0686141
1.12	1.01010101010101e-06	0.160505
1.13	1.00806451612903e-06	0.164769
1.22	1.10619469026549e-06	0.152509
1.17	1.09529025191676e-06	0.134759
1.2	1.09289617486339e-06	0.157327
1.85	2.16e-06	0.0239305
8.09	0.000202	0.108588
3.3	1.14e-05	0.0468278
5.42	4.6e-05	0.0971338
2.23	1.2e-06	0.124835
6.17	3.81e-05	0.173467
7.61	8.24e-05	0.188849
4.01	1.02e-05	0.141351
1.50688	4.60725514813321e-05	-0.307058
2.42487	6.23538290724796e-05	-0.145958
2.66736	0.000102768	-0.165395
3.49874	7.90969868789788e-05	-0.00151743
12.1763	7.21687836487032e-05	0.100159
11.6567	7.39008344562721e-05	0.0871896
11.7953	8.42931393016854e-05	0.067977
7.96743	6.87046820335655e-05	0.060466
8.31384	5.47905405460955e-05	0.107824
1.78	1.03e-05	-0.225063
2.92	1.03e-05	-0.0101001
2.54	1.11e-05	-0.0793182
2.85	1.11e-05	-0.029307
2.13	1.03e-05	-0.147103
4.33	1.03e-05	0.00954337
4.88	8.09e-06	0.0884121
3.64	1.13e-05	-0.0761533
4.69	1.09e-05	0.0379268
4.66	1.1e-05	0.0341239
8.24	1.08e-05	0.145052
8.71	1.07e-05	0.170165
8.93	1.03e-05	0.185181
7.6	1.11e-05	0.106931
7.82	1.1e-05	0.120318
8.44	2.8e-05	0.0511442
8.8	2.8e-05	0.0692845
9.09	2.7e-05	0.0873403
10.92	5.6e-05	0.0873576
11.29	5.4e-05	0.105795
10.63	5.4e-05	0.0796346
8.82	1e-05	0.181051
8.27	1.1e-05	0.142725
8.98	1.1e-05	0.178496
10.54	2.8e-05	0.146511
10.78	2.8e-05	0.15629
10.3	2.6e-05	0.144561
12.37	5.4e-05	0.144683
12.1	5.6e-05	0.131148
12.83	5.4e-05	0.16054
4.95	4e-05	0.0800708
8.96	0.000457	0.0658566
6.84	0.000103	0.113726
7.19	0.000159	0.086985
4.94	3.49e-05	0.0947903
9.12	0.000326	0.110757
6.25	9.55e-05	0.0830134
8.03	0.000169	0.128193
9.83	0.0004	0.120767
7.11	9.59e-05	0.138535
9.44	0.000314	0.129872
10.45	0.000489	0.12522
6.32	8e-05	0.107719
4.49	2.53e-05	0.0903512
4.87	3.95e-05	0.0744306
6.36	6e-05	0.142877
10.89	0.000352	0.177027
5.57	3.1e-05	0.151731
5.57	3.1e-05	0.151731
5.57	3.1e-05	0.151731
5.57	3.1e-05	0.151731
5.57	3.1e-05	0.151731
5.57	3.1e-05	0.151731
5.57	3.1e-05	0.151731
5.57	3.1e-05	0.151731
5.57	3.1e-05	0.151731
5.57	3.1e-05	0.151731
5.57	3.1e-05	0.151731
5.57	3.1e-05	0.151731
5.57	3.1e-05	0.151731
5.57	3.1e-05	0.151731
5.57	3.1e-05	0.151731
5.57	3.1e-05	0.151731
5.57	3.1e-05	0.151731
5.57	3.1e-05	0.151731
5.57	3.1e-05	0.151731
5.57	3.1e-05	0.151731
5.57	3.1e-05	0.151731
5.57	3.1e-05	0.151731
5.57	3.1e-05	0.151731
5.57	3.1e-05	0.151731
5.57	3.1e-05	0.151731
5.57	3.1e-05	0.151731
5.57	3.1e-05	0.151731
5.57	3.1e-05	0.151731
5.57	3.1e-05	0.151731
5.57	3.1e-05	0.151731
5.57	3.1e-05	0.151731
5.57	3.1e-05	0.151731
5.57	3.1e-05	0.151731
5.57	3.1e-05	0.151731
5.57	3.1e-05	0.151731
5.57	3.1e-05	0.151731
5.57	3.1e-05	0.151731
5.57	3.1e-05	0.151731
5.57	3.1e-05	0.151731
5.57	3.1e-05	0.151731
5.57	3.1e-05	0.151731
5.57	3.1e-05	0.151731
5.57	3.1e-05	0.151731
5.57	3.1e-05	0.151731
5.57	3.1e-05	0.151731
5.57	3.1e-05	0.151731
5.57	3.1e-05	0.151731
5.57	3.1e-05	0.151731
5.57	3.1e-05	0.151731
0.28	1.23232323232323e-08	0.314706
0.22	3.3030303030303e-09	0.0871158
0.6	8.2929292929293e-08	-0.0385014
0.59	1.56565656565657e-08	-0.0329757
0.5	1.91919191919192e-08	0.196559
0.5	9.09090909090909e-09	0.0886394
0.48	1.01010101010101e-08	0.219951
0.5	1.21212121212121e-08	0.197749
0.48	8.08080808080808e-09	0.203273
0.49	4.04040404040404e-09	0.157193
0.49	7.07070707070707e-09	0.183916
0.8	1.03040711182948e-07	0.154467
1	2.29177183240787e-07	0.13124
0.8	1.04061426550818e-07	0.153068
1	2.269060104881e-07	0.132548
0.212132	1.323587291915e-09	0.390429
0.275772	2.84342528881164e-09	0.321198
0.424264	1.23515041237016e-08	0.196217
0.636396	5.53415162304123e-08	0.114058
1.27279	2.69631511995446e-07	0.185951
1.69706	9.92749342557155e-07	0.15425
0.424264	4.97144541431837e-09	0.0137324
0.636396	1.70401567161319e-08	0.0245191
0.848528	4.12064729077667e-08	0.0409768
1.27279	1.420512953226e-07	0.0727284
1.69706	3.69411349646877e-07	0.089876
2.12132	5.68685057762328e-07	0.138427
0.275772	4.68505328830062e-10	0.0445009
0.636396	4.68736281921446e-09	0.0692627
0.848528	1.02255337338622e-08	0.0968726
1.27279	3.69775247912811e-08	0.122274
1.69706	8.24187443713449e-08	0.156259
2.54558	2.98580649166785e-07	0.1894
0.148492	7.1000652983883e-11	-0.259283
0.212132	1.56223432045118e-10	-0.224492
0.275772	2.13031952788797e-10	-0.142644
0.424264	4.54820081937125e-10	-0.0497642
0.763675	1.84614695119492e-09	0.0333981
1.06066	4.68373352171394e-09	0.0675986
1.27279	7.80567262715497e-09	0.0886152
1.69706	1.42121278257613e-08	0.145868
2.12132	2.98622636486332e-08	0.16045
0.636396	4.8491163278413e-08	-0.00256456
0.636396	4.55107997431153e-08	0.00745698
0.636396	7.11106245986176e-08	-0.0324158
0.636396	4.55747752715393e-08	0.0298233
0.636396	3.55803035461021e-08	0.0916023
0.551543	1.70665499036682e-08	-0.0426189
0.551543	1.56443374116959e-08	-0.0325868
0.551543	1.71864658567289e-08	-0.0416695
0.551543	1.57762322383372e-08	-0.0202272
0.551543	1.43420293075792e-08	-0.00357709
0.551543	1.33380872560487e-08	0.0274355
1.06066	1.85277461612361e-07	0.00560618
1.06066	1.28269011885481e-07	0.0517767
1.06066	1.1519921184976e-07	0.0659269
1.06066	1.84757661734897e-07	0.0192257
0.424264	2.8444249839447e-08	0.136248
0.424264	2.76684872823886e-08	0.140878
0.424264	2.24551619647029e-08	0.468306
0.424264	1.56344403165887e-08	0.27502
0.424264	1.98997782057215e-08	0.232133
0.424264	2.8470240489159e-08	0.168459
0.424264	1.56311411738758e-08	0.275058
0.53033	2.06510700449163e-08	0.227118
0.53033	2.20752817721519e-08	0.216328
0.53033	2.42115993630053e-08	0.201383
0.53033	4.20142459534503e-08	0.112207
0.53033	4.84231987260105e-08	0.0892371
0.53033	1.85147524540629e-08	0.138687
0.53033	2.13631759085341e-08	0.119452
0.53033	1.99389641812985e-08	0.128726
0.53033	4.69989869987749e-08	0.0134742
0.53033	5.91047866802776e-08	-0.0173312
0.53033	2.42115993630053e-08	0.201383
0.53033	2.49237052266231e-08	0.196693
0.53033	3.63173990445079e-08	0.135782
0.53033	3.34689755900367e-08	0.148997
0.53033	3.84537166353613e-08	0.126534
0.53033	3.27568697264189e-08	0.152476
0.53033	3.84537166353613e-08	0.126534
0.53033	3.84537166353613e-08	0.126534
0.53033	2.77721286810943e-08	0.179185
0.53033	3.20447638628011e-08	0.156032
0.53033	3.63173990445079e-08	0.135782
0.53033	3.13326579991833e-08	0.159668
0.53033	3.06205521355655e-08	0.163388
0.53033	2.99084462719477e-08	0.167195
0.53033	3.27568697264189e-08	0.152476
0.53033	1.56663289995916e-08	0.271814
0.53033	1.49542231359738e-08	0.27934
0.53033	1.4242117272356e-08	0.287234
0.246037	3.74282912240805e-08	0.00773154
0.313979	7.14167364109734e-08	-0.0421704
0.606597	2.8661571574642e-07	-0.0907815
1.5216	1.18467711758148e-06	-0.0297012
1.61324	1.46960289897965e-06	-0.0550218
2.10136	2.14733597482085e-06	-0.0281039
2.58345	2.84184246806359e-06	-0.00225868
3.61077	5.59886505286027e-06	-0.00604082
3.73852	6.18301072751713e-06	-0.0119684
5.79295	1.36678435823935e-05	0.0199662
7.73749	2.69401494106367e-05	0.0250758
1.13946	2.27771824185732e-07	-0.14087
1.22039	2.47286267818702e-07	-0.128636
1.93241	4.82280830381647e-07	-0.0659722
2.15179	9.06775964583904e-07	-0.144649
2.61096	9.06775964583904e-07	-0.0541674
3.3243	9.74540741766307e-07	0.038466
4.25991	1.43648137689049e-06	0.0773773
5.18681	2.30038220828702e-06	0.0871509
6.06736	3.71877583324936e-06	0.0845145
6.86594	9.56973694587658e-06	0.0125756
7.36207	1.17733485094014e-05	0.0162407
7.85416	1.54810352670893e-05	0.00991507
8.32339	1.78196840681642e-05	0.0176143
8.53886	2.50668637245364e-05	-0.0129275
9.49074	3.79489706207635e-05	-0.0166237
10.4304	5.84386264955661e-05	-0.0263117
0.536785	3.87436024728002e-08	-0.197357
0.62273	4.27267638159979e-08	-0.154582
1.03395	1.09597336552381e-07	-0.143012
1.31099	1.89234361864498e-07	-0.152305
1.60066	2.17370197515712e-07	-0.0880866
2.64606	6.42539750037302e-07	-0.0560847
3.61327	1.16493045699045e-06	-0.00929021
4.57826	1.92930104705785e-06	0.0225201
5.51061	2.99226463660819e-06	0.0441348
6.5268	5.17130317916962e-06	0.0480037
1.47639	5.02573980109592e-08	-0.00243636
1.53993	6.61149996541045e-08	-0.0306915
2.13796	1.14974095058049e-07	0.0249676
2.40049	1.51077573192499e-07	0.0346525
3.25162	4.15432051241861e-07	0.0284679
4.13238	9.52138223021403e-07	0.0286047
5.00611	6.25460661742488e-08	-0.379057
5.89658	6.24453350280502e-08	-0.28992
7.21772	1.27497009994371e-07	-0.311002
8.90635	1.8724058959868e-07	-0.259715
10.3562	2.84642667037422e-07	-0.243872
12.2264	3.90571005693757e-07	-0.203218
14.6184	6.42835718671385e-07	-0.181801
15.7797	6.5328095883039e-07	-0.146676
16.9668	7.91954078991278e-07	-0.136965
18.3527	1.05730430374218e-06	-0.136479
1.5787	8.59805066661175e-08	-0.3036
2.61879	2.91809885374184e-07	-0.36292
3.52533	8.22810831267932e-07	-0.45727
3.93459	8.79832499441866e-07	-0.41694
5.37279	1.91029306916366e-06	-0.418238
5.93745	2.34153147516931e-06	-0.404029
7.23103	2.60315483137418e-06	-0.314455
7.87952	4.2884465349682e-06	-0.357565
0.424264	1.56663289995916e-08	0.156064
0.424264	5.83926808166598e-09	0.0204482
0.212132	1.01092746467626e-09	-0.148748
0.424264	4.27263518170681e-09	-0.0503905
0.636396	1.02543244360963e-08	0.0141903
0.848528	1.99389641812985e-08	0.0577709
1.06066	4.84231987260105e-08	0.0511286
0.212132	7.07649225273385e-10	-0.174529
0.424264	1.56663289995916e-09	0.0213285
0.636396	5.69684690894242e-09	0.0274427
0.848528	1.26754843723969e-08	0.0550062
1.69706	1.11088514724377e-07	0.107509
0.424264	1.03981110652416e-09	0.0433756
1.16673	1.56663289995916e-08	0.138271
1.16673	5.98168925438954e-10	0.140761
0.7	7.65656565656566e-08	0.168384
0.8	9.84848484848485e-08	0.178687
0.75	9.47613268608414e-08	0.160914
0.7	8.21641263752902e-08	0.157425
0.8	1.62216624685139e-07	0.105408
1.02	1.11e-06	0.0519556
1.01	7.6e-07	0.109927
1.01	6.54e-07	0.134528
1.01	9.74e-07	0.0692943
1.01	9.43e-07	0.0745918
1.01	8.44e-07	0.0927572
1.01	8.41e-07	0.0933404

## Sheet: Source_data_Extended_data_Fig2e
Stress_MPa	StrainRate	Error_Log
1.45	1.16479286944191e-06	-0.0918249
1.24	7.89793438639125e-07	-0.106228
1.15	5.36437246963563e-07	-0.0845185
1.34	7.88197251414713e-07	-0.0722631
23.2	0.00035	0.0206093
14.4	0.00035	0.0494017
1.22	6.10749185667752e-07	-0.0215215
1.12	1.01010101010101e-06	-0.0464759
1.13	1.00806451612903e-06	-0.0422736
1.22	1.10619469026549e-06	-0.0312614
1.17	1.09529025191676e-06	-0.0481326
1.2	1.09289617486339e-06	-0.034029
1.85	2.16e-06	0.0157338
8.09	0.000202	-0.0238628
3.3	1.14e-05	-0.00823349
5.42	4.6e-05	0.00106416
2.23	1.2e-06	0.0652141
6.17	3.81e-05	0.0386708
7.61	8.24e-05	0.0381823
4.01	1.02e-05	0.0256048
1.50688	4.60725514813321e-05	-0.483476
2.42487	6.23538290724796e-05	-0.323195
2.66736	0.000102768	-0.351394
3.49874	7.90969868789788e-05	-0.191027
12.1763	7.21687836487032e-05	-0.0591667
11.6567	7.39008344562721e-05	-0.0704586
11.7953	8.42931393016854e-05	-0.0943142
7.96743	6.87046820335655e-05	-0.0621966
8.31384	5.47905405460955e-05	-0.00876047
1.78	1.03e-05	-0.289129
2.92	1.03e-05	-0.0741666
2.54	1.11e-05	-0.145721
2.85	1.11e-05	-0.0957102
2.13	1.03e-05	-0.21117
4.33	1.03e-05	-0.0764545
4.88	8.09e-06	0.00940217
3.64	1.13e-05	-0.164738
4.69	1.09e-05	-0.0496578
4.66	1.1e-05	-0.0537148
8.24	1.08e-05	0.0167145
8.71	1.07e-05	0.0420371
8.93	1.03e-05	0.0579201
7.6	1.11e-05	-0.0220238
7.82	1.1e-05	-0.0084339
8.44	2.8e-05	-0.0966122
8.8	2.8e-05	-0.078472
9.09	2.7e-05	-0.0597459
10.92	5.6e-05	-0.0722577
11.29	5.4e-05	-0.0532379
10.63	5.4e-05	-0.0793986
8.82	1e-05	0.0197937
8.27	1.1e-05	-0.0195461
8.98	1.1e-05	0.0162247
10.54	2.8e-05	-0.0251644
10.78	2.8e-05	-0.0153862
10.3	2.6e-05	-0.0264006
12.37	5.4e-05	-0.0331275
12.1	5.6e-05	-0.046993
12.83	5.4e-05	-0.0172706
4.95	4e-05	-0.0153016
8.96	0.000457	-0.0832929
6.84	0.000103	-0.00566106
7.19	0.000159	-0.0420124
4.94	3.49e-05	0.00324529
9.12	0.000326	-0.0323991
6.25	9.55e-05	-0.034613
8.03	0.000169	-0.00208776
9.83	0.0004	-0.026066
7.11	9.59e-05	0.0208103
9.44	0.000314	-0.0125934
10.45	0.000489	-0.0250835
6.32	8e-05	-0.00567732
4.49	2.53e-05	0.00819627
4.87	3.95e-05	-0.0205927
6.36	6e-05	0.0366738
10.89	0.000352	0.0128217
5.57	3.1e-05	0.0202568
5.57	3.1e-05	0.0202568
5.57	3.1e-05	0.0202568
5.57	3.1e-05	0.0202568
5.57	3.1e-05	0.0202568
5.57	3.1e-05	0.0202568
5.57	3.1e-05	0.0202568
5.57	3.1e-05	0.0202568
5.57	3.1e-05	0.0202568
5.57	3.1e-05	0.0202568
5.57	3.1e-05	0.0202568
5.57	3.1e-05	0.0202568
5.57	3.1e-05	0.0202568
5.57	3.1e-05	0.0202568
5.57	3.1e-05	0.0202568
5.57	3.1e-05	0.0202568
5.57	3.1e-05	0.0202568
5.57	3.1e-05	0.0202568
5.57	3.1e-05	0.0202568
5.57	3.1e-05	0.0202568
5.57	3.1e-05	0.0202568
5.57	3.1e-05	0.0202568
5.57	3.1e-05	0.0202568
5.57	3.1e-05	0.0202568
5.57	3.1e-05	0.0202568
5.57	3.1e-05	0.0202568
5.57	3.1e-05	0.0202568
5.57	3.1e-05	0.0202568
5.57	3.1e-05	0.0202568
5.57	3.1e-05	0.0202568
5.57	3.1e-05	0.0202568
5.57	3.1e-05	0.0202568
5.57	3.1e-05	0.0202568
5.57	3.1e-05	0.0202568
5.57	3.1e-05	0.0202568
5.57	3.1e-05	0.0202568
5.57	3.1e-05	0.0202568
5.57	3.1e-05	0.0202568
5.57	3.1e-05	0.0202568
5.57	3.1e-05	0.0202568
5.57	3.1e-05	0.0202568
5.57	3.1e-05	0.0202568
5.57	3.1e-05	0.0202568
5.57	3.1e-05	0.0202568
5.57	3.1e-05	0.0202568
5.57	3.1e-05	0.0202568
5.57	3.1e-05	0.0202568
5.57	3.1e-05	0.0202568
5.57	3.1e-05	0.0202568
0.28	1.23232323232323e-08	-0.0802536
0.22	3.3030303030303e-09	-0.0411678
0.6	8.2929292929293e-08	-0.144285
0.59	1.56565656565657e-08	0.00704851
0.5	1.91919191919192e-08	0.0257119
0.5	9.09090909090909e-09	-0.00570036
0.48	1.01010101010101e-08	0.147676
0.5	1.21212121212121e-08	0.128837
0.48	8.08080808080808e-09	0.140875
0.49	4.04040404040404e-09	0.0726604
0.49	7.07070707070707e-09	0.126392
0.8	1.03040711182948e-07	0.00464601
1	2.29177183240787e-07	-0.0212346
0.8	1.04061426550818e-07	0.00309765
1	2.269060104881e-07	-0.0197303
0.212132	1.323587291915e-09	0.11953
0.275772	2.84342528881164e-09	0.0953935
0.424264	1.23515041237016e-08	0.0281035
0.636396	5.53415162304123e-08	-0.0374378
1.27279	2.69631511995446e-07	0.0315548
1.69706	9.92749342557155e-07	-0.019867
0.424264	4.97144541431837e-09	0.0766359
0.636396	1.70401567161319e-08	0.0486365
0.848528	4.12064729077667e-08	0.0359613
1.27279	1.420512953226e-07	0.0311691
1.69706	3.69411349646877e-07	0.0248287
2.12132	5.68685057762328e-07	0.0638996
0.275772	4.68505328830062e-10	0.159554
0.636396	4.68736281921446e-09	0.119523
0.848528	1.02255337338622e-08	0.117587
1.27279	3.69775247912811e-08	0.098503
1.69706	8.24187443713449e-08	0.108531
2.54558	2.98580649166785e-07	0.11074
0.148492	7.1000652983883e-11	-0.0986738
0.212132	1.56223432045118e-10	-0.0872013
0.275772	2.13031952788797e-10	-0.0283218
0.424264	4.54820081937125e-10	0.0255411
0.763675	1.84614695119492e-09	0.0465607
1.06066	4.68373352171394e-09	0.043953
1.27279	7.80567262715497e-09	0.046871
1.69706	1.42121278257613e-08	0.0844158
2.12132	2.98622636486332e-08	0.0784787
0.636396	4.8491163278413e-08	-0.124805
0.636396	4.55107997431153e-08	-0.110165
0.636396	7.11106245986176e-08	-0.144979
0.636396	4.55747752715393e-08	-0.0677457
0.636396	3.55803035461021e-08	0.0118367
0.551543	1.70665499036682e-08	-0.0927344
0.551543	1.56443374116959e-08	-0.0804159
0.551543	1.71864658567289e-08	-0.0862011
0.551543	1.57762322383372e-08	-0.0340651
0.551543	1.43420293075792e-08	-0.00568957
0.551543	1.33380872560487e-08	0.0544495
1.06066	1.85277461612361e-07	-0.103553
1.06066	1.28269011885481e-07	-0.0320939
1.06066	1.1519921184976e-07	-0.00979334
1.06066	1.84757661734897e-07	-0.0499896
0.424264	2.8444249839447e-08	-0.106924
0.424264	2.76684872823886e-08	-0.102463
0.424264	2.24551619647029e-08	0.104458
0.424264	1.56344403165887e-08	0.0194079
0.424264	1.98997782057215e-08	-0.0206841
0.424264	2.8470240489159e-08	-0.0802076
0.424264	1.56311411738758e-08	0.019443
0.53033	2.06510700449163e-08	0.066705
0.53033	2.20752817721519e-08	0.0557225
0.53033	2.42115993630053e-08	0.0405108
0.53033	4.20142459534503e-08	-0.0502549
0.53033	4.84231987260105e-08	-0.073634
0.53033	1.85147524540629e-08	-0.00445594
0.53033	2.13631759085341e-08	-0.0259462
0.53033	1.99389641812985e-08	-0.0155852
0.53033	4.69989869987749e-08	-0.144354
0.53033	5.91047866802776e-08	-0.178772
0.53033	2.42115993630053e-08	0.0405108
0.53033	2.49237052266231e-08	0.0357373
0.53033	3.63173990445079e-08	-0.0262596
0.53033	3.34689755900367e-08	-0.0128092
0.53033	3.84537166353613e-08	-0.0356723
0.53033	3.27568697264189e-08	-0.00926764
0.53033	3.84537166353613e-08	-0.0356723
0.53033	3.84537166353613e-08	-0.0356723
0.53033	2.77721286810943e-08	0.0179171
0.53033	3.20447638628011e-08	-0.00564823
0.53033	3.63173990445079e-08	-0.0262596
0.53033	3.13326579991833e-08	-0.00194749
0.53033	3.06205521355655e-08	0.00183834
0.53033	2.99084462719477e-08	0.00571325
0.53033	3.27568697264189e-08	-0.00926764
0.53033	1.56663289995916e-08	0.112197
0.53033	1.49542231359738e-08	0.119858
0.53033	1.4242117272356e-08	0.127893
0.246037	3.74282912240805e-08	-0.0705712
0.313979	7.14167364109734e-08	-0.0874458
0.606597	2.8661571574642e-07	-0.065443
1.5216	1.18467711758148e-06	0.0645279
1.61324	1.46960289897965e-06	0.0490431
2.10136	2.14733597482085e-06	0.0918864
2.58345	2.84184246806359e-06	0.128403
3.61077	5.59886505286027e-06	0.145276
3.73852	6.18301072751713e-06	0.1416
5.79295	1.36678435823935e-05	0.181539
7.73749	2.69401494106367e-05	0.179225
1.13946	2.27771824185732e-07	0.00574828
1.22039	2.47286267818702e-07	0.0199992
1.93241	4.82280830381647e-07	0.0933122
2.15179	9.06775964583904e-07	0.0212803
2.61096	9.06775964583904e-07	0.105027
3.3243	9.74540741766307e-07	0.19549
4.25991	1.43648137689049e-06	0.229443
5.18681	2.30038220828702e-06	0.226454
6.06736	3.71877583324936e-06	0.205342
6.86594	9.56973694587658e-06	0.0878794
7.36207	1.17733485094014e-05	0.0807385
7.85416	1.54810352670893e-05	0.0598809
8.32339	1.78196840681642e-05	0.0599414
8.53886	2.50668637245364e-05	0.0109885
9.49074	3.79489706207635e-05	-0.0154781
10.4304	5.84386264955661e-05	-0.0486965
0.536785	3.87436024728002e-08	-0.075408
0.62273	4.27267638159979e-08	-0.0294191
1.03395	1.09597336552381e-07	0.0126374
1.31099	1.89234361864498e-07	0.0127438
1.60066	2.17370197515712e-07	0.0732507
2.64606	6.42539750037302e-07	0.088308
3.61327	1.16493045699045e-06	0.112751
4.57826	1.92930104705785e-06	0.12234
5.51061	2.99226463660819e-06	0.122635
6.5268	5.17130317916962e-06	0.0981058
1.47639	5.02573980109592e-08	0.149773
1.53993	6.61149996541045e-08	0.117159
2.13796	1.14974095058049e-07	0.156011
2.40049	1.51077573192499e-07	0.155701
3.25162	4.15432051241861e-07	0.103921
4.13238	9.52138223021403e-07	0.0616552
5.00611	6.25460661742488e-08	-0.081538
5.89658	6.24453350280502e-08	-0.0101023
7.21772	1.27497009994371e-07	-0.0574296
8.90635	1.8724058959868e-07	-0.0387342
10.3562	2.84642667037422e-07	-0.0522615
12.2264	3.90571005693757e-07	-0.0397158
14.6184	6.42835718671385e-07	-0.0557089
15.7797	6.5328095883039e-07	-0.0254791
16.9668	7.91954078991278e-07	-0.030021
18.3527	1.05730430374218e-06	-0.0499327
1.5787	8.59805066661175e-08	-0.102332
2.61879	2.91809885374184e-07	-0.114492
3.52533	8.22810831267932e-07	-0.18198
3.93459	8.79832499441866e-07	-0.146928
5.37279	1.91029306916366e-06	-0.158321
5.93745	2.34153147516931e-06	-0.153359
7.23103	2.60315483137418e-06	-0.0876162
7.87952	4.2884465349682e-06	-0.14452
0.424264	1.56663289995916e-08	-0.011482
0.424264	5.83926808166598e-09	0.060999
0.212132	1.01092746467626e-09	-0.0320325
0.424264	4.27263518170681e-09	0.0172036
0.636396	1.02543244360963e-08	0.0481618
0.848528	1.99389641812985e-08	0.0675063
1.06066	4.84231987260105e-08	0.0315059
0.212132	7.07649225273385e-10	-0.0525278
0.424264	1.56663289995916e-09	0.106572
0.636396	5.69684690894242e-09	0.0654432
0.848528	1.26754843723969e-08	0.0629464
1.69706	1.11088514724377e-07	0.0482259
0.424264	1.03981110652416e-09	0.135072
1.16673	1.56663289995916e-08	0.128023
1.16673	5.98168925438954e-10	0.12156
0.7	7.65656565656566e-08	0.0111464
0.8	9.84848484848485e-08	0.028079
0.75	9.47613268608414e-08	0.00641566
0.7	8.21641263752902e-08	-0.000368616
0.8	1.62216624685139e-07	-0.0516373
1.02	1.11e-06	-0.158243
1.01	7.6e-07	-0.0998175
1.01	6.54e-07	-0.0748625
1.01	9.74e-07	-0.141034
1.01	9.43e-07	-0.13566
1.01	8.44e-07	-0.117234
1.01	8.41e-07	-0.116642

## Sheet: Source_data_Extended_data_Fig2f
Stress_MPa	StrainRate	Error_Log
1.45	1.16479286944191e-06	-0.0854743
1.24	7.89793438639125e-07	-0.0996433
1.15	5.36437246963563e-07	-0.0779614
1.34	7.88197251414713e-07	-0.0656779
23.2	0.00035	0.0343441
14.4	0.00035	0.0423701
1.22	6.10749185667752e-07	0.0150669
1.12	1.01010101010101e-06	0.0893987
1.13	1.00806451612903e-06	0.0936071
1.22	1.10619469026549e-06	0.094699
1.17	1.09529025191676e-06	0.0773314
1.2	1.09289617486339e-06	0.095428
1.85	2.16e-06	0.0831321
8.09	0.000202	0.00407301
3.3	1.14e-05	0.0448797
5.42	4.6e-05	0.0420348
2.23	1.2e-06	0.0577907
6.17	3.81e-05	0.03411
7.61	8.24e-05	0.0324161
4.01	1.02e-05	0.0235122
1.50688	4.60725514813321e-05	-0.346035
2.42487	6.23538290724796e-05	-0.197069
2.66736	0.000102768	-0.235763
3.49874	7.90969868789788e-05	-0.0594526
12.1763	7.21687836487032e-05	-0.0581698
11.6567	7.39008344562721e-05	-0.0706882
11.7953	8.42931393016854e-05	-0.0925804
7.96743	6.87046820335655e-05	-0.0790686
8.31384	5.47905405460955e-05	-0.0270672
1.78	1.03e-05	-0.263133
2.92	1.03e-05	-0.0481697
2.54	1.11e-05	-0.119979
2.85	1.11e-05	-0.0699677
2.13	1.03e-05	-0.185173
4.33	1.03e-05	-0.101788
4.88	8.09e-06	-0.0184301
3.64	1.13e-05	-0.189169
4.69	1.09e-05	-0.074436
4.66	1.1e-05	-0.0784046
8.24	1.08e-05	0.0128215
8.71	1.07e-05	0.0380751
8.93	1.03e-05	0.0536724
7.6	1.11e-05	-0.0257154
7.82	1.1e-05	-0.0121917
8.44	2.8e-05	-0.0949342
8.8	2.8e-05	-0.076794
9.09	2.7e-05	-0.0582299
10.92	5.6e-05	-0.068165
11.29	5.4e-05	-0.0492421
10.63	5.4e-05	-0.0754028
8.82	1e-05	0.0429299
8.27	1.1e-05	0.00343955
8.98	1.1e-05	0.0392104
10.54	2.8e-05	-0.00406695
10.78	2.8e-05	0.0057112
10.3	2.6e-05	-0.00512894
12.37	5.4e-05	-0.013728
12.1	5.6e-05	-0.0276948
12.83	5.4e-05	0.00212896
4.95	4e-05	0.0302678
8.96	0.000457	-0.0628084
6.84	0.000103	0.0306262
7.19	0.000159	-0.0102817
4.94	3.49e-05	0.0500379
9.12	0.000326	-0.00832679
6.25	9.55e-05	0.00245465
8.03	0.000169	0.0289955
9.83	0.0004	-0.00417039
7.11	9.59e-05	0.057835
9.44	0.000314	0.0118789
10.45	0.000489	-0.00531345
6.32	8e-05	0.0331982
4.49	2.53e-05	0.0577181
4.87	3.95e-05	0.025091
6.36	6e-05	0.0784118
10.89	0.000352	0.00190957
5.57	3.1e-05	0.0160548
5.57	3.1e-05	0.0160548
5.57	3.1e-05	0.0160548
5.57	3.1e-05	0.0160548
5.57	3.1e-05	0.0160548
5.57	3.1e-05	0.0160548
5.57	3.1e-05	0.0160548
5.57	3.1e-05	0.0160548
5.57	3.1e-05	0.0160548
5.57	3.1e-05	0.0160548
5.57	3.1e-05	0.0160548
5.57	3.1e-05	0.0160548
5.57	3.1e-05	0.0160548
5.57	3.1e-05	0.0160548
5.57	3.1e-05	0.0160548
5.57	3.1e-05	0.0160548
5.57	3.1e-05	0.0160548
5.57	3.1e-05	0.0160548
5.57	3.1e-05	0.0160548
5.57	3.1e-05	0.0160548
5.57	3.1e-05	0.0160548
5.57	3.1e-05	0.0160548
5.57	3.1e-05	0.0160548
5.57	3.1e-05	0.0160548
5.57	3.1e-05	0.0160548
5.57	3.1e-05	0.0160548
5.57	3.1e-05	0.0160548
5.57	3.1e-05	0.0160548
5.57	3.1e-05	0.0160548
5.57	3.1e-05	0.0160548
5.57	3.1e-05	0.0160548
5.57	3.1e-05	0.0160548
5.57	3.1e-05	0.0160548
5.57	3.1e-05	0.0160548
5.57	3.1e-05	0.0160548
5.57	3.1e-05	0.0160548
5.57	3.1e-05	0.0160548
5.57	3.1e-05	0.0160548
5.57	3.1e-05	0.0160548
5.57	3.1e-05	0.0160548
5.57	3.1e-05	0.0160548
5.57	3.1e-05	0.0160548
5.57	3.1e-05	0.0160548
5.57	3.1e-05	0.0160548
5.57	3.1e-05	0.0160548
5.57	3.1e-05	0.0160548
5.57	3.1e-05	0.0160548
5.57	3.1e-05	0.0160548
5.57	3.1e-05	0.0160548
0.28	1.23232323232323e-08	-0.0529632
0.22	3.3030303030303e-09	-0.0763062
0.6	8.2929292929293e-08	-0.161848
0.59	1.56565656565657e-08	-0.0406694
0.5	1.91919191919192e-08	0.0118549
0.5	9.09090909090909e-09	-0.0165963
0.48	1.01010101010101e-08	0.12298
0.5	1.21212121212121e-08	0.103391
0.48	8.08080808080808e-09	0.106575
0.49	4.04040404040404e-09	0.0662715
0.49	7.07070707070707e-09	0.0885778
0.8	1.03040711182948e-07	0.00819308
1	2.29177183240787e-07	-0.0156305
0.8	1.04061426550818e-07	0.00667588
1	2.269060104881e-07	-0.0141502
0.212132	1.323587291915e-09	0.100484
0.275772	2.84342528881164e-09	0.0738622
0.424264	1.23515041237016e-08	0.00984501
0.636396	5.53415162304123e-08	-0.0473624
1.27279	2.69631511995446e-07	0.0289427
1.69706	9.92749342557155e-07	-0.0204322
0.424264	4.97144541431837e-09	0.0234207
0.636396	1.70401567161319e-08	0.0081132
0.848528	4.12064729077667e-08	0.00612545
1.27279	1.420512953226e-07	0.0142744
1.69706	3.69411349646877e-07	0.0149225
2.12132	5.68685057762328e-07	0.0565732
0.275772	4.68505328830062e-10	0.105841
0.636396	4.68736281921446e-09	0.0721707
0.848528	1.02255337338622e-08	0.0808186
1.27279	3.69775247912811e-08	0.0791264
1.69706	8.24187443713449e-08	0.0984145
2.54558	2.98580649166785e-07	0.110806
0.148492	7.1000652983883e-11	-0.0960694
0.212132	1.56223432045118e-10	-0.0994663
0.275772	2.13031952788797e-10	-0.042812
0.424264	4.54820081937125e-10	0.00840757
0.763675	1.84614695119492e-09	0.038223
1.06066	4.68373352171394e-09	0.046065
1.27279	7.80567262715497e-09	0.0547551
1.69706	1.42121278257613e-08	0.098716
2.12132	2.98622636486332e-08	0.0992782
0.636396	4.8491163278413e-08	-0.126514
0.636396	4.55107997431153e-08	-0.115168
0.636396	7.11106245986176e-08	-0.157789
0.636396	4.55747752715393e-08	-0.0869805
0.636396	3.55803035461021e-08	-0.0126093
0.551543	1.70665499036682e-08	-0.0977191
0.551543	1.56443374116959e-08	-0.0861996
0.551543	1.71864658567289e-08	-0.0952963
0.551543	1.57762322383372e-08	-0.062324
0.551543	1.43420293075792e-08	-0.0397555
0.551543	1.33380872560487e-08	0.00873221
1.06066	1.85277461612361e-07	-0.0988269
1.06066	1.28269011885481e-07	-0.0408126
1.06066	1.1519921184976e-07	-0.0222726
1.06066	1.84757661734897e-07	-0.0670982
0.424264	2.8444249839447e-08	-0.110808
0.424264	2.76684872823886e-08	-0.106462
0.424264	2.24551619647029e-08	0.181123
0.424264	1.56344403165887e-08	0.0204422
0.424264	1.98997782057215e-08	-0.0189362
0.424264	2.8470240489159e-08	-0.0774001
0.424264	1.56311411738758e-08	0.0204767
0.53033	2.06510700449163e-08	0.0576424
0.53033	2.20752817721519e-08	0.0469177
0.53033	2.42115993630053e-08	0.0320631
0.53033	4.20142459534503e-08	-0.0565719
0.53033	4.84231987260105e-08	-0.0794022
0.53033	1.85147524540629e-08	-0.0224286
0.53033	2.13631759085341e-08	-0.0428429
0.53033	1.99389641812985e-08	-0.0330006
0.53033	4.69989869987749e-08	-0.155322
0.53033	5.91047866802776e-08	-0.188016
0.53033	2.42115993630053e-08	0.0320631
0.53033	2.49237052266231e-08	0.0274016
0.53033	3.63173990445079e-08	-0.0331399
0.53033	3.34689755900367e-08	-0.0200052
0.53033	3.84537166353613e-08	-0.0423316
0.53033	3.27568697264189e-08	-0.0165468
0.53033	3.84537166353613e-08	-0.0423316
0.53033	3.84537166353613e-08	-0.0423316
0.53033	2.77721286810943e-08	0.00999977
0.53033	3.20447638628011e-08	-0.0130123
0.53033	3.63173990445079e-08	-0.0331399
0.53033	3.13326579991833e-08	-0.00939848
0.53033	3.06205521355655e-08	-0.00570152
0.53033	2.99084462719477e-08	-0.00191757
0.53033	3.27568697264189e-08	-0.0165468
0.53033	1.56663289995916e-08	0.102067
0.53033	1.49542231359738e-08	0.109548
0.53033	1.4242117272356e-08	0.117394
0.246037	3.74282912240805e-08	0.0165731
0.313979	7.14167364109734e-08	-0.024724
0.606597	2.8661571574642e-07	-0.0544408
1.5216	1.18467711758148e-06	0.0247538
1.61324	1.46960289897965e-06	0.00184719
2.10136	2.14733597482085e-06	0.031876
2.58345	2.84184246806359e-06	0.0591294
3.61077	5.59886505286027e-06	0.0549003
3.73852	6.18301072751713e-06	0.0483265
5.79295	1.36678435823935e-05	0.0669474
7.73749	2.69401494106367e-05	0.0504657
1.13946	2.27771824185732e-07	-0.0486454
1.22039	2.47286267818702e-07	-0.0371508
1.93241	4.82280830381647e-07	0.0147773
2.15179	9.06775964583904e-07	-0.0757554
2.61096	9.06775964583904e-07	0.00879718
3.3243	9.74540741766307e-07	0.0969674
4.25991	1.43648137689049e-06	0.121526
5.18681	2.30038220828702e-06	0.110532
6.06736	3.71877583324936e-06	0.0847178
6.86594	9.56973694587658e-06	-0.0347574
7.36207	1.17733485094014e-05	-0.0407099
7.85416	1.54810352670893e-05	-0.059716
8.32339	1.78196840681642e-05	-0.057868
8.53886	2.50668637245364e-05	-0.104399
9.49074	3.79489706207635e-05	-0.124755
10.4304	5.84386264955661e-05	-0.150734
0.536785	3.87436024728002e-08	-0.0921432
0.62273	4.27267638159979e-08	-0.0496344
1.03395	1.09597336552381e-07	-0.0405365
1.31099	1.89234361864498e-07	-0.057944
1.60066	2.17370197515712e-07	-0.0012005
2.64606	6.42539750037302e-07	-0.0121886
3.61327	1.16493045699045e-06	0.00420058
4.57826	1.92930104705785e-06	0.0109502
5.51061	2.99226463660819e-06	0.0117644
6.5268	5.17130317916962e-06	-0.00905236
1.47639	5.02573980109592e-08	0.084928
1.53993	6.61149996541045e-08	0.0462826
2.13796	1.14974095058049e-07	0.074613
2.40049	1.51077573192499e-07	0.070857
3.25162	4.15432051241861e-07	0.0155387
4.13238	9.52138223021403e-07	-0.0206367
5.00611	6.25460661742488e-08	0.0540882
5.89658	6.24453350280502e-08	0.125343
7.21772	1.27497009994371e-07	0.051079
8.90635	1.8724058959868e-07	0.0554161
10.3562	2.84642667037422e-07	0.026778
12.2264	3.90571005693757e-07	0.0281874
14.6184	6.42835718671385e-07	-0.00431665
15.7797	6.5328095883039e-07	0.0252965
16.9668	7.91954078991278e-07	0.0147881
18.3527	1.05730430374218e-06	-0.013592
1.5787	8.59805066661175e-08	0.00966677
2.61879	2.91809885374184e-07	-0.0498109
3.52533	8.22810831267932e-07	-0.156821
3.93459	8.79832499441866e-07	-0.124186
5.37279	1.91029306916366e-06	-0.163991
5.93745	2.34153147516931e-06	-0.166188
7.23103	2.60315483137418e-06	-0.103621
7.87952	4.2884465349682e-06	-0.177657
0.424264	1.56663289995916e-08	-0.0287794
0.424264	5.83926808166598e-09	0.0101286
0.212132	1.01092746467626e-09	-0.094988
0.424264	4.27263518170681e-09	-0.0385966
0.636396	1.02543244360963e-08	0.00397158
0.848528	1.99389641812985e-08	0.0329127
1.06066	4.84231987260105e-08	0.00820824
0.212132	7.07649225273385e-10	-0.110109
0.424264	1.56663289995916e-09	0.052237
0.636396	5.69684690894242e-09	0.0233188
0.848528	1.26754843723969e-08	0.0318845
1.69706	1.11088514724377e-07	0.0428994
0.424264	1.03981110652416e-09	0.0839755
1.16673	1.56663289995916e-08	0.106887
1.16673	5.98168925438954e-10	0.148871
0.7	7.65656565656566e-08	0.0209361
0.8	9.84848484848485e-08	0.0383558
0.75	9.47613268608414e-08	0.0166812
0.7	8.21641263752902e-08	0.00961474
0.8	1.62216624685139e-07	-0.0400956
1.02	1.11e-06	-0.0692309
1.01	7.6e-07	-0.010433
1.01	6.54e-07	0.0146044
1.01	9.74e-07	-0.0517853
1.01	9.43e-07	-0.046394
1.01	8.44e-07	-0.0279068
1.01	8.41e-07	-0.0273133
