# Supplementary material for: Flow laws for ice constrained by 70 years of laboratory experiments
Source: Nat Geosci. 2025 Mar 28;18(4):296–304. doi: 10.1038/s41561-025-01661-z (PMC11981940; doi:10.1038/s41561-025-01661-z)
Supplement: Supplementary file 10 — Statistical source data. [file 41561_2025_1661_MOESM10_ESM.xlsx]

## Sheet: Extended_data_Fig3a_measurement
Stress	NormalisedRate
0.28	6.31966984931677e-09
0.22	5.03627833940936e-09
0.6	1.23498742826524e-07
0.59	6.65426370502526e-08
0.5	1.7488059308474e-08
0.5	1.45315777059575e-08
0.48	1.69281465246347e-08
0.5	2.03137758295616e-08
0.48	1.35425172197077e-08
0.49	6.77125860985386e-09
0.49	1.18497025672443e-08
0.8	1.03040711182948e-07
1	2.29177183240787e-07
0.8	1.04061426550818e-07
1	2.269060104881e-07
1.45	1.16479286944191e-06
1.24	7.89793438639125e-07
1.15	5.36437246963563e-07
1.34	7.88197251414713e-07
23.2	0.0107075
14.4	0.00190463
0.212132	1.323587291915e-09
0.275772	2.84342528881164e-09
0.424264	1.23515041237016e-08
0.636396	5.53415162304123e-08
1.27279	2.69631511995446e-07
1.69706	9.92749342557155e-07
0.424264	1.69248157867968e-08
0.636396	5.80116021324601e-08
0.848528	1.40283540311828e-07
1.27279	4.83600201801775e-07
1.69706	1.25762600637598e-06
2.12132	1.93603450127612e-06
0.275772	3.46531814483379e-09
0.636396	3.46702639848414e-08
0.848528	7.56335636075887e-08
1.27279	2.73505720693194e-07
1.69706	6.09613493741148e-07
2.54558	2.20846354904368e-06
0.148492	2.95772353369281e-09
0.212132	6.50790805514131e-09
0.275772	8.87442007519269e-09
0.424264	1.8946756169227e-08
0.763675	7.69062262771576e-08
1.06066	1.9511354164396e-07
1.27279	3.25166328130514e-07
1.69706	5.92044483642237e-07
2.12132	1.24399306557013e-06
0.636396	7.75118417955787e-08
0.636396	7.27478095220088e-08
0.636396	1.13668452378139e-07
0.636396	7.28500727118918e-08
0.636396	5.68741740359913e-08
0.551543	5.5875118890693e-08
0.551543	5.12188589831354e-08
0.551543	5.62677183423676e-08
0.551543	5.16506767296189e-08
0.551543	4.69551606632897e-08
0.551543	4.36682994168595e-08
1.06066	4.76782103997259e-07
1.06066	3.30079918151949e-07
1.06066	2.96446864753949e-07
1.06066	4.75444481616867e-07
0.424264	1.79187161318424e-08
0.424264	1.74300173922341e-08
0.424264	1.51545130797199e-08
0.424264	1.05513525417575e-08
0.424264	1.34299387185971e-08
0.424264	1.92139621417084e-08
0.424264	1.05491260202355e-08
0.53033	2.06510700449163e-08
0.53033	2.20752817721519e-08
0.53033	2.42115993630053e-08
0.53033	4.20142459534503e-08
0.53033	4.84231987260105e-08
0.53033	1.85147524540629e-08
0.53033	2.13631759085341e-08
0.53033	1.99389641812985e-08
0.53033	4.69989869987749e-08
0.53033	5.91047866802776e-08
0.53033	2.42115993630053e-08
0.53033	2.49237052266231e-08
0.53033	3.63173990445079e-08
0.53033	3.34689755900367e-08
0.53033	3.84537166353613e-08
0.53033	3.27568697264189e-08
0.53033	3.84537166353613e-08
0.53033	3.84537166353613e-08
0.53033	2.77721286810943e-08
0.53033	3.20447638628011e-08
0.53033	3.63173990445079e-08
0.53033	3.13326579991833e-08
0.53033	3.06205521355655e-08
0.53033	2.99084462719477e-08
0.53033	3.27568697264189e-08
0.53033	1.56663289995916e-08
0.53033	1.49542231359738e-08
0.53033	1.4242117272356e-08
0.246037	2.76303515181013e-06
0.313979	5.27213363681755e-06
0.606597	2.11585747510447e-05
1.5216	8.74553556245914e-05
1.61324	0.000108489
2.10136	0.000158521
2.58345	0.000209791
3.61077	0.00041332
3.73852	0.000456443
5.79295	0.00100899
7.73749	0.00198878
1.13946	1.68145949557053e-05
1.22039	1.82551922141563e-05
1.93241	3.56029849028035e-05
2.15179	6.69401082181896e-05
2.61096	6.69401082181896e-05
3.3243	7.19426465464448e-05
4.25991	0.000106044
5.18681	0.000169819
6.06736	0.000274528
6.86594	0.000706458
7.36207	0.000869133
7.85416	0.00114284
8.32339	0.00131549
8.53886	0.00185049
9.49074	0.00280147
10.4304	0.00431406
0.536785	2.86013419365593e-06
0.62273	3.15417953867841e-06
1.03395	8.09070581464766e-06
1.31099	1.39696784614514e-05
1.60066	1.60467250053193e-05
2.64606	4.74336352990151e-05
3.61327	8.59976156220562e-05
4.57826	0.000142425
5.51061	0.000220895
6.5268	0.000381756
1.47639	3.71010678824289e-06
1.53993	4.88074828242959e-06
2.13796	8.48762943226654e-06
2.40049	1.1152864096357e-05
3.25162	3.06680674759565e-05
4.13238	7.02888455110016e-05
5.00611	0.00419999
5.89658	0.00419323
7.21772	0.00856147
8.90635	0.0125733
10.3562	0.0191139
12.2264	0.026227
14.6184	0.0431666
15.7797	0.043868
16.9668	0.05318
18.3527	0.0709983
1.5787	0.000389352
2.61879	0.00132142
3.52533	0.003726
3.93459	0.00398421
5.37279	0.00865052
5.93745	0.0106033
7.23103	0.0117881
7.87952	0.0194197
0.424264	1.56663289995916e-08
0.424264	1.91175017879618e-08
0.212132	5.50127029505734e-09
0.424264	2.32508481845113e-08
0.636396	5.58020356428268e-08
0.848528	1.08503958194386e-07
1.06066	2.63509612757794e-07
0.212132	5.98230531308562e-09
0.424264	1.32439575800563e-08
0.636396	4.81598457456594e-08
0.848528	1.07155656784092e-07
1.69706	9.39116992040357e-07
0.424264	1.10137759178061e-08
1.16673	1.65939213356653e-07
1.16673	1.29119478044402e-07
1.22	9.76266417541935e-07
0.7	7.65656565656566e-08
0.8	9.84848484848485e-08
0.75	9.47613268608414e-08
0.7	8.21641263752902e-08
0.8	1.62216624685139e-07
1.12	9.20424174130212e-07
1.13	9.18568480230754e-07
1.22	1.09594426331369e-06
1.17	1.09020337133251e-06
1.2	1.05051934207034e-06
1.85	5.97365912418103e-06
8.09	0.000615132
3.3	3.47153508679357e-05
5.42	0.0001435
2.23	3.48230709686555e-06
6.17	0.000113259
7.61	0.000227884
4.01	2.82089458641882e-05
1.50688	5.05754505981602e-05
2.42487	7.17223990740499e-05
2.66736	0.000118209
3.49874	8.28692800673655e-05
12.1763	0.00234728
11.6567	0.00223339
11.7953	0.00277549
7.96743	0.00067987
8.31384	0.000524115
1.78	3.37217380092997e-05
2.92	3.37217380092997e-05
2.54	3.63409021265268e-05
2.85	3.63409021265268e-05
2.13	3.37217380092997e-05
4.33	9.74226292187613e-05
4.88	7.65193272213377e-05
3.64	0.000106881
4.69	0.000103098
4.66	0.000104044
8.24	0.000330404
8.71	0.000327345
8.93	0.000315107
7.6	0.000339582
7.82	0.000336522
1.02	8.80250247660549e-07
1.01	6.02693863263079e-07
1.01	5.18633929702702e-07
1.01	7.72399766866103e-07
1.01	7.47816201390899e-07
1.01	6.69307395518472e-07
1.01	6.66928340795065e-07
8.44	0.000856603
8.8	0.000856603
9.09	0.00082601
10.92	0.00171321
11.29	0.00165202
10.63	0.00165202
8.82	0.000305929
8.27	0.000336522
8.98	0.000336522
10.54	0.000856603
10.78	0.000856603
10.3	0.000795417
12.37	0.00165202
12.1	0.00171321
12.83	0.00165202
4.95	0.000118907
8.96	0.00135851
6.84	0.000306185
7.19	0.000472655
4.94	0.000103746
9.12	0.000969092
6.25	0.00028389
8.03	0.000502382
9.83	0.00118907
7.11	0.000285079
9.44	0.00093342
10.45	0.00145364
6.32	0.000237814
4.49	7.52086533966637e-05
4.87	0.000117421
6.36	0.00017836
10.89	0.00104638
5.57	9.21528954662678e-05
5.57	9.21528954662678e-05
5.57	9.21528954662678e-05
5.57	9.21528954662678e-05
5.57	9.21528954662678e-05
5.57	9.21528954662678e-05
5.57	9.21528954662678e-05
5.57	9.21528954662678e-05
5.57	9.21528954662678e-05
5.57	9.21528954662678e-05
5.57	9.21528954662678e-05
5.57	9.21528954662678e-05
5.57	9.21528954662678e-05
5.57	9.21528954662678e-05
5.57	9.21528954662678e-05
5.57	9.21528954662678e-05
5.57	9.21528954662678e-05
5.57	9.21528954662678e-05
5.57	9.21528954662678e-05
5.57	9.21528954662678e-05
5.57	9.21528954662678e-05
5.57	9.21528954662678e-05
5.57	9.21528954662678e-05
5.57	9.21528954662678e-05
5.57	9.21528954662678e-05
5.57	9.21528954662678e-05
5.57	9.21528954662678e-05
5.57	9.21528954662678e-05
5.57	9.21528954662678e-05
5.57	9.21528954662678e-05
5.57	9.21528954662678e-05
5.57	9.21528954662678e-05
5.57	9.21528954662678e-05
5.57	9.21528954662678e-05
5.57	9.21528954662678e-05
5.57	9.21528954662678e-05
5.57	9.21528954662678e-05
5.57	9.21528954662678e-05
5.57	9.21528954662678e-05
5.57	9.21528954662678e-05
5.57	9.21528954662678e-05
5.57	9.21528954662678e-05
5.57	9.21528954662678e-05
5.57	9.21528954662678e-05
5.57	9.21528954662678e-05
5.57	9.21528954662678e-05
5.57	9.21528954662678e-05
5.57	9.21528954662678e-05
5.57	9.21528954662678e-05

## Sheet: Extended_data_Fig3a_model
Stress	Norm_rate_modelled
0.01	2.07E-13
0.0100926	2.13E-13
0.0101861	2.19E-13
0.0102804	2.25E-13
0.0103757	2.31E-13
0.0104718	2.38E-13
0.0105688	2.44E-13
0.0106666	2.51E-13
0.0107654	2.58E-13
0.0108652	2.65E-13
0.0109658	2.73E-13
0.0110674	2.81E-13
0.0111699	2.88E-13
0.0112733	2.97E-13
0.0113777	3.05E-13
0.0114831	3.13E-13
0.0115895	3.22E-13
0.0116968	3.31E-13
0.0118052	3.41E-13
0.0119145	3.50E-13
0.0120249	3.60E-13
0.0121362	3.70E-13
0.0122486	3.80E-13
0.0123621	3.91E-13
0.0124766	4.02E-13
0.0125922	4.13E-13
0.0127088	4.25E-13
0.0128265	4.37E-13
0.0129453	4.49E-13
0.0130652	4.62E-13
0.0131862	4.75E-13
0.0133083	4.88E-13
0.0134316	5.02E-13
0.013556	5.16E-13
0.0136816	5.30E-13
0.0138083	5.45E-13
0.0139362	5.60E-13
0.0140653	5.76E-13
0.0141955	5.92E-13
0.014327	6.09E-13
0.0144597	6.26E-13
0.0145937	6.43E-13
0.0147288	6.61E-13
0.0148652	6.80E-13
0.0150029	6.99E-13
0.0151419	7.19E-13
0.0152821	7.39E-13
0.0154237	7.59E-13
0.0155665	7.81E-13
0.0157107	8.03E-13
0.0158562	8.25E-13
0.0160031	8.48E-13
0.0161513	8.72E-13
0.0163009	8.97E-13
0.0164519	9.22E-13
0.0166043	9.47E-13
0.0167581	9.74E-13
0.0169133	1.00E-12
0.0170699	1.03E-12
0.0172281	1.06E-12
0.0173876	1.09E-12
0.0175487	1.12E-12
0.0177112	1.15E-12
0.0178753	1.18E-12
0.0180408	1.22E-12
0.0182079	1.25E-12
0.0183766	1.28E-12
0.0185468	1.32E-12
0.0187186	1.36E-12
0.0188919	1.40E-12
0.0190669	1.43E-12
0.0192435	1.47E-12
0.0194217	1.52E-12
0.0196016	1.56E-12
0.0197832	1.60E-12
0.0199664	1.65E-12
0.0201514	1.69E-12
0.020338	1.74E-12
0.0205264	1.79E-12
0.0207165	1.84E-12
0.0209084	1.89E-12
0.021102	1.94E-12
0.0212975	2.00E-12
0.0214947	2.06E-12
0.0216938	2.11E-12
0.0218948	2.17E-12
0.0220976	2.23E-12
0.0223022	2.30E-12
0.0225088	2.36E-12
0.0227173	2.43E-12
0.0229277	2.49E-12
0.0231401	2.56E-12
0.0233544	2.64E-12
0.0235707	2.71E-12
0.023789	2.79E-12
0.0240093	2.86E-12
0.0242317	2.94E-12
0.0244562	3.03E-12
0.0246827	3.11E-12
0.0249113	3.20E-12
0.025142	3.29E-12
0.0253749	3.38E-12
0.0256099	3.48E-12
0.0258471	3.57E-12
0.0260865	3.67E-12
0.0263282	3.78E-12
0.026572	3.88E-12
0.0268181	3.99E-12
0.0270665	4.10E-12
0.0273172	4.22E-12
0.0275702	4.34E-12
0.0278256	4.46E-12
0.0280833	4.58E-12
0.0283434	4.71E-12
0.028606	4.84E-12
0.0288709	4.98E-12
0.0291383	5.12E-12
0.0294082	5.26E-12
0.0296806	5.41E-12
0.0299555	5.56E-12
0.0302329	5.72E-12
0.030513	5.88E-12
0.0307956	6.04E-12
0.0310808	6.21E-12
0.0313687	6.39E-12
0.0316592	6.57E-12
0.0319525	6.75E-12
0.0322484	6.94E-12
0.0325471	7.14E-12
0.0328486	7.34E-12
0.0331528	7.54E-12
0.0334599	7.75E-12
0.0337698	7.97E-12
0.0340826	8.19E-12
0.0343983	8.42E-12
0.0347169	8.66E-12
0.0350384	8.90E-12
0.035363	9.15E-12
0.0356905	9.41E-12
0.0360211	9.67E-12
0.0363547	9.94E-12
0.0366914	1.02E-11
0.0370313	1.05E-11
0.0373743	1.08E-11
0.0377204	1.11E-11
0.0380698	1.14E-11
0.0384224	1.17E-11
0.0387783	1.21E-11
0.0391375	1.24E-11
0.0395	1.28E-11
0.0398658	1.31E-11
0.0402351	1.35E-11
0.0406077	1.39E-11
0.0409838	1.42E-11
0.0413634	1.46E-11
0.0417466	1.51E-11
0.0421332	1.55E-11
0.0425235	1.59E-11
0.0429173	1.64E-11
0.0433148	1.68E-11
0.043716	1.73E-11
0.0441209	1.78E-11
0.0445296	1.83E-11
0.044942	1.88E-11
0.0453583	1.93E-11
0.0457784	1.99E-11
0.0462024	2.04E-11
0.0466303	2.10E-11
0.0470622	2.16E-11
0.0474981	2.22E-11
0.0479381	2.28E-11
0.0483821	2.34E-11
0.0488302	2.41E-11
0.0492825	2.48E-11
0.049739	2.55E-11
0.0501997	2.62E-11
0.0506646	2.69E-11
0.0511339	2.77E-11
0.0516075	2.84E-11
0.0520855	2.92E-11
0.0525679	3.01E-11
0.0530548	3.09E-11
0.0535462	3.18E-11
0.0540422	3.27E-11
0.0545427	3.36E-11
0.0550479	3.45E-11
0.0555578	3.55E-11
0.0560723	3.65E-11
0.0565917	3.75E-11
0.0571159	3.86E-11
0.0576449	3.96E-11
0.0581788	4.08E-11
0.0587177	4.19E-11
0.0592615	4.31E-11
0.0598104	4.43E-11
0.0603644	4.55E-11
0.0609235	4.68E-11
0.0614878	4.81E-11
0.0620573	4.95E-11
0.0626321	5.09E-11
0.0632122	5.23E-11
0.0637977	5.37E-11
0.0643886	5.53E-11
0.064985	5.68E-11
0.0655869	5.84E-11
0.0661943	6.00E-11
0.0668074	6.17E-11
0.0674262	6.34E-11
0.0680507	6.52E-11
0.068681	6.71E-11
0.0693172	6.89E-11
0.0699592	7.09E-11
0.0706072	7.29E-11
0.0712612	7.49E-11
0.0719212	7.70E-11
0.0725873	7.92E-11
0.0732597	8.14E-11
0.0739382	8.37E-11
0.074623	8.60E-11
0.0753142	8.84E-11
0.0760118	9.09E-11
0.0767158	9.34E-11
0.0774264	9.61E-11
0.0781435	9.88E-11
0.0788673	1.02E-10
0.0795978	1.04E-10
0.080335	1.07E-10
0.0810791	1.10E-10
0.0818301	1.13E-10
0.082588	1.17E-10
0.0833529	1.20E-10
0.084125	1.23E-10
0.0849042	1.27E-10
0.0856906	1.30E-10
0.0864842	1.34E-10
0.0872853	1.38E-10
0.0880937	1.41E-10
0.0889097	1.45E-10
0.0897332	1.50E-10
0.0905643	1.54E-10
0.0914031	1.58E-10
0.0922497	1.62E-10
0.0931041	1.67E-10
0.0939665	1.72E-10
0.0948368	1.77E-10
0.0957152	1.81E-10
0.0966017	1.87E-10
0.0974965	1.92E-10
0.0983995	1.97E-10
0.0993109	2.03E-10
0.100231	2.08E-10
0.101159	2.14E-10
0.102096	2.20E-10
0.103042	2.26E-10
0.103996	2.33E-10
0.104959	2.39E-10
0.105931	2.46E-10
0.106913	2.53E-10
0.107903	2.60E-10
0.108902	2.67E-10
0.109911	2.75E-10
0.110929	2.83E-10
0.111956	2.90E-10
0.112993	2.99E-10
0.11404	3.07E-10
0.115096	3.16E-10
0.116162	3.24E-10
0.117238	3.34E-10
0.118324	3.43E-10
0.11942	3.52E-10
0.120526	3.62E-10
0.121642	3.73E-10
0.122769	3.83E-10
0.123906	3.94E-10
0.125054	4.05E-10
0.126212	4.16E-10
0.127381	4.28E-10
0.128561	4.40E-10
0.129752	4.52E-10
0.130954	4.65E-10
0.132166	4.78E-10
0.133391	4.91E-10
0.134626	5.05E-10
0.135873	5.19E-10
0.137131	5.34E-10
0.138402	5.49E-10
0.139684	5.64E-10
0.140977	5.80E-10
0.142283	5.96E-10
0.143601	6.13E-10
0.144931	6.30E-10
0.146273	6.48E-10
0.147628	6.66E-10
0.148996	6.85E-10
0.150376	7.04E-10
0.151768	7.24E-10
0.153174	7.44E-10
0.154593	7.65E-10
0.156025	7.86E-10
0.15747	8.08E-10
0.158928	8.31E-10
0.1604	8.54E-10
0.161886	8.78E-10
0.163385	9.03E-10
0.164899	9.28E-10
0.166426	9.54E-10
0.167967	9.81E-10
0.169523	1.01E-09
0.171093	1.04E-09
0.172678	1.07E-09
0.174277	1.10E-09
0.175892	1.13E-09
0.177521	1.16E-09
0.179165	1.19E-09
0.180824	1.22E-09
0.182499	1.26E-09
0.18419	1.29E-09
0.185896	1.33E-09
0.187617	1.37E-09
0.189355	1.41E-09
0.191109	1.44E-09
0.192879	1.49E-09
0.194666	1.53E-09
0.196469	1.57E-09
0.198288	1.61E-09
0.200125	1.66E-09
0.201979	1.71E-09
0.203849	1.75E-09
0.205737	1.80E-09
0.207643	1.85E-09
0.209566	1.90E-09
0.211507	1.96E-09
0.213466	2.01E-09
0.215443	2.07E-09
0.217439	2.13E-09
0.219453	2.19E-09
0.221486	2.25E-09
0.223537	2.31E-09
0.225607	2.38E-09
0.227697	2.44E-09
0.229806	2.51E-09
0.231935	2.58E-09
0.234083	2.65E-09
0.236251	2.73E-09
0.238439	2.81E-09
0.240648	2.88E-09
0.242876	2.97E-09
0.245126	3.05E-09
0.247396	3.13E-09
0.249688	3.22E-09
0.252	3.31E-09
0.254335	3.41E-09
0.25669	3.50E-09
0.259068	3.60E-09
0.261467	3.70E-09
0.263889	3.80E-09
0.266333	3.91E-09
0.2688	4.02E-09
0.27129	4.13E-09
0.273803	4.25E-09
0.276339	4.37E-09
0.278898	4.49E-09
0.281481	4.62E-09
0.284088	4.75E-09
0.28672	4.88E-09
0.289375	5.02E-09
0.292056	5.16E-09
0.294761	5.30E-09
0.297491	5.45E-09
0.300246	5.60E-09
0.303027	5.76E-09
0.305834	5.92E-09
0.308666	6.09E-09
0.311525	6.26E-09
0.314411	6.43E-09
0.317323	6.61E-09
0.320262	6.80E-09
0.323228	6.99E-09
0.326222	7.19E-09
0.329244	7.39E-09
0.332293	7.59E-09
0.335371	7.81E-09
0.338477	8.03E-09
0.341612	8.25E-09
0.344776	8.48E-09
0.34797	8.72E-09
0.351193	8.97E-09
0.354446	9.22E-09
0.357729	9.47E-09
0.361042	9.74E-09
0.364386	1.00E-08
0.367761	1.03E-08
0.371167	1.06E-08
0.374605	1.09E-08
0.378075	1.12E-08
0.381576	1.15E-08
0.385111	1.18E-08
0.388678	1.22E-08
0.392278	1.25E-08
0.395911	1.28E-08
0.399578	1.32E-08
0.403279	1.36E-08
0.407014	1.40E-08
0.410784	1.43E-08
0.414589	1.47E-08
0.418429	1.52E-08
0.422304	1.56E-08
0.426216	1.60E-08
0.430164	1.65E-08
0.434148	1.69E-08
0.438169	1.74E-08
0.442227	1.79E-08
0.446323	1.84E-08
0.450457	1.89E-08
0.45463	1.94E-08
0.45884	2.00E-08
0.46309	2.06E-08
0.46738	2.11E-08
0.471708	2.17E-08
0.476078	2.23E-08
0.480487	2.30E-08
0.484937	2.36E-08
0.489429	2.43E-08
0.493962	2.49E-08
0.498537	2.56E-08
0.503155	2.64E-08
0.507815	2.71E-08
0.512519	2.79E-08
0.517266	2.86E-08
0.522057	2.94E-08
0.526892	3.03E-08
0.531772	3.11E-08
0.536698	3.20E-08
0.541669	3.29E-08
0.546686	3.38E-08
0.551749	3.48E-08
0.55686	3.57E-08
0.562017	3.67E-08
0.567223	3.78E-08
0.572477	3.88E-08
0.577779	3.99E-08
0.583131	4.10E-08
0.588532	4.22E-08
0.593983	4.34E-08
0.599484	4.46E-08
0.605037	4.58E-08
0.610641	4.71E-08
0.616297	4.84E-08
0.622005	4.98E-08
0.627766	5.12E-08
0.63358	5.26E-08
0.639449	5.41E-08
0.645372	5.56E-08
0.651349	5.72E-08
0.657382	5.88E-08
0.663471	6.04E-08
0.669616	6.21E-08
0.675818	6.39E-08
0.682078	6.57E-08
0.688395	6.75E-08
0.694771	6.94E-08
0.701206	7.14E-08
0.707701	7.34E-08
0.714256	7.54E-08
0.720872	7.75E-08
0.727548	7.97E-08
0.734287	8.19E-08
0.741088	8.42E-08
0.747952	8.66E-08
0.75488	8.90E-08
0.761872	9.15E-08
0.768928	9.41E-08
0.77605	9.67E-08
0.783238	9.94E-08
0.790493	1.02E-07
0.797814	1.05E-07
0.805204	1.08E-07
0.812662	1.11E-07
0.820189	1.14E-07
0.827786	1.17E-07
0.835453	1.21E-07
0.843191	1.24E-07
0.851001	1.28E-07
0.858883	1.31E-07
0.866838	1.35E-07
0.874867	1.39E-07
0.88297	1.42E-07
0.891148	1.46E-07
0.899402	1.51E-07
0.907733	1.55E-07
0.91614	1.59E-07
0.924626	1.64E-07
0.93319	1.68E-07
0.941833	1.73E-07
0.950557	1.78E-07
0.959361	1.83E-07
0.968247	1.88E-07
0.977215	1.93E-07
0.986266	1.99E-07
0.995401	2.04E-07
1.00462	2.10E-07
1.01393	2.16E-07
1.02332	2.22E-07
1.03279	2.28E-07
1.04236	2.34E-07
1.05202	2.41E-07
1.06176	2.48E-07
1.07159	2.55E-07
1.08152	2.62E-07
1.09154	2.69E-07
1.10165	2.77E-07
1.11185	2.84E-07
1.12215	2.92E-07
1.13254	3.01E-07
1.14303	3.09E-07
1.15362	3.18E-07
1.1643	3.27E-07
1.17509	3.36E-07
1.18597	3.45E-07
1.19696	3.55E-07
1.20804	3.65E-07
1.21923	3.75E-07
1.23052	3.86E-07
1.24192	3.96E-07
1.25342	4.08E-07
1.26503	4.19E-07
1.27675	4.31E-07
1.28858	4.43E-07
1.30051	4.55E-07
1.31256	4.68E-07
1.32471	4.81E-07
1.33698	4.95E-07
1.34937	5.09E-07
1.36187	5.23E-07
1.37448	5.37E-07
1.38721	5.53E-07
1.40006	5.68E-07
1.41303	5.84E-07
1.42611	6.00E-07
1.43932	6.17E-07
1.45265	6.34E-07
1.46611	6.52E-07
1.47969	6.71E-07
1.49339	6.89E-07
1.50723	7.09E-07
1.52119	7.29E-07
1.53528	7.49E-07
1.5495	7.70E-07
1.56385	7.92E-07
1.57833	8.14E-07
1.59295	8.37E-07
1.6077	8.60E-07
1.6226	8.84E-07
1.63762	9.09E-07
1.65279	9.34E-07
1.6681	9.61E-07
1.68355	9.88E-07
1.69914	1.02E-06
1.71488	1.04E-06
1.73077	1.07E-06
1.7468	1.10E-06
1.76298	1.13E-06
1.7793	1.17E-06
1.79578	1.20E-06
1.81242	1.23E-06
1.8292	1.27E-06
1.84615	1.30E-06
1.86325	1.34E-06
1.8805	1.38E-06
1.89792	1.41E-06
1.9155	1.45E-06
1.93324	1.50E-06
1.95115	1.54E-06
1.96922	1.58E-06
1.98746	1.62E-06
2.00587	1.67E-06
2.02445	1.72E-06
2.0432	1.77E-06
2.06212	1.81E-06
2.08122	1.87E-06
2.1005	1.92E-06
2.11995	1.97E-06
2.13959	2.03E-06
2.15941	2.08E-06
2.17941	2.14E-06
2.19959	2.20E-06
2.21997	2.26E-06
2.24053	2.33E-06
2.26128	2.39E-06
2.28222	2.46E-06
2.30336	2.53E-06
2.3247	2.60E-06
2.34623	2.67E-06
2.36796	2.75E-06
2.38989	2.83E-06
2.41203	2.90E-06
2.43437	2.99E-06
2.45692	3.07E-06
2.47967	3.16E-06
2.50264	3.24E-06
2.52582	3.34E-06
2.54921	3.43E-06
2.57283	3.52E-06
2.59666	3.62E-06
2.62071	3.73E-06
2.64498	3.83E-06
2.66948	3.94E-06
2.6942	4.05E-06
2.71916	4.16E-06
2.74434	4.28E-06
2.76976	4.40E-06
2.79542	4.52E-06
2.82131	4.65E-06
2.84744	4.78E-06
2.87381	4.91E-06
2.90043	5.05E-06
2.92729	5.19E-06
2.95441	5.34E-06
2.98177	5.49E-06
3.00939	5.64E-06
3.03726	5.80E-06
3.0654	5.96E-06
3.09379	6.13E-06
3.12244	6.30E-06
3.15136	6.48E-06
3.18055	6.66E-06
3.21001	6.85E-06
3.23974	7.04E-06
3.26975	7.24E-06
3.30003	7.44E-06
3.3306	7.65E-06
3.36145	7.86E-06
3.39258	8.08E-06
3.42401	8.31E-06
3.45572	8.54E-06
3.48773	8.78E-06
3.52003	9.03E-06
3.55263	9.28E-06
3.58554	9.54E-06
3.61875	9.81E-06
3.65227	1.01E-05
3.6861	1.04E-05
3.72024	1.07E-05
3.75469	1.10E-05
3.78947	1.13E-05
3.82457	1.16E-05
3.85999	1.19E-05
3.89575	1.22E-05
3.93183	1.26E-05
3.96825	1.29E-05
4.005	1.33E-05
4.0421	1.37E-05
4.07953	1.41E-05
4.11732	1.44E-05
4.15546	1.49E-05
4.19394	1.53E-05
4.23279	1.57E-05
4.27199	1.61E-05
4.31156	1.66E-05
4.3515	1.71E-05
4.3918	1.75E-05
4.43248	1.80E-05
4.47353	1.85E-05
4.51497	1.90E-05
4.55679	1.96E-05
4.59899	2.01E-05
4.64159	2.07E-05
4.68458	2.13E-05
4.72797	2.19E-05
4.77176	2.25E-05
4.81596	2.31E-05
4.86056	2.38E-05
4.90558	2.44E-05
4.95102	2.51E-05
4.99688	2.58E-05
5.04316	2.65E-05
5.08987	2.73E-05
5.13701	2.81E-05
5.18459	2.88E-05
5.23261	2.97E-05
5.28108	3.05E-05
5.32999	3.13E-05
5.37936	3.22E-05
5.42919	3.31E-05
5.47947	3.41E-05
5.53022	3.50E-05
5.58145	3.60E-05
5.63314	3.70E-05
5.68532	3.80E-05
5.73798	3.91E-05
5.79112	4.02E-05
5.84476	4.13E-05
5.8989	4.25E-05
5.95353	4.37E-05
6.00868	4.49E-05
6.06433	4.62E-05
6.1205	4.75E-05
6.17719	4.88E-05
6.2344	5.02E-05
6.29215	5.16E-05
6.35043	5.30E-05
6.40924	5.45E-05
6.46861	5.60E-05
6.52852	5.76E-05
6.58899	5.92E-05
6.65002	6.09E-05
6.71161	6.26E-05
6.77378	6.43E-05
6.83652	6.61E-05
6.89984	6.80E-05
6.96374	6.99E-05
7.02824	7.19E-05
7.09334	7.39E-05
7.15904	7.59E-05
7.22535	7.81E-05
7.29227	8.03E-05
7.35981	8.25E-05
7.42798	8.48E-05
7.49678	8.72E-05
7.56622	8.97E-05
7.6363	9.22E-05
7.70703	9.47E-05
7.77841	9.74E-05
7.85046	0.000100139
7.92317	0.000102947
7.99655	0.000105834
8.07062	0.000108802
8.14537	0.000111854
8.22082	0.00011499
8.29696	0.000118215
8.37381	0.000121531
8.45137	0.000124939
8.52964	0.000128443
8.60865	0.000132045
8.68838	0.000135748
8.76886	0.000139555
8.85007	0.000143469
8.93205	0.000147492
9.01478	0.000151629
9.09827	0.000155881
9.18254	0.000160253
9.26759	0.000164747
9.35343	0.000169367
9.44006	0.000174117
9.5275	0.000179
9.61575	0.00018402
9.70481	0.000189181
9.7947	0.000194487
9.88542	0.000199941
9.97698	0.000205548
10.0694	0.000211313
10.1627	0.000217239
10.2568	0.000223332
10.3518	0.000229595
10.4477	0.000236034
10.5444	0.000242653
10.6421	0.000249458
10.7407	0.000256454
10.8401	0.000263647
10.9405	0.00027104
11.0419	0.000278642
11.1442	0.000286456
11.2474	0.00029449
11.3515	0.000302749
11.4567	0.000311239
11.5628	0.000319968
11.6699	0.000328941
11.778	0.000338166
11.8871	0.00034765
11.9972	0.0003574
12.1083	0.000367423
12.2204	0.000377727
12.3336	0.00038832
12.4479	0.000399211
12.5632	0.000410407
12.6795	0.000421916
12.797	0.000433749
12.9155	0.000445913
13.0351	0.000458419
13.1559	0.000471275
13.2777	0.000484492
13.4007	0.000498079
13.5248	0.000512048
13.6501	0.000526408
13.7765	0.000541171
13.9041	0.000556348
14.0329	0.00057195
14.1629	0.000587991
14.294	0.000604481
14.4264	0.000621433
14.5601	0.000638861
14.6949	0.000656778
14.831	0.000675197
14.9684	0.000694133
15.107	0.000713599
15.247	0.000733612
15.3882	0.000754186
15.5307	0.000775337
15.6746	0.000797081
15.8197	0.000819435
15.9663	0.000842416
16.1141	0.000866041
16.2634	0.000890329
16.414	0.000915298
16.5661	0.000940968
16.7195	0.000967357
16.8744	0.000994486
17.0307	0.00102238
17.1884	0.00105105
17.3476	0.00108052
17.5083	0.00111083
17.6704	0.00114198
17.8341	0.00117401
17.9993	0.00120693
18.166	0.00124078
18.3343	0.00127558
18.5041	0.00131135
18.6755	0.00134813
18.8484	0.00138594
19.023	0.0014248
19.1992	0.00146476
19.377	0.00150584
19.5565	0.00154807
19.7376	0.00159149
19.9205	0.00163612
20.105	0.001682
20.2912	0.00172917
20.4791	0.00177767
20.6688	0.00182752
20.8602	0.00187878
21.0535	0.00193147
21.2485	0.00198563
21.4453	0.00204132
21.6439	0.00209857
21.8444	0.00215742
22.0467	0.00221793
22.2509	0.00228013
22.457	0.00234407
22.665	0.00240981
22.8749	0.00247739
23.0868	0.00254687
23.3006	0.0026183
23.5164	0.00269173
23.7342	0.00276722
23.9541	0.00284482
24.1759	0.0029246
24.3999	0.00300662
24.6259	0.00309094
24.8539	0.00317763
25.0842	0.00326675
25.3165	0.00335836
25.551	0.00345254
25.7876	0.00354937
26.0265	0.00364891
26.2675	0.00375124
26.5108	0.00385645
26.7564	0.0039646
27.0042	0.00407579
27.2543	0.00419009
27.5068	0.0043076
27.7615	0.0044284
28.0187	0.0045526
28.2782	0.00468028
28.5401	0.00481153
28.8044	0.00494647
29.0712	0.00508519
29.3405	0.00522781
29.6123	0.00537442
29.8865	0.00552514
30.1633	0.00568009
30.4427	0.00583939
30.7247	0.00600315
31.0093	0.00617151
31.2965	0.00634459
31.5864	0.00652252
31.8789	0.00670544
32.1742	0.0068935
32.4722	0.00708682
32.7729	0.00728557
33.0765	0.00748989
33.3829	0.00769994
33.6921	0.00791589
34.0041	0.00813789
34.3191	0.00836611
34.6369	0.00860074
34.9578	0.00884194
35.2815	0.00908991
35.6083	0.00934483
35.9381	0.00960691
36.271	0.00987633
36.607	0.0101533
36.946	0.0104381
37.2882	0.0107308
37.6336	0.0110317
37.9822	0.0113411
38.334	0.0116592
38.689	0.0119862
39.0474	0.0123223
39.409	0.0126679
39.774	0.0130231
40.1424	0.0133884
40.5142	0.0137638
40.8895	0.0141498
41.2682	0.0145467
41.6504	0.0149546
42.0362	0.015374
42.4256	0.0158052
42.8185	0.0162484
43.2151	0.0167041
43.6154	0.0171726
44.0194	0.0176542
44.4271	0.0181493
44.8386	0.0186583
45.2539	0.0191816
45.673	0.0197195
46.096	0.0202725
46.523	0.0208411
46.9539	0.0214256
47.3888	0.0220264
47.8277	0.0226441
48.2707	0.0232792
48.7178	0.0239321
49.169	0.0246032
49.6244	0.0252932
50.0841	0.0260026
50.548	0.0267318
51.0162	0.0274815
51.4887	0.0282522
51.9656	0.0290445
52.4469	0.0298591
52.9327	0.0306965
53.4229	0.0315573
53.9177	0.0324423
54.4171	0.0333522
54.9212	0.0342875
55.4299	0.0352491
55.9433	0.0362377
56.4614	0.0372539
56.9844	0.0382987
57.5122	0.0393728
58.0449	0.040477
58.5825	0.0416122
59.1251	0.0427792
59.6727	0.0439789
60.2254	0.0452123
60.7832	0.0464802
61.3462	0.0477838
61.9144	0.0491238
62.4879	0.0505015
63.0667	0.0519178
63.6508	0.0533738
64.2403	0.0548707
64.8353	0.0564095
65.4359	0.0579915
66.0419	0.0596179
66.6536	0.0612898
67.271	0.0630087
67.8941	0.0647758
68.5229	0.0665924
69.1576	0.0684599
69.7981	0.0703799
70.4446	0.0723537
71.0971	0.0743828
71.7556	0.0764688
72.4202	0.0786134
73.091	0.0808181
73.768	0.0830846
74.4512	0.0854147
75.1408	0.0878101
75.8368	0.0902727
76.5392	0.0928044
77.2481	0.0954071
77.9636	0.0980828
78.6857	0.100833
79.4145	0.103661
80.1501	0.106568
80.8924	0.109557
81.6417	0.11263
82.3979	0.115788
83.161	0.119036
83.9313	0.122374
84.7087	0.125806
85.4933	0.129334
86.2851	0.132961
87.0843	0.13669
87.8909	0.140523
88.705	0.144464
89.5266	0.148516
90.3558	0.152681
91.1927	0.156963
92.0373	0.161365
92.8898	0.16589
93.7502	0.170543
94.6185	0.175325
95.4949	0.180242
96.3793	0.185297
97.272	0.190494
98.173	0.195836
99.0823	0.201328
100	0.206975

## Sheet: Extended_data_Fig3b_measurement
Stress	NormalisedRate
0.28	5.85233304452719e-09
0.22	5.28670252212007e-09
0.6	1.29288345481034e-07
0.59	9.36178896231486e-08
0.5	1.73020128579615e-08
0.5	1.53372391691155e-08
0.48	1.79641512008635e-08
0.5	2.15569814289577e-08
0.48	1.43713209007454e-08
0.49	7.18565967288308e-09
0.49	1.2574905707321e-08
0.8	1.03040711067861e-07
1	2.29177183084117e-07
0.8	1.04061426434591e-07
1	2.26906010332982e-07
1.45	1.16479286909031e-06
1.24	7.89793438302768e-07
1.15	5.36437246693914e-07
1.34	7.88197251131691e-07
23.2	0.0171807
14.4	0.00272407
0.212132	1.32358718801003e-09
0.275772	2.84342516348304e-09
0.424264	1.23515039126748e-08
0.636396	5.53415158429155e-08
1.27279	2.6963151158456e-07
1.69706	9.92749341753767e-07
0.424264	2.19381449814178e-08
0.636396	7.51953198443789e-08
0.848528	1.81837172049304e-07
1.27279	6.26848259430207e-07
1.69706	1.63014959484127e-06
2.12132	2.50951065079374e-06
0.275772	5.05857498248201e-09
0.636396	5.06106859834004e-08
0.848528	1.10407770076107e-07
1.27279	3.99256034866692e-07
1.69706	8.89896802353825e-07
2.54558	3.22385358979103e-06
0.148492	4.84438855844559e-09
0.212132	1.06591552384952e-08
0.275772	1.45352115152036e-08
0.424264	3.10324622379425e-08
0.763675	1.25962963328644e-07
1.06066	3.19572043255276e-07
1.27279	5.32582551553421e-07
1.69706	9.69696227361381e-07
2.12132	2.03750801796947e-06
0.636396	8.18092653120016e-08
0.636396	7.67811052666402e-08
0.636396	1.19970478836669e-07
0.636396	7.6889039548783e-08
0.636396	6.00274025709119e-08
0.551543	6.40431754278864e-08
0.551543	5.87062441422294e-08
0.551543	6.44931670067721e-08
0.551543	5.92011878526432e-08
0.551543	5.38192618073341e-08
0.551543	5.00519137232867e-08
1.06066	5.31549739511268e-07
1.06066	3.67995975342735e-07
1.06066	3.30499516035394e-07
1.06066	5.30058469059523e-07
0.424264	1.69910256556818e-08
0.424264	1.65276279009828e-08
0.424264	1.44842488464946e-08
0.424264	1.00846797546938e-08
0.424264	1.28359497577413e-08
0.424264	1.83641532449133e-08
0.424264	1.00825517093624e-08
0.53033	2.06510699270038e-08
0.53033	2.20752816461076e-08
0.53033	2.42115992247631e-08
0.53033	4.20142457135595e-08
0.53033	4.84231984495261e-08
0.53033	1.85147518497174e-08
0.53033	2.13631752112124e-08
0.53033	1.99389635304649e-08
0.53033	4.69989854646671e-08
0.53033	5.91047847510208e-08
0.53033	2.42115992247631e-08
0.53033	2.4923705084315e-08
0.53033	3.63173988371446e-08
0.53033	3.34689753989372e-08
0.53033	3.84537164158002e-08
0.53033	3.27568695393854e-08
0.53033	3.84537164158002e-08
0.53033	3.84537164158002e-08
0.53033	2.77721285225224e-08
0.53033	3.20447636798335e-08
0.53033	3.63173988371446e-08
0.53033	3.13326578202816e-08
0.53033	3.06205519607298e-08
0.53033	2.99084461011779e-08
0.53033	3.27568695393854e-08
0.53033	1.56663289101408e-08
0.53033	1.49542230505889e-08
0.53033	1.42421171910371e-08
0.246037	4.70129970737302e-06
0.313979	8.9705264078508e-06
0.606597	3.60012780909751e-05
1.5216	0.000148805
1.61324	0.000184594
2.10136	0.000269723
2.58345	0.000356959
3.61077	0.000703263
3.73852	0.000776637
5.79295	0.00171679
7.73749	0.0033839
1.13946	2.86100038827362e-05
1.22039	3.10611775885221e-05
1.93241	6.05784164148383e-05
2.15179	0.000113898
2.61096	0.000113898
3.3243	0.00012241
4.25991	0.000180434
5.18681	0.000288947
6.06736	0.000467109
6.86594	0.00120204
7.36207	0.00147883
7.85416	0.00194454
8.32339	0.0022383
8.53886	0.0031486
9.49074	0.0047667
10.4304	0.00734037
0.536785	4.86651336002431e-06
0.62273	5.3668309897937e-06
1.03395	1.37663217863634e-05
1.31099	2.37693834367107e-05
1.60066	2.73034744809815e-05
2.64606	8.07082473075379e-05
3.61327	0.000146325
4.57826	0.000242336
5.51061	0.000375853
6.5268	0.000649558
1.47639	6.31274020067652e-06
1.53993	8.30458465153025e-06
2.13796	1.4441686602068e-05
2.40049	1.89765787095841e-05
3.25162	5.21816630422545e-05
4.13238	0.000119596
5.00611	0.0112499
5.89658	0.0112317
7.21772	0.0229323
8.90635	0.0336781
10.3562	0.0511973
12.2264	0.0702502
14.6184	0.115624
15.7797	0.117503
16.9668	0.142445
18.3527	0.190172
1.5787	0.000871451
2.61879	0.00295762
3.52533	0.00833956
3.93459	0.0089175
5.37279	0.0193617
5.93745	0.0237325
7.23103	0.0263841
7.87952	0.0434653
0.424264	1.56663287319306e-08
0.424264	2.19121779883344e-08
0.212132	7.86811881601096e-09
0.424264	3.32542165352581e-08
0.636396	7.98101195071401e-08
0.848528	1.55186343373727e-07
1.06066	3.76881119502011e-07
0.212132	8.81085524068696e-09
0.424264	1.95059571773611e-08
0.636396	7.09307531933189e-08
0.848528	1.57820925725508e-07
1.69706	1.38314968512716e-06
0.424264	1.6466761285006e-08
1.16673	2.48096694860231e-07
1.16673	2.35971096825305e-07
1.22	1.03039276481402e-06
0.7	7.65656565373921e-08
0.8	9.8484848457747e-08
0.75	9.47613268307862e-08
0.7	8.2164126344959e-08
0.8	1.62216624640499e-07
1.12	9.10632270985038e-07
1.13	9.08796318801229e-07
1.22	1.09477115551468e-06
1.17	1.08961969098332e-06
1.2	1.04575089215095e-06
1.85	6.71527736565375e-06
8.09	0.000699204
3.3	3.94600143592447e-05
5.42	0.000163566
2.23	3.93636028009607e-06
6.17	0.000128382
7.61	0.000256175
4.01	3.17110319890373e-05
1.50688	5.11209160918439e-05
2.42487	7.28867079510934e-05
2.66736	0.000120128
3.49874	8.33146280152278e-05
12.1763	0.0037817
11.6567	0.00358066
11.7953	0.00447525
7.96743	0.00101188
8.31384	0.000778307
1.78	3.86513223972438e-05
2.92	3.86513223816285e-05
2.54	4.16533668415186e-05
2.85	4.16533668389221e-05
2.13	3.86513223895643e-05
4.33	0.000144563
4.88	0.000113545
3.64	0.000158598
4.69	0.000152984
4.66	0.000154388
8.24	0.000530148
8.71	0.000525239
8.93	0.000505604
7.6	0.000544874
7.82	0.000539965
1.02	8.57076538491537e-07
1.01	5.86827179522162e-07
1.01	5.04980230799334e-07
1.01	7.52065359019192e-07
1.01	7.28128987222893e-07
1.01	6.51687025679875e-07
1.01	6.49370602602814e-07
8.44	0.00137446
8.8	0.00137446
9.09	0.00132537
10.92	0.00274891
11.29	0.00265074
10.63	0.00265074
8.82	0.000490877
8.27	0.000539965
8.98	0.000539965
10.54	0.00137446
10.78	0.00137446
10.3	0.00127628
12.37	0.00265074
12.1	0.00274891
12.83	0.00265074
4.95	0.000134784
8.96	0.00153991
6.84	0.000347069
7.19	0.000535767
4.94	0.000117599
9.12	0.00109849
6.25	0.000321797
8.03	0.000569463
9.83	0.00134784
7.11	0.000323145
9.44	0.00105805
10.45	0.00164774
6.32	0.000269568
4.49	8.52509214914856e-05
4.87	0.000133099
6.36	0.000202176
10.89	0.0011861
5.57	0.000104458
5.57	0.000104458
5.57	0.000104458
5.57	0.000104458
5.57	0.000104458
5.57	0.000104458
5.57	0.000104458
5.57	0.000104458
5.57	0.000104458
5.57	0.000104458
5.57	0.000104458
5.57	0.000104458
5.57	0.000104458
5.57	0.000104458
5.57	0.000104458
5.57	0.000104458
5.57	0.000104458
5.57	0.000104458
5.57	0.000104458
5.57	0.000104458
5.57	0.000104458
5.57	0.000104458
5.57	0.000104458
5.57	0.000104458
5.57	0.000104458
5.57	0.000104458
5.57	0.000104458
5.57	0.000104458
5.57	0.000104458
5.57	0.000104458
5.57	0.000104458
5.57	0.000104458
5.57	0.000104458
5.57	0.000104458
5.57	0.000104458
5.57	0.000104458
5.57	0.000104458
5.57	0.000104458
5.57	0.000104458
5.57	0.000104458
5.57	0.000104458
5.57	0.000104458
5.57	0.000104458
5.57	0.000104458
5.57	0.000104458
5.57	0.000104458
5.57	0.000104458
5.57	0.000104458
5.57	0.000104458

## Sheet: Extended_data_Fig3b_model
Stress	Norm_rate_modelled
0.01	4.30E-15
0.0100926	4.46E-15
0.0101861	4.62E-15
0.0102804	4.80E-15
0.0103757	4.98E-15
0.0104718	5.17E-15
0.0105688	5.36E-15
0.0106666	5.56E-15
0.0107654	5.77E-15
0.0108652	5.99E-15
0.0109658	6.21E-15
0.0110674	6.44E-15
0.0111699	6.69E-15
0.0112733	6.94E-15
0.0113777	7.20E-15
0.0114831	7.47E-15
0.0115895	7.75E-15
0.0116968	8.04E-15
0.0118052	8.34E-15
0.0119145	8.66E-15
0.0120249	8.98E-15
0.0121362	9.32E-15
0.0122486	9.67E-15
0.0123621	1.00E-14
0.0124766	1.04E-14
0.0125922	1.08E-14
0.0127088	1.12E-14
0.0128265	1.16E-14
0.0129453	1.21E-14
0.0130652	1.25E-14
0.0131862	1.30E-14
0.0133083	1.35E-14
0.0134316	1.40E-14
0.013556	1.45E-14
0.0136816	1.51E-14
0.0138083	1.56E-14
0.0139362	1.62E-14
0.0140653	1.68E-14
0.0141955	1.74E-14
0.014327	1.81E-14
0.0144597	1.88E-14
0.0145937	1.95E-14
0.0147288	2.02E-14
0.0148652	2.10E-14
0.0150029	2.18E-14
0.0151419	2.26E-14
0.0152821	2.34E-14
0.0154237	2.43E-14
0.0155665	2.52E-14
0.0157107	2.62E-14
0.0158562	2.72E-14
0.0160031	2.82E-14
0.0161513	2.92E-14
0.0163009	3.03E-14
0.0164519	3.15E-14
0.0166043	3.27E-14
0.0167581	3.39E-14
0.0169133	3.51E-14
0.0170699	3.65E-14
0.0172281	3.78E-14
0.0173876	3.93E-14
0.0175487	4.07E-14
0.0177112	4.23E-14
0.0178753	4.39E-14
0.0180408	4.55E-14
0.0182079	4.72E-14
0.0183766	4.90E-14
0.0185468	5.08E-14
0.0187186	5.27E-14
0.0188919	5.47E-14
0.0190669	5.68E-14
0.0192435	5.89E-14
0.0194217	6.11E-14
0.0196016	6.34E-14
0.0197832	6.58E-14
0.0199664	6.83E-14
0.0201514	7.08E-14
0.020338	7.35E-14
0.0205264	7.63E-14
0.0207165	7.91E-14
0.0209084	8.21E-14
0.021102	8.52E-14
0.0212975	8.84E-14
0.0214947	9.17E-14
0.0216938	9.51E-14
0.0218948	9.87E-14
0.0220976	1.02E-13
0.0223022	1.06E-13
0.0225088	1.10E-13
0.0227173	1.14E-13
0.0229277	1.19E-13
0.0231401	1.23E-13
0.0233544	1.28E-13
0.0235707	1.33E-13
0.023789	1.38E-13
0.0240093	1.43E-13
0.0242317	1.48E-13
0.0244562	1.54E-13
0.0246827	1.59E-13
0.0249113	1.65E-13
0.025142	1.72E-13
0.0253749	1.78E-13
0.0256099	1.85E-13
0.0258471	1.92E-13
0.0260865	1.99E-13
0.0263282	2.06E-13
0.026572	2.14E-13
0.0268181	2.22E-13
0.0270665	2.31E-13
0.0273172	2.39E-13
0.0275702	2.48E-13
0.0278256	2.58E-13
0.0280833	2.67E-13
0.0283434	2.77E-13
0.028606	2.88E-13
0.0288709	2.98E-13
0.0291383	3.10E-13
0.0294082	3.21E-13
0.0296806	3.33E-13
0.0299555	3.46E-13
0.0302329	3.59E-13
0.030513	3.72E-13
0.0307956	3.86E-13
0.0310808	4.01E-13
0.0313687	4.16E-13
0.0316592	4.32E-13
0.0319525	4.48E-13
0.0322484	4.65E-13
0.0325471	4.82E-13
0.0328486	5.00E-13
0.0331528	5.19E-13
0.0334599	5.38E-13
0.0337698	5.59E-13
0.0340826	5.80E-13
0.0343983	6.01E-13
0.0347169	6.24E-13
0.0350384	6.47E-13
0.035363	6.72E-13
0.0356905	6.97E-13
0.0360211	7.23E-13
0.0363547	7.50E-13
0.0366914	7.79E-13
0.0370313	8.08E-13
0.0373743	8.38E-13
0.0377204	8.70E-13
0.0380698	9.02E-13
0.0384224	9.36E-13
0.0387783	9.71E-13
0.0391375	1.01E-12
0.0395	1.05E-12
0.0398658	1.08E-12
0.0402351	1.13E-12
0.0406077	1.17E-12
0.0409838	1.21E-12
0.0413634	1.26E-12
0.0417466	1.30E-12
0.0421332	1.35E-12
0.0425235	1.40E-12
0.0429173	1.46E-12
0.0433148	1.51E-12
0.043716	1.57E-12
0.0441209	1.63E-12
0.0445296	1.69E-12
0.044942	1.75E-12
0.0453583	1.82E-12
0.0457784	1.89E-12
0.0462024	1.96E-12
0.0466303	2.03E-12
0.0470622	2.11E-12
0.0474981	2.19E-12
0.0479381	2.27E-12
0.0483821	2.35E-12
0.0488302	2.44E-12
0.0492825	2.53E-12
0.049739	2.63E-12
0.0501997	2.73E-12
0.0506646	2.83E-12
0.0511339	2.94E-12
0.0516075	3.05E-12
0.0520855	3.16E-12
0.0525679	3.28E-12
0.0530548	3.40E-12
0.0535462	3.53E-12
0.0540422	3.66E-12
0.0545427	3.80E-12
0.0550479	3.94E-12
0.0555578	4.09E-12
0.0560723	4.25E-12
0.0565917	4.41E-12
0.0571159	4.57E-12
0.0576449	4.74E-12
0.0581788	4.92E-12
0.0587177	5.11E-12
0.0592615	5.30E-12
0.0598104	5.50E-12
0.0603644	5.70E-12
0.0609235	5.92E-12
0.0614878	6.14E-12
0.0620573	6.37E-12
0.0626321	6.61E-12
0.0632122	6.86E-12
0.0637977	7.12E-12
0.0643886	7.38E-12
0.064985	7.66E-12
0.0655869	7.95E-12
0.0661943	8.25E-12
0.0668074	8.56E-12
0.0674262	8.88E-12
0.0680507	9.21E-12
0.068681	9.56E-12
0.0693172	9.92E-12
0.0699592	1.03E-11
0.0706072	1.07E-11
0.0712612	1.11E-11
0.0719212	1.15E-11
0.0725873	1.19E-11
0.0732597	1.24E-11
0.0739382	1.28E-11
0.074623	1.33E-11
0.0753142	1.38E-11
0.0760118	1.43E-11
0.0767158	1.49E-11
0.0774264	1.54E-11
0.0781435	1.60E-11
0.0788673	1.66E-11
0.0795978	1.72E-11
0.080335	1.79E-11
0.0810791	1.86E-11
0.0818301	1.93E-11
0.082588	2.00E-11
0.0833529	2.07E-11
0.084125	2.15E-11
0.0849042	2.23E-11
0.0856906	2.32E-11
0.0864842	2.40E-11
0.0872853	2.49E-11
0.0880937	2.59E-11
0.0889097	2.68E-11
0.0897332	2.78E-11
0.0905643	2.89E-11
0.0914031	3.00E-11
0.0922497	3.11E-11
0.0931041	3.23E-11
0.0939665	3.35E-11
0.0948368	3.47E-11
0.0957152	3.61E-11
0.0966017	3.74E-11
0.0974965	3.88E-11
0.0983995	4.03E-11
0.0993109	4.18E-11
0.100231	4.34E-11
0.101159	4.50E-11
0.102096	4.67E-11
0.103042	4.84E-11
0.103996	5.02E-11
0.104959	5.21E-11
0.105931	5.41E-11
0.106913	5.61E-11
0.107903	5.82E-11
0.108902	6.04E-11
0.109911	6.27E-11
0.110929	6.50E-11
0.111956	6.75E-11
0.112993	7.00E-11
0.11404	7.26E-11
0.115096	7.54E-11
0.116162	7.82E-11
0.117238	8.11E-11
0.118324	8.42E-11
0.11942	8.74E-11
0.120526	9.06E-11
0.121642	9.40E-11
0.122769	9.76E-11
0.123906	1.01E-10
0.125054	1.05E-10
0.126212	1.09E-10
0.127381	1.13E-10
0.128561	1.17E-10
0.129752	1.22E-10
0.130954	1.26E-10
0.132166	1.31E-10
0.133391	1.36E-10
0.134626	1.41E-10
0.135873	1.46E-10
0.137131	1.52E-10
0.138402	1.58E-10
0.139684	1.64E-10
0.140977	1.70E-10
0.142283	1.76E-10
0.143601	1.83E-10
0.144931	1.90E-10
0.146273	1.97E-10
0.147628	2.04E-10
0.148996	2.12E-10
0.150376	2.20E-10
0.151768	2.28E-10
0.153174	2.36E-10
0.154593	2.45E-10
0.156025	2.55E-10
0.15747	2.64E-10
0.158928	2.74E-10
0.1604	2.84E-10
0.161886	2.95E-10
0.163385	3.06E-10
0.164899	3.18E-10
0.166426	3.30E-10
0.167967	3.42E-10
0.169523	3.55E-10
0.171093	3.68E-10
0.172678	3.82E-10
0.174277	3.96E-10
0.175892	4.11E-10
0.177521	4.27E-10
0.179165	4.43E-10
0.180824	4.59E-10
0.182499	4.76E-10
0.18419	4.94E-10
0.185896	5.13E-10
0.187617	5.32E-10
0.189355	5.52E-10
0.191109	5.73E-10
0.192879	5.94E-10
0.194666	6.17E-10
0.196469	6.40E-10
0.198288	6.64E-10
0.200125	6.89E-10
0.201979	7.15E-10
0.203849	7.42E-10
0.205737	7.70E-10
0.207643	7.98E-10
0.209566	8.28E-10
0.211507	8.60E-10
0.213466	8.92E-10
0.215443	9.25E-10
0.217439	9.60E-10
0.219453	9.96E-10
0.221486	1.03E-09
0.223537	1.07E-09
0.225607	1.11E-09
0.227697	1.15E-09
0.229806	1.20E-09
0.231935	1.24E-09
0.234083	1.29E-09
0.236251	1.34E-09
0.238439	1.39E-09
0.240648	1.44E-09
0.242876	1.49E-09
0.245126	1.55E-09
0.247396	1.61E-09
0.249688	1.67E-09
0.252	1.73E-09
0.254335	1.80E-09
0.25669	1.86E-09
0.259068	1.93E-09
0.261467	2.01E-09
0.263889	2.08E-09
0.266333	2.16E-09
0.2688	2.24E-09
0.27129	2.33E-09
0.273803	2.41E-09
0.276339	2.50E-09
0.278898	2.60E-09
0.281481	2.70E-09
0.284088	2.80E-09
0.28672	2.90E-09
0.289375	3.01E-09
0.292056	3.13E-09
0.294761	3.24E-09
0.297491	3.36E-09
0.300246	3.49E-09
0.303027	3.62E-09
0.305834	3.76E-09
0.308666	3.90E-09
0.311525	4.05E-09
0.314411	4.20E-09
0.317323	4.36E-09
0.320262	4.52E-09
0.323228	4.69E-09
0.326222	4.86E-09
0.329244	5.05E-09
0.332293	5.24E-09
0.335371	5.43E-09
0.338477	5.64E-09
0.341612	5.85E-09
0.344776	6.07E-09
0.34797	6.30E-09
0.351193	6.53E-09
0.354446	6.78E-09
0.357729	7.03E-09
0.361042	7.30E-09
0.364386	7.57E-09
0.367761	7.86E-09
0.371167	8.15E-09
0.374605	8.46E-09
0.378075	8.78E-09
0.381576	9.11E-09
0.385111	9.45E-09
0.388678	9.80E-09
0.392278	1.02E-08
0.395911	1.06E-08
0.399578	1.09E-08
0.403279	1.14E-08
0.407014	1.18E-08
0.410784	1.22E-08
0.414589	1.27E-08
0.418429	1.32E-08
0.422304	1.37E-08
0.426216	1.42E-08
0.430164	1.47E-08
0.434148	1.53E-08
0.438169	1.58E-08
0.442227	1.64E-08
0.446323	1.70E-08
0.450457	1.77E-08
0.45463	1.83E-08
0.45884	1.90E-08
0.46309	1.98E-08
0.46738	2.05E-08
0.471708	2.13E-08
0.476078	2.21E-08
0.480487	2.29E-08
0.484937	2.38E-08
0.489429	2.46E-08
0.493962	2.56E-08
0.498537	2.65E-08
0.503155	2.75E-08
0.507815	2.86E-08
0.512519	2.96E-08
0.517266	3.08E-08
0.522057	3.19E-08
0.526892	3.31E-08
0.531772	3.43E-08
0.536698	3.56E-08
0.541669	3.70E-08
0.546686	3.84E-08
0.551749	3.98E-08
0.55686	4.13E-08
0.562017	4.29E-08
0.567223	4.45E-08
0.572477	4.61E-08
0.577779	4.79E-08
0.583131	4.97E-08
0.588532	5.15E-08
0.593983	5.35E-08
0.599484	5.55E-08
0.605037	5.76E-08
0.610641	5.97E-08
0.616297	6.20E-08
0.622005	6.43E-08
0.627766	6.67E-08
0.63358	6.92E-08
0.639449	7.18E-08
0.645372	7.45E-08
0.651349	7.73E-08
0.657382	8.02E-08
0.663471	8.32E-08
0.669616	8.64E-08
0.675818	8.96E-08
0.682078	9.30E-08
0.688395	9.65E-08
0.694771	1.00E-07
0.701206	1.04E-07
0.707701	1.08E-07
0.714256	1.12E-07
0.720872	1.16E-07
0.727548	1.20E-07
0.734287	1.25E-07
0.741088	1.30E-07
0.747952	1.34E-07
0.75488	1.39E-07
0.761872	1.45E-07
0.768928	1.50E-07
0.77605	1.56E-07
0.783238	1.62E-07
0.790493	1.68E-07
0.797814	1.74E-07
0.805204	1.81E-07
0.812662	1.87E-07
0.820189	1.94E-07
0.827786	2.02E-07
0.835453	2.09E-07
0.843191	2.17E-07
0.851001	2.25E-07
0.858883	2.34E-07
0.866838	2.43E-07
0.874867	2.52E-07
0.88297	2.61E-07
0.891148	2.71E-07
0.899402	2.81E-07
0.907733	2.92E-07
0.91614	3.03E-07
0.924626	3.14E-07
0.93319	3.26E-07
0.941833	3.38E-07
0.950557	3.51E-07
0.959361	3.64E-07
0.968247	3.78E-07
0.977215	3.92E-07
0.986266	4.06E-07
0.995401	4.22E-07
1.00462	4.38E-07
1.01393	4.54E-07
1.02332	4.71E-07
1.03279	4.89E-07
1.04236	5.07E-07
1.05202	5.26E-07
1.06176	5.46E-07
1.07159	5.66E-07
1.08152	5.88E-07
1.09154	6.10E-07
1.10165	6.33E-07
1.11185	6.56E-07
1.12215	6.81E-07
1.13254	7.07E-07
1.14303	7.33E-07
1.15362	7.61E-07
1.1643	7.89E-07
1.17509	8.19E-07
1.18597	8.50E-07
1.19696	8.82E-07
1.20804	9.15E-07
1.21923	9.49E-07
1.23052	9.85E-07
1.24192	1.02E-06
1.25342	1.06E-06
1.26503	1.10E-06
1.27675	1.14E-06
1.28858	1.18E-06
1.30051	1.23E-06
1.31256	1.27E-06
1.32471	1.32E-06
1.33698	1.37E-06
1.34937	1.42E-06
1.36187	1.48E-06
1.37448	1.53E-06
1.38721	1.59E-06
1.40006	1.65E-06
1.41303	1.71E-06
1.42611	1.78E-06
1.43932	1.84E-06
1.45265	1.91E-06
1.46611	1.98E-06
1.47969	2.06E-06
1.49339	2.14E-06
1.50723	2.22E-06
1.52119	2.30E-06
1.53528	2.39E-06
1.5495	2.48E-06
1.56385	2.57E-06
1.57833	2.67E-06
1.59295	2.77E-06
1.6077	2.87E-06
1.6226	2.98E-06
1.63762	3.09E-06
1.65279	3.21E-06
1.6681	3.33E-06
1.68355	3.45E-06
1.69914	3.58E-06
1.71488	3.71E-06
1.73077	3.85E-06
1.7468	4.00E-06
1.76298	4.15E-06
1.7793	4.31E-06
1.79578	4.47E-06
1.81242	4.63E-06
1.8292	4.81E-06
1.84615	4.99E-06
1.86325	5.18E-06
1.8805	5.37E-06
1.89792	5.57E-06
1.9155	5.78E-06
1.93324	6.00E-06
1.95115	6.23E-06
1.96922	6.46E-06
1.98746	6.70E-06
2.00587	6.95E-06
2.02445	7.21E-06
2.0432	7.49E-06
2.06212	7.77E-06
2.08122	8.06E-06
2.1005	8.36E-06
2.11995	8.68E-06
2.13959	9.00E-06
2.15941	9.34E-06
2.17941	9.69E-06
2.19959	1.01E-05
2.21997	1.04E-05
2.24053	1.08E-05
2.26128	1.12E-05
2.28222	1.17E-05
2.30336	1.21E-05
2.3247	1.25E-05
2.34623	1.30E-05
2.36796	1.35E-05
2.38989	1.40E-05
2.41203	1.45E-05
2.43437	1.51E-05
2.45692	1.57E-05
2.47967	1.62E-05
2.50264	1.68E-05
2.52582	1.75E-05
2.54921	1.81E-05
2.57283	1.88E-05
2.59666	1.95E-05
2.62071	2.03E-05
2.64498	2.10E-05
2.66948	2.18E-05
2.6942	2.26E-05
2.71916	2.35E-05
2.74434	2.44E-05
2.76976	2.53E-05
2.79542	2.62E-05
2.82131	2.72E-05
2.84744	2.82E-05
2.87381	2.93E-05
2.90043	3.04E-05
2.92729	3.15E-05
2.95441	3.27E-05
2.98177	3.40E-05
3.00939	3.52E-05
3.03726	3.66E-05
3.0654	3.79E-05
3.09379	3.94E-05
3.12244	4.08E-05
3.15136	4.24E-05
3.18055	4.40E-05
3.21001	4.56E-05
3.23974	4.73E-05
3.26975	4.91E-05
3.30003	5.09E-05
3.3306	5.29E-05
3.36145	5.48E-05
3.39258	5.69E-05
3.42401	5.90E-05
3.45572	6.13E-05
3.48773	6.36E-05
3.52003	6.59E-05
3.55263	6.84E-05
3.58554	7.10E-05
3.61875	7.37E-05
3.65227	7.64E-05
3.6861	7.93E-05
3.72024	8.23E-05
3.75469	8.54E-05
3.78947	8.86E-05
3.82457	9.19E-05
3.85999	9.54E-05
3.89575	9.89E-05
3.93183	0.000102655
3.96825	0.000106511
4.005	0.000110513
4.0421	0.000114664
4.07953	0.000118972
4.11732	0.000123441
4.15546	0.000128079
4.19394	0.00013289
4.23279	0.000137882
4.27199	0.000143062
4.31156	0.000148436
4.3515	0.000154013
4.3918	0.000159798
4.43248	0.000165802
4.47353	0.00017203
4.51497	0.000178493
4.55679	0.000185198
4.59899	0.000192155
4.64159	0.000199374
4.68458	0.000206864
4.72797	0.000214635
4.77176	0.000222698
4.81596	0.000231064
4.86056	0.000239745
4.90558	0.000248751
4.95102	0.000258096
4.99688	0.000267792
5.04316	0.000277852
5.08987	0.00028829
5.13701	0.00029912
5.18459	0.000310357
5.23261	0.000322016
5.28108	0.000334113
5.32999	0.000346664
5.37936	0.000359687
5.42919	0.000373199
5.47947	0.000387219
5.53022	0.000401766
5.58145	0.000416859
5.63314	0.000432519
5.68532	0.000448767
5.73798	0.000465626
5.79112	0.000483118
5.84476	0.000501267
5.8989	0.000520098
5.95353	0.000539636
6.00868	0.000559909
6.06433	0.000580943
6.1205	0.000602767
6.17719	0.000625411
6.2344	0.000648905
6.29215	0.000673282
6.35043	0.000698575
6.40924	0.000724819
6.46861	0.000752048
6.52852	0.0007803
6.58899	0.000809613
6.65002	0.000840027
6.71161	0.000871584
6.77378	0.000904327
6.83652	0.000938299
6.89984	0.000973548
6.96374	0.00101012
7.02824	0.00104807
7.09334	0.00108744
7.15904	0.00112829
7.22535	0.00117068
7.29227	0.00121466
7.35981	0.00126029
7.42798	0.00130763
7.49678	0.00135676
7.56622	0.00140772
7.6363	0.00146061
7.70703	0.00151548
7.77841	0.00157241
7.85046	0.00163148
7.92317	0.00169277
7.99655	0.00175636
8.07062	0.00182234
8.14537	0.0018908
8.22082	0.00196183
8.29696	0.00203553
8.37381	0.002112
8.45137	0.00219134
8.52964	0.00227366
8.60865	0.00235907
8.68838	0.0024477
8.76886	0.00253965
8.85007	0.00263506
8.93205	0.00273405
9.01478	0.00283675
9.09827	0.00294332
9.18254	0.00305389
9.26759	0.00316862
9.35343	0.00328765
9.44006	0.00341116
9.5275	0.0035393
9.61575	0.00367227
9.70481	0.00381022
9.7947	0.00395336
9.88542	0.00410187
9.97698	0.00425596
10.0694	0.00441585
10.1627	0.00458174
10.2568	0.00475386
10.3518	0.00493244
10.4477	0.00511774
10.5444	0.00531
10.6421	0.00550947
10.7407	0.00571645
10.8401	0.0059312
10.9405	0.00615401
11.0419	0.0063852
11.1442	0.00662507
11.2474	0.00687395
11.3515	0.00713218
11.4567	0.00740011
11.5628	0.00767811
11.6699	0.00796655
11.778	0.00826583
11.8871	0.00857635
11.9972	0.00889853
12.1083	0.00923282
12.2204	0.00957967
12.3336	0.00993954
12.4479	0.0103129
12.5632	0.0107004
12.6795	0.0111023
12.797	0.0115194
12.9155	0.0119522
13.0351	0.0124012
13.1559	0.012867
13.2777	0.0133504
13.4007	0.0138519
13.5248	0.0143723
13.6501	0.0149122
13.7765	0.0154724
13.9041	0.0160537
14.0329	0.0166568
14.1629	0.0172825
14.294	0.0179318
14.4264	0.0186054
14.5601	0.0193043
14.6949	0.0200295
14.831	0.020782
14.9684	0.0215627
15.107	0.0223727
15.247	0.0232132
15.3882	0.0240852
15.5307	0.02499
15.6746	0.0259288
15.8197	0.0269029
15.9663	0.0279135
16.1141	0.0289622
16.2634	0.0300502
16.414	0.0311791
16.5661	0.0323503
16.7195	0.0335656
16.8744	0.0348266
17.0307	0.0361349
17.1884	0.0374924
17.3476	0.0389008
17.5083	0.0403622
17.6704	0.0418785
17.8341	0.0434517
17.9993	0.0450841
18.166	0.0467777
18.3343	0.048535
18.5041	0.0503583
18.6755	0.0522501
18.8484	0.054213
19.023	0.0562496
19.1992	0.0583627
19.377	0.0605552
19.5565	0.06283
19.7376	0.0651903
19.9205	0.0676393
20.105	0.0701803
20.2912	0.0728168
20.4791	0.0755522
20.6688	0.0783905
20.8602	0.0813354
21.0535	0.0843909
21.2485	0.0875611
21.4453	0.0908505
21.6439	0.0942635
21.8444	0.0978046
22.0467	0.101479
22.2509	0.105291
22.457	0.109246
22.665	0.113351
22.8749	0.117609
23.0868	0.122027
23.3006	0.126611
23.5164	0.131367
23.7342	0.136302
23.9541	0.141423
24.1759	0.146736
24.3999	0.152248
24.6259	0.157967
24.8539	0.163902
25.0842	0.170059
25.3165	0.176448
25.551	0.183076
25.7876	0.189954
26.0265	0.19709
26.2675	0.204494
26.5108	0.212176
26.7564	0.220147
27.0042	0.228417
27.2543	0.236998
27.5068	0.245901
27.7615	0.255138
28.0187	0.264723
28.2782	0.274668
28.5401	0.284986
28.8044	0.295692
29.0712	0.3068
29.3405	0.318326
29.6123	0.330284
29.8865	0.342692
30.1633	0.355566
30.4427	0.368923
30.7247	0.382782
31.0093	0.397162
31.2965	0.412082
31.5864	0.427563
31.8789	0.443625
32.1742	0.460291
32.4722	0.477582
32.7729	0.495523
33.0765	0.514139
33.3829	0.533453
33.6921	0.553493
34.0041	0.574286
34.3191	0.59586
34.6369	0.618244
34.9578	0.64147
35.2815	0.665568
35.6083	0.690571
35.9381	0.716513
36.271	0.74343
36.607	0.771359
36.946	0.800336
37.2882	0.830402
37.6336	0.861597
37.9822	0.893965
38.334	0.927548
38.689	0.962393
39.0474	0.998547
39.409	1.03606
39.774	1.07498
40.1424	1.11536
40.5142	1.15726
40.8895	1.20074
41.2682	1.24585
41.6504	1.29265
42.0362	1.34121
42.4256	1.39159
42.8185	1.44387
43.2151	1.49811
43.6154	1.55439
44.0194	1.61279
44.4271	1.67337
44.8386	1.73624
45.2539	1.80146
45.673	1.86914
46.096	1.93935
46.523	2.01221
46.9539	2.0878
47.3888	2.16623
47.8277	2.24761
48.2707	2.33204
48.7178	2.41965
49.169	2.51055
49.6244	2.60486
50.0841	2.70272
50.548	2.80425
51.0162	2.9096
51.4887	3.0189
51.9656	3.13231
52.4469	3.24998
52.9327	3.37207
53.4229	3.49875
53.9177	3.63019
54.4171	3.76656
54.9212	3.90806
55.4299	4.05487
55.9433	4.2072
56.4614	4.36525
56.9844	4.52924
57.5122	4.69939
58.0449	4.87593
58.5825	5.0591
59.1251	5.24915
59.6727	5.44635
60.2254	5.65095
60.7832	5.86323
61.3462	6.0835
61.9144	6.31203
62.4879	6.54915
63.0667	6.79518
63.6508	7.05046
64.2403	7.31532
64.8353	7.59013
65.4359	7.87527
66.0419	8.17112
66.6536	8.47808
67.271	8.79657
67.8941	9.12703
68.5229	9.4699
69.1576	9.82565
69.7981	10.1948
70.4446	10.5778
71.0971	10.9751
71.7556	11.3874
72.4202	11.8152
73.091	12.2591
73.768	12.7196
74.4512	13.1974
75.1408	13.6932
75.8368	14.2076
76.5392	14.7414
77.2481	15.2951
77.9636	15.8697
78.6857	16.4659
79.4145	17.0845
80.1501	17.7263
80.8924	18.3922
81.6417	19.0831
82.3979	19.8
83.161	20.5438
83.9313	21.3156
84.7087	22.1164
85.4933	22.9472
86.2851	23.8093
87.0843	24.7037
87.8909	25.6317
88.705	26.5946
89.5266	27.5937
90.3558	28.6303
91.1927	29.7058
92.0373	30.8218
92.8898	31.9797
93.7502	33.181
94.6185	34.4275
95.4949	35.7209
96.3793	37.0628
97.272	38.4551
98.173	39.8997
99.0823	41.3986
100	42.9538

## Sheet: Extended_data_Fig3c_measurement
Stress	NormalisedRate
0.28	1.22365089775731e-08
0.22	7.41995507434491e-09
0.6	1.6117764890509e-07
0.59	6.7358588216779e-08
0.5	3.27415189715593e-08
0.5	3.53901334350391e-08
0.48	1.60472974108152e-08
0.5	1.97790785851606e-08
0.48	1.66394316178115e-08
0.49	1.74634880823569e-08
0.49	1.82946291922105e-08
0.8	1.22339924471221e-07
1	2.66758443747567e-07
0.8	1.23551816737669e-07
1	2.64114836297552e-07
1.45	1.31148784948565e-06
1.24	9.01640284930993e-07
1.15	6.16568803334453e-07
1.34	8.93625181739058e-07
23.2	0.00628078
14.4	0.00107104
0.212132	2.62186617368554e-09
0.275772	5.47095313322638e-09
0.424264	2.21160001678558e-08
0.636396	9.04024483191506e-08
1.27279	3.69532947180804e-07
1.69706	1.27405550998389e-06
0.424264	1.93848168562592e-08
0.636396	5.94511183720057e-08
0.848528	1.30780709760661e-07
1.27279	3.93429527285966e-07
1.69706	9.36762073174285e-07
2.12132	1.35789314262536e-06
0.275772	4.43889724009986e-09
0.636396	3.78390254787915e-08
0.848528	7.50388654154898e-08
1.27279	2.35520348310709e-07
1.69706	4.78191667451803e-07
2.54558	1.55154061255196e-06
0.148492	3.14271052392373e-09
0.212132	7.2400483532294e-09
0.275772	1.00700915311795e-08
0.424264	2.13411749310208e-08
0.763675	7.82813573161075e-08
1.06066	1.81740191549698e-07
1.27279	2.87388309118731e-07
1.69706	4.82616072132611e-07
2.12132	9.57342073767339e-07
0.636396	1.55754174135445e-07
0.636396	1.42285545532189e-07
0.636396	1.90309066053158e-07
0.636396	1.15004914685754e-07
0.636396	7.13474225366973e-08
0.551543	8.42678854131523e-08
0.551543	7.72455616287232e-08
0.551543	8.25057022869144e-08
0.551543	6.48015268458985e-08
0.551543	5.56434683749407e-08
0.551543	4.16512126114508e-08
1.06066	5.43148964857265e-07
1.06066	3.44979026929322e-07
1.06066	3.00877324624199e-07
1.06066	4.27078895009932e-07
0.424264	4.69319928419359e-08
0.424264	4.56520124247897e-08
0.424264	9.63813120834365e-09
0.424264	2.11705019583434e-08
0.424264	2.69461704380825e-08
0.424264	3.85513820658314e-08
0.424264	2.11660346089628e-08
0.53033	2.96147637132312e-08
0.53033	3.16571612106954e-08
0.53033	3.47207574568917e-08
0.53033	6.02507261751943e-08
0.53033	6.94415149137833e-08
0.53033	4.49123234943123e-08
0.53033	5.18219117242064e-08
0.53033	4.83671176092594e-08
0.53033	1.14008205793254e-07
0.53033	1.43373955770304e-07
0.53033	3.47207574568917e-08
0.53033	3.57419562056238e-08
0.53033	5.20811361853375e-08
0.53033	4.79963411904091e-08
0.53033	5.51447324315338e-08
0.53033	4.6975142441677e-08
0.53033	5.51447324315338e-08
0.53033	5.51447324315338e-08
0.53033	3.98267512005522e-08
0.53033	4.59539436929449e-08
0.53033	5.20811361853375e-08
0.53033	4.49327449442127e-08
0.53033	4.39115461954806e-08
0.53033	4.28903474467485e-08
0.53033	4.6975142441677e-08
0.53033	2.24663724721063e-08
0.53033	2.14451737233742e-08
0.53033	2.04239749746421e-08
0.246037	5.95834519985471e-09
0.313979	1.28065020172415e-08
0.606597	7.85529207998975e-08
1.5216	7.93216765884902e-07
1.61324	1.05375957079022e-06
2.10136	2.12916677446235e-06
2.58345	3.682200638372e-06
3.61077	1.14111276745151e-05
3.73852	1.32212664875858e-05
5.79295	5.37738293860737e-05
7.73749	0.000157693
1.13946	4.54343161231489e-07
1.22039	5.29662548979302e-07
1.93241	1.73060377758055e-06
2.15179	3.69977881187958e-06
2.61096	4.68122603955901e-06
3.3243	6.76872065062565e-06
4.25991	1.34678291158643e-05
5.18681	2.71089412238529e-05
6.06736	5.20836746853458e-05
6.86594	0.000152425
7.36207	0.000200964
7.85416	0.000281114
8.32339	0.000341354
8.53886	0.000491321
9.49074	0.000814429
10.4304	0.00135213
0.536785	6.69602369874532e-08
0.62273	8.24545221505366e-08
1.03395	3.28945822456275e-07
1.31099	7.2137984958444e-07
1.60066	1.02628497023927e-06
2.64606	5.3521504658701e-06
3.61327	1.37569031921456e-05
4.57826	2.92329155034484e-05
5.51061	5.42568023060419e-05
6.5268	0.000108818
1.47639	5.2054061585917e-07
1.53993	7.12522670116583e-07
2.13796	1.68576272082332e-06
2.40049	2.46128778900433e-06
3.25162	8.75700650268628e-06
4.13238	2.39487883757353e-05
5.00611	3.60387809823926e-05
5.89658	4.62329180581739e-05
7.21772	0.000129158
8.90635	0.000263556
10.3562	0.000507655
12.2264	0.000903577
14.6184	0.00196446
15.7797	0.00224677
16.9668	0.00304472
18.3527	0.00458181
1.5787	9.63538319971041e-07
2.61879	6.30193619183061e-06
3.52533	2.7072980849555e-05
3.93459	3.39941104167056e-05
5.37279	0.000117714
5.93745	0.000168034
7.23103	0.00025288
7.87952	0.000475637
0.424264	2.80513637298465e-08
0.424264	2.1115876340409e-08
0.212132	7.12728548158867e-09
0.424264	2.80016725890736e-08
0.636396	6.02047574510381e-08
0.848528	1.062084697562e-07
1.06066	2.38318443236478e-07
0.212132	7.65091386275039e-09
0.424264	1.60398490862095e-08
0.636396	5.26637403820544e-08
0.848528	1.06667368226856e-07
1.69706	7.40217583773369e-07
0.424264	1.32756277940213e-08
1.16673	1.48672841900648e-07
1.16673	1.16522589856901e-07
1.22	4.40823674991267e-07
0.7	8.06474522015166e-08
0.8	1.03425386566045e-07
0.75	9.96611570820454e-08
0.7	8.65443823217055e-08
0.8	1.70354296865072e-07
1.12	2.45625584284064e-07
1.13	2.46013298531479e-07
1.22	3.0466156514329e-07
1.17	2.97925241360781e-07
1.2	2.89479403009246e-07
1.85	1.14809001254262e-06
8.09	0.000231461
3.3	8.97229844843148e-06
5.42	4.63476355538673e-05
2.23	1.84412159727912e-06
6.17	6.15202654742025e-05
7.61	0.000128562
4.01	1.56780174948758e-05
1.50688	8.35140354741662e-06
2.42487	1.57394338645313e-05
2.66736	2.75357272827544e-05
3.49874	2.28171419717968e-05
12.1763	0.00135353
11.6567	0.00128379
11.7953	0.00160009
7.96743	0.00036218
8.31384	0.000278972
1.78	8.4398769306863e-06
2.92	1.03765503908472e-05
2.54	1.05746736203106e-05
2.85	1.10762437326081e-05
2.13	9.11669891833038e-06
4.33	5.15335018183909e-05
4.88	4.09271597167589e-05
3.64	5.53793106627453e-05
4.69	5.49546595639587e-05
4.66	5.54268952144472e-05
8.24	0.000191979
8.71	0.000190365
8.93	0.000183307
7.6	0.000196987
7.82	0.000195337
1.02	4.50281058067355e-07
1.01	3.07462791280162e-07
1.01	2.64579823022666e-07
1.01	3.94037840403786e-07
1.01	3.8149659496999e-07
1.01	3.41445520842706e-07
1.01	3.40231851929758e-07
8.44	0.000497922
8.8	0.00049822
9.09	0.000480613
10.92	0.000997994
11.29	0.000962407
10.63	0.000962277
8.82	0.000187388
8.27	0.000207094
8.98	0.000205869
10.54	0.00051868
10.78	0.000517998
10.3	0.000482296
12.37	0.000991596
12.1	0.00102948
12.83	0.000989806
4.95	3.73183189379393e-05
8.96	0.000531599
6.84	0.000109417
7.19	0.000171973
4.94	3.25315606131262e-05
9.12	0.000381264
6.25	9.80640770218437e-05
8.03	0.000189846
9.83	0.000478246
7.11	0.000103312
9.44	0.000371032
10.45	0.000594748
6.32	8.25009093455278e-05
4.49	2.26012828372467e-05
4.87	3.65903321025585e-05
6.36	6.20254045034752e-05
10.89	0.000571218
5.57	4.99772487639497e-05
5.57	4.99772487639497e-05
5.57	4.99772487639497e-05
5.57	4.99772487639497e-05
5.57	4.99772487639497e-05
5.57	4.99772487639497e-05
5.57	4.99772487639497e-05
5.57	4.99772487639497e-05
5.57	4.99772487639497e-05
5.57	4.99772487639497e-05
5.57	4.99772487639497e-05
5.57	4.99772487639497e-05
5.57	4.99772487639497e-05
5.57	4.99772487639497e-05
5.57	4.99772487639497e-05
5.57	4.99772487639497e-05
5.57	4.99772487639497e-05
5.57	4.99772487639497e-05
5.57	4.99772487639497e-05
5.57	4.99772487639497e-05
5.57	4.99772487639497e-05
5.57	4.99772487639497e-05
5.57	4.99772487639497e-05
5.57	4.99772487639497e-05
5.57	4.99772487639497e-05
5.57	4.99772487639497e-05
5.57	4.99772487639497e-05
5.57	4.99772487639497e-05
5.57	4.99772487639497e-05
5.57	4.99772487639497e-05
5.57	4.99772487639497e-05
5.57	4.99772487639497e-05
5.57	4.99772487639497e-05
5.57	4.99772487639497e-05
5.57	4.99772487639497e-05
5.57	4.99772487639497e-05
5.57	4.99772487639497e-05
5.57	4.99772487639497e-05
5.57	4.99772487639497e-05
5.57	4.99772487639497e-05
5.57	4.99772487639497e-05
5.57	4.99772487639497e-05
5.57	4.99772487639497e-05
5.57	4.99772487639497e-05
5.57	4.99772487639497e-05
5.57	4.99772487639497e-05
5.57	4.99772487639497e-05
5.57	4.99772487639497e-05
5.57	4.99772487639497e-05

## Sheet: Extended_data_Fig3c_model
Stress	Norm_rate_modelled_median
0.01	6.21E-12
0.0100926	6.33E-12
0.0101861	6.44E-12
0.0102804	6.56E-12
0.0103757	6.68E-12
0.0104718	6.81E-12
0.0105688	6.93E-12
0.0106666	7.06E-12
0.0107654	7.19E-12
0.0108652	7.32E-12
0.0109658	7.46E-12
0.0110674	7.59E-12
0.0111699	7.73E-12
0.0112733	7.88E-12
0.0113777	8.02E-12
0.0114831	8.17E-12
0.0115895	8.32E-12
0.0116968	8.47E-12
0.0118052	8.63E-12
0.0119145	8.79E-12
0.0120249	8.95E-12
0.0121362	9.12E-12
0.0122486	9.29E-12
0.0123621	9.46E-12
0.0124766	9.63E-12
0.0125922	9.81E-12
0.0127088	9.99E-12
0.0128265	1.02E-11
0.0129453	1.04E-11
0.0130652	1.06E-11
0.0131862	1.08E-11
0.0133083	1.10E-11
0.0134316	1.12E-11
0.013556	1.14E-11
0.0136816	1.16E-11
0.0138083	1.18E-11
0.0139362	1.20E-11
0.0140653	1.22E-11
0.0141955	1.25E-11
0.014327	1.27E-11
0.0144597	1.29E-11
0.0145937	1.32E-11
0.0147288	1.34E-11
0.0148652	1.36E-11
0.0150029	1.39E-11
0.0151419	1.42E-11
0.0152821	1.44E-11
0.0154237	1.47E-11
0.0155665	1.50E-11
0.0157107	1.52E-11
0.0158562	1.55E-11
0.0160031	1.58E-11
0.0161513	1.61E-11
0.0163009	1.64E-11
0.0164519	1.67E-11
0.0166043	1.70E-11
0.0167581	1.73E-11
0.0169133	1.77E-11
0.0170699	1.80E-11
0.0172281	1.83E-11
0.0173876	1.87E-11
0.0175487	1.90E-11
0.0177112	1.94E-11
0.0178753	1.97E-11
0.0180408	2.01E-11
0.0182079	2.05E-11
0.0183766	2.09E-11
0.0185468	2.13E-11
0.0187186	2.16E-11
0.0188919	2.21E-11
0.0190669	2.25E-11
0.0192435	2.29E-11
0.0194217	2.33E-11
0.0196016	2.37E-11
0.0197832	2.42E-11
0.0199664	2.46E-11
0.0201514	2.51E-11
0.020338	2.56E-11
0.0205264	2.61E-11
0.0207165	2.65E-11
0.0209084	2.70E-11
0.021102	2.75E-11
0.0212975	2.81E-11
0.0214947	2.86E-11
0.0216938	2.91E-11
0.0218948	2.97E-11
0.0220976	3.02E-11
0.0223022	3.08E-11
0.0225088	3.14E-11
0.0227173	3.20E-11
0.0229277	3.26E-11
0.0231401	3.32E-11
0.0233544	3.38E-11
0.0235707	3.44E-11
0.023789	3.51E-11
0.0240093	3.57E-11
0.0242317	3.64E-11
0.0244562	3.71E-11
0.0246827	3.78E-11
0.0249113	3.85E-11
0.025142	3.92E-11
0.0253749	4.00E-11
0.0256099	4.07E-11
0.0258471	4.15E-11
0.0260865	4.23E-11
0.0263282	4.31E-11
0.026572	4.39E-11
0.0268181	4.47E-11
0.0270665	4.56E-11
0.0273172	4.64E-11
0.0275702	4.73E-11
0.0278256	4.82E-11
0.0280833	4.91E-11
0.0283434	5.01E-11
0.028606	5.10E-11
0.0288709	5.20E-11
0.0291383	5.29E-11
0.0294082	5.40E-11
0.0296806	5.50E-11
0.0299555	5.60E-11
0.0302329	5.71E-11
0.030513	5.82E-11
0.0307956	5.93E-11
0.0310808	6.04E-11
0.0313687	6.15E-11
0.0316592	6.27E-11
0.0319525	6.39E-11
0.0322484	6.51E-11
0.0325471	6.64E-11
0.0328486	6.76E-11
0.0331528	6.89E-11
0.0334599	7.02E-11
0.0337698	7.16E-11
0.0340826	7.29E-11
0.0343983	7.43E-11
0.0347169	7.57E-11
0.0350384	7.72E-11
0.035363	7.86E-11
0.0356905	8.01E-11
0.0360211	8.17E-11
0.0363547	8.32E-11
0.0366914	8.48E-11
0.0370313	8.65E-11
0.0373743	8.81E-11
0.0377204	8.98E-11
0.0380698	9.15E-11
0.0384224	9.33E-11
0.0387783	9.51E-11
0.0391375	9.69E-11
0.0395	9.87E-11
0.0398658	1.01E-10
0.0402351	1.03E-10
0.0406077	1.05E-10
0.0409838	1.07E-10
0.0413634	1.09E-10
0.0417466	1.11E-10
0.0421332	1.13E-10
0.0425235	1.15E-10
0.0429173	1.17E-10
0.0433148	1.19E-10
0.043716	1.22E-10
0.0441209	1.24E-10
0.0445296	1.26E-10
0.044942	1.29E-10
0.0453583	1.31E-10
0.0457784	1.34E-10
0.0462024	1.37E-10
0.0466303	1.39E-10
0.0470622	1.42E-10
0.0474981	1.45E-10
0.0479381	1.47E-10
0.0483821	1.50E-10
0.0488302	1.53E-10
0.0492825	1.56E-10
0.049739	1.59E-10
0.0501997	1.62E-10
0.0506646	1.65E-10
0.0511339	1.69E-10
0.0516075	1.72E-10
0.0520855	1.75E-10
0.0525679	1.79E-10
0.0530548	1.82E-10
0.0535462	1.86E-10
0.0540422	1.89E-10
0.0545427	1.93E-10
0.0550479	1.97E-10
0.0555578	2.00E-10
0.0560723	2.04E-10
0.0565917	2.08E-10
0.0571159	2.12E-10
0.0576449	2.17E-10
0.0581788	2.21E-10
0.0587177	2.25E-10
0.0592615	2.30E-10
0.0598104	2.34E-10
0.0603644	2.39E-10
0.0609235	2.43E-10
0.0614878	2.48E-10
0.0620573	2.53E-10
0.0626321	2.58E-10
0.0632122	2.63E-10
0.0637977	2.68E-10
0.0643886	2.73E-10
0.064985	2.79E-10
0.0655869	2.84E-10
0.0661943	2.90E-10
0.0668074	2.95E-10
0.0674262	3.01E-10
0.0680507	3.07E-10
0.068681	3.13E-10
0.0693172	3.19E-10
0.0699592	3.26E-10
0.0706072	3.32E-10
0.0712612	3.39E-10
0.0719212	3.45E-10
0.0725873	3.52E-10
0.0732597	3.59E-10
0.0739382	3.66E-10
0.074623	3.74E-10
0.0753142	3.81E-10
0.0760118	3.89E-10
0.0767158	3.96E-10
0.0774264	4.04E-10
0.0781435	4.12E-10
0.0788673	4.20E-10
0.0795978	4.29E-10
0.080335	4.37E-10
0.0810791	4.46E-10
0.0818301	4.55E-10
0.082588	4.64E-10
0.0833529	4.73E-10
0.084125	4.83E-10
0.0849042	4.92E-10
0.0856906	5.02E-10
0.0864842	5.12E-10
0.0872853	5.22E-10
0.0880937	5.33E-10
0.0889097	5.43E-10
0.0897332	5.54E-10
0.0905643	5.65E-10
0.0914031	5.77E-10
0.0922497	5.88E-10
0.0931041	6.00E-10
0.0939665	6.12E-10
0.0948368	6.24E-10
0.0957152	6.37E-10
0.0966017	6.50E-10
0.0974965	6.63E-10
0.0983995	6.76E-10
0.0993109	6.90E-10
0.100231	7.04E-10
0.101159	7.18E-10
0.102096	7.33E-10
0.103042	7.47E-10
0.103996	7.63E-10
0.104959	7.78E-10
0.105931	7.94E-10
0.106913	8.10E-10
0.107903	8.26E-10
0.108902	8.43E-10
0.109911	8.60E-10
0.110929	8.78E-10
0.111956	8.96E-10
0.112993	9.14E-10
0.11404	9.33E-10
0.115096	9.52E-10
0.116162	9.71E-10
0.117238	9.91E-10
0.118324	1.01E-09
0.11942	1.03E-09
0.120526	1.05E-09
0.121642	1.07E-09
0.122769	1.10E-09
0.123906	1.12E-09
0.125054	1.14E-09
0.126212	1.17E-09
0.127381	1.19E-09
0.128561	1.21E-09
0.129752	1.24E-09
0.130954	1.26E-09
0.132166	1.29E-09
0.133391	1.32E-09
0.134626	1.34E-09
0.135873	1.37E-09
0.137131	1.40E-09
0.138402	1.43E-09
0.139684	1.46E-09
0.140977	1.49E-09
0.142283	1.52E-09
0.143601	1.55E-09
0.144931	1.58E-09
0.146273	1.62E-09
0.147628	1.65E-09
0.148996	1.69E-09
0.150376	1.72E-09
0.151768	1.76E-09
0.153174	1.79E-09
0.154593	1.83E-09
0.156025	1.87E-09
0.15747	1.91E-09
0.158928	1.95E-09
0.1604	1.99E-09
0.161886	2.03E-09
0.163385	2.07E-09
0.164899	2.12E-09
0.166426	2.16E-09
0.167967	2.21E-09
0.169523	2.25E-09
0.171093	2.30E-09
0.172678	2.35E-09
0.174277	2.40E-09
0.175892	2.45E-09
0.177521	2.50E-09
0.179165	2.56E-09
0.180824	2.61E-09
0.182499	2.67E-09
0.18419	2.72E-09
0.185896	2.78E-09
0.187617	2.84E-09
0.189355	2.90E-09
0.191109	2.96E-09
0.192879	3.03E-09
0.194666	3.09E-09
0.196469	3.16E-09
0.198288	3.22E-09
0.200125	3.29E-09
0.201979	3.36E-09
0.203849	3.44E-09
0.205737	3.51E-09
0.207643	3.59E-09
0.209566	3.66E-09
0.211507	3.74E-09
0.213466	3.82E-09
0.215443	3.91E-09
0.217439	3.99E-09
0.219453	4.08E-09
0.221486	4.17E-09
0.223537	4.26E-09
0.225607	4.35E-09
0.227697	4.44E-09
0.229806	4.54E-09
0.231935	4.64E-09
0.234083	4.74E-09
0.236251	4.84E-09
0.238439	4.95E-09
0.240648	5.06E-09
0.242876	5.17E-09
0.245126	5.28E-09
0.247396	5.40E-09
0.249688	5.52E-09
0.252	5.64E-09
0.254335	5.77E-09
0.25669	5.89E-09
0.259068	6.02E-09
0.261467	6.16E-09
0.263889	6.29E-09
0.266333	6.43E-09
0.2688	6.58E-09
0.27129	6.72E-09
0.273803	6.87E-09
0.276339	7.02E-09
0.278898	7.18E-09
0.281481	7.34E-09
0.284088	7.51E-09
0.28672	7.67E-09
0.289375	7.85E-09
0.292056	8.02E-09
0.294761	8.20E-09
0.297491	8.39E-09
0.300246	8.58E-09
0.303027	8.77E-09
0.305834	8.97E-09
0.308666	9.17E-09
0.311525	9.38E-09
0.314411	9.59E-09
0.317323	9.81E-09
0.320262	1.00E-08
0.323228	1.03E-08
0.326222	1.05E-08
0.329244	1.07E-08
0.332293	1.10E-08
0.335371	1.12E-08
0.338477	1.15E-08
0.341612	1.18E-08
0.344776	1.20E-08
0.34797	1.23E-08
0.351193	1.26E-08
0.354446	1.29E-08
0.357729	1.32E-08
0.361042	1.35E-08
0.364386	1.38E-08
0.367761	1.41E-08
0.371167	1.44E-08
0.374605	1.48E-08
0.378075	1.51E-08
0.381576	1.55E-08
0.385111	1.58E-08
0.388678	1.62E-08
0.392278	1.66E-08
0.395911	1.70E-08
0.399578	1.74E-08
0.403279	1.78E-08
0.407014	1.82E-08
0.410784	1.86E-08
0.414589	1.91E-08
0.418429	1.95E-08
0.422304	2.00E-08
0.426216	2.04E-08
0.430164	2.09E-08
0.434148	2.14E-08
0.438169	2.19E-08
0.442227	2.25E-08
0.446323	2.30E-08
0.450457	2.35E-08
0.45463	2.41E-08
0.45884	2.47E-08
0.46309	2.53E-08
0.46738	2.59E-08
0.471708	2.65E-08
0.476078	2.72E-08
0.480487	2.78E-08
0.484937	2.85E-08
0.489429	2.92E-08
0.493962	2.99E-08
0.498537	3.06E-08
0.503155	3.13E-08
0.507815	3.21E-08
0.512519	3.29E-08
0.517266	3.37E-08
0.522057	3.45E-08
0.526892	3.54E-08
0.531772	3.62E-08
0.536698	3.71E-08
0.541669	3.80E-08
0.546686	3.90E-08
0.551749	3.99E-08
0.55686	4.09E-08
0.562017	4.19E-08
0.567223	4.30E-08
0.572477	4.40E-08
0.577779	4.51E-08
0.583131	4.63E-08
0.588532	4.74E-08
0.593983	4.86E-08
0.599484	4.98E-08
0.605037	5.11E-08
0.610641	5.24E-08
0.616297	5.37E-08
0.622005	5.50E-08
0.627766	5.64E-08
0.63358	5.78E-08
0.639449	5.93E-08
0.645372	6.08E-08
0.651349	6.23E-08
0.657382	6.39E-08
0.663471	6.56E-08
0.669616	6.72E-08
0.675818	6.89E-08
0.682078	7.07E-08
0.688395	7.25E-08
0.694771	7.44E-08
0.701206	7.63E-08
0.707701	7.82E-08
0.714256	8.03E-08
0.720872	8.23E-08
0.727548	8.45E-08
0.734287	8.66E-08
0.741088	8.89E-08
0.747952	9.12E-08
0.75488	9.36E-08
0.761872	9.60E-08
0.768928	9.85E-08
0.77605	1.01E-07
0.783238	1.04E-07
0.790493	1.06E-07
0.797814	1.09E-07
0.805204	1.12E-07
0.812662	1.15E-07
0.820189	1.18E-07
0.827786	1.21E-07
0.835453	1.24E-07
0.843191	1.28E-07
0.851001	1.31E-07
0.858883	1.35E-07
0.866838	1.38E-07
0.874867	1.42E-07
0.88297	1.46E-07
0.891148	1.49E-07
0.899402	1.53E-07
0.907733	1.58E-07
0.91614	1.62E-07
0.924626	1.66E-07
0.93319	1.71E-07
0.941833	1.75E-07
0.950557	1.80E-07
0.959361	1.85E-07
0.968247	1.90E-07
0.977215	1.95E-07
0.986266	2.00E-07
0.995401	2.06E-07
1.00462	2.11E-07
1.01393	2.17E-07
1.02332	2.23E-07
1.03279	2.29E-07
1.04236	2.35E-07
1.05202	2.42E-07
1.06176	2.48E-07
1.07159	2.55E-07
1.08152	2.62E-07
1.09154	2.69E-07
1.10165	2.77E-07
1.11185	2.85E-07
1.12215	2.92E-07
1.13254	3.01E-07
1.14303	3.09E-07
1.15362	3.17E-07
1.1643	3.26E-07
1.17509	3.35E-07
1.18597	3.45E-07
1.19696	3.54E-07
1.20804	3.64E-07
1.21923	3.75E-07
1.23052	3.85E-07
1.24192	3.96E-07
1.25342	4.07E-07
1.26503	4.19E-07
1.27675	4.30E-07
1.28858	4.42E-07
1.30051	4.55E-07
1.31256	4.68E-07
1.32471	4.81E-07
1.33698	4.95E-07
1.34937	5.09E-07
1.36187	5.23E-07
1.37448	5.38E-07
1.38721	5.54E-07
1.40006	5.70E-07
1.41303	5.86E-07
1.42611	6.03E-07
1.43932	6.20E-07
1.45265	6.38E-07
1.46611	6.56E-07
1.47969	6.75E-07
1.49339	6.94E-07
1.50723	7.15E-07
1.52119	7.35E-07
1.53528	7.56E-07
1.5495	7.78E-07
1.56385	8.01E-07
1.57833	8.24E-07
1.59295	8.48E-07
1.6077	8.73E-07
1.6226	8.98E-07
1.63762	9.25E-07
1.65279	9.52E-07
1.6681	9.80E-07
1.68355	1.01E-06
1.69914	1.04E-06
1.71488	1.07E-06
1.73077	1.10E-06
1.7468	1.13E-06
1.76298	1.17E-06
1.7793	1.20E-06
1.79578	1.24E-06
1.81242	1.27E-06
1.8292	1.31E-06
1.84615	1.35E-06
1.86325	1.39E-06
1.8805	1.43E-06
1.89792	1.47E-06
1.9155	1.52E-06
1.93324	1.56E-06
1.95115	1.61E-06
1.96922	1.66E-06
1.98746	1.71E-06
2.00587	1.76E-06
2.02445	1.81E-06
2.0432	1.86E-06
2.06212	1.92E-06
2.08122	1.98E-06
2.1005	2.04E-06
2.11995	2.10E-06
2.13959	2.16E-06
2.15941	2.23E-06
2.17941	2.29E-06
2.19959	2.36E-06
2.21997	2.43E-06
2.24053	2.51E-06
2.26128	2.58E-06
2.28222	2.66E-06
2.30336	2.74E-06
2.3247	2.83E-06
2.34623	2.91E-06
2.36796	3.00E-06
2.38989	3.09E-06
2.41203	3.19E-06
2.43437	3.28E-06
2.45692	3.38E-06
2.47967	3.49E-06
2.50264	3.59E-06
2.52582	3.70E-06
2.54921	3.82E-06
2.57283	3.94E-06
2.59666	4.06E-06
2.62071	4.18E-06
2.64498	4.31E-06
2.66948	4.44E-06
2.6942	4.58E-06
2.71916	4.72E-06
2.74434	4.87E-06
2.76976	5.02E-06
2.79542	5.17E-06
2.82131	5.33E-06
2.84744	5.50E-06
2.87381	5.67E-06
2.90043	5.84E-06
2.92729	6.03E-06
2.95441	6.21E-06
2.98177	6.41E-06
3.00939	6.61E-06
3.03726	6.81E-06
3.0654	7.02E-06
3.09379	7.24E-06
3.12244	7.47E-06
3.15136	7.70E-06
3.18055	7.94E-06
3.21001	8.19E-06
3.23974	8.45E-06
3.26975	8.71E-06
3.30003	8.99E-06
3.3306	9.27E-06
3.36145	9.56E-06
3.39258	9.86E-06
3.42401	1.02E-05
3.45572	1.05E-05
3.48773	1.08E-05
3.52003	1.12E-05
3.55263	1.15E-05
3.58554	1.19E-05
3.61875	1.23E-05
3.65227	1.26E-05
3.6861	1.30E-05
3.72024	1.34E-05
3.75469	1.39E-05
3.78947	1.43E-05
3.82457	1.48E-05
3.85999	1.52E-05
3.89575	1.57E-05
3.93183	1.62E-05
3.96825	1.67E-05
4.005	1.73E-05
4.0421	1.78E-05
4.07953	1.84E-05
4.11732	1.90E-05
4.15546	1.96E-05
4.19394	2.02E-05
4.23279	2.08E-05
4.27199	2.15E-05
4.31156	2.22E-05
4.3515	2.29E-05
4.3918	2.36E-05
4.43248	2.44E-05
4.47353	2.52E-05
4.51497	2.60E-05
4.55679	2.68E-05
4.59899	2.77E-05
4.64159	2.86E-05
4.68458	2.95E-05
4.72797	3.04E-05
4.77176	3.14E-05
4.81596	3.24E-05
4.86056	3.34E-05
4.90558	3.45E-05
4.95102	3.56E-05
4.99688	3.68E-05
5.04316	3.80E-05
5.08987	3.92E-05
5.13701	4.04E-05
5.18459	4.17E-05
5.23261	4.31E-05
5.28108	4.45E-05
5.32999	4.59E-05
5.37936	4.74E-05
5.42919	4.89E-05
5.47947	5.05E-05
5.53022	5.22E-05
5.58145	5.38E-05
5.63314	5.56E-05
5.68532	5.74E-05
5.73798	5.92E-05
5.79112	6.12E-05
5.84476	6.31E-05
5.8989	6.52E-05
5.95353	6.73E-05
6.00868	6.95E-05
6.06433	7.18E-05
6.1205	7.41E-05
6.17719	7.65E-05
6.2344	7.90E-05
6.29215	8.16E-05
6.35043	8.42E-05
6.40924	8.69E-05
6.46861	8.98E-05
6.52852	9.27E-05
6.58899	9.57E-05
6.65002	9.88E-05
6.71161	0.000102072
6.77378	0.000105403
6.83652	0.000108842
6.89984	0.000112396
6.96374	0.000116066
7.02824	0.000119858
7.09334	0.000123775
7.15904	0.000127821
7.22535	0.000132001
7.29227	0.000136319
7.35981	0.00014078
7.42798	0.000145388
7.49678	0.000150148
7.56622	0.000155066
7.6363	0.000160146
7.70703	0.000165395
7.77841	0.000170817
7.85046	0.000176418
7.92317	0.000182205
7.99655	0.000188183
8.07062	0.00019436
8.14537	0.00020074
8.22082	0.000207333
8.29696	0.000214143
8.37381	0.000221179
8.45137	0.000228449
8.52964	0.000235959
8.60865	0.000243718
8.68838	0.000251735
8.76886	0.000260018
8.85007	0.000268575
8.93205	0.000277416
9.01478	0.000286551
9.09827	0.000295988
9.18254	0.000305739
9.26759	0.000315814
9.35343	0.000326223
9.44006	0.000336978
9.5275	0.00034809
9.61575	0.000359572
9.70481	0.000371434
9.7947	0.000383691
9.88542	0.000396356
9.97698	0.000409441
10.0694	0.000422962
10.1627	0.000436932
10.2568	0.000451367
10.3518	0.000466282
10.4477	0.000481693
10.5444	0.000497617
10.6421	0.00051407
10.7407	0.000531072
10.8401	0.000548639
10.9405	0.000566791
11.0419	0.000585548
11.1442	0.000604929
11.2474	0.000624956
11.3515	0.00064565
11.4567	0.000667033
11.5628	0.000689129
11.6699	0.000711961
11.778	0.000735554
11.8871	0.000759934
11.9972	0.000785126
12.1083	0.000811158
12.2204	0.000838058
12.3336	0.000865855
12.4479	0.00089458
12.5632	0.000924263
12.6795	0.000954935
12.797	0.000986632
12.9155	0.00101939
13.0351	0.00105323
13.1559	0.00108821
13.2777	0.00112435
13.4007	0.00116171
13.5248	0.0012003
13.6501	0.00124019
13.7765	0.00128141
13.9041	0.00132401
14.0329	0.00136802
14.1629	0.00141351
14.294	0.00146052
14.4264	0.0015091
14.5601	0.00155931
14.6949	0.00161119
14.831	0.0016648
14.9684	0.00172021
15.107	0.00177747
15.247	0.00183664
15.3882	0.0018978
15.5307	0.00196099
15.6746	0.0020263
15.8197	0.0020938
15.9663	0.00216355
16.1141	0.00223564
16.2634	0.00231014
16.414	0.00238713
16.5661	0.0024667
16.7195	0.00254892
16.8744	0.00263391
17.0307	0.00272173
17.1884	0.0028125
17.3476	0.0029063
17.5083	0.00300325
17.6704	0.00310344
17.8341	0.00320698
17.9993	0.003314
18.166	0.00342459
18.3343	0.00353889
18.5041	0.00365702
18.6755	0.00377911
18.8484	0.00390529
19.023	0.00403569
19.1992	0.00417046
19.377	0.00430975
19.5565	0.00445371
19.7376	0.00460249
19.9205	0.00475626
20.105	0.00491518
20.2912	0.00507943
20.4791	0.00524918
20.6688	0.00542463
20.8602	0.00560596
21.0535	0.00579336
21.2485	0.00598705
21.4453	0.00618724
21.6439	0.00639414
21.8444	0.00660798
22.0467	0.00682899
22.2509	0.00705741
22.457	0.0072935
22.665	0.00753751
22.8749	0.0077897
23.0868	0.00805035
23.3006	0.00831975
23.5164	0.00859819
23.7342	0.00888597
23.9541	0.00918341
24.1759	0.00949083
24.3999	0.00980857
24.6259	0.010137
24.8539	0.0104764
25.0842	0.0108272
25.3165	0.0111898
25.551	0.0115646
25.7876	0.011952
26.0265	0.0123523
26.2675	0.0127661
26.5108	0.0131938
26.7564	0.0136359
27.0042	0.0140928
27.2543	0.014565
27.5068	0.0150531
27.7615	0.0155576
28.0187	0.0160791
28.2782	0.0166181
28.5401	0.0171751
28.8044	0.0177509
29.0712	0.0183461
29.3405	0.0189612
29.6123	0.019597
29.8865	0.0202541
30.1633	0.0209334
30.4427	0.0216354
30.7247	0.0223611
31.0093	0.0231111
31.2965	0.0238864
31.5864	0.0246877
31.8789	0.0255159
32.1742	0.026372
32.4722	0.0272568
32.7729	0.0281714
33.0765	0.0291167
33.3829	0.0300939
33.6921	0.0311038
34.0041	0.0321477
34.3191	0.0332268
34.6369	0.0343421
34.9578	0.0354949
35.2815	0.0366864
35.6083	0.0379181
35.9381	0.0391911
36.271	0.040507
36.607	0.0418671
36.946	0.0432729
37.2882	0.0447261
37.6336	0.0462281
37.9822	0.0477806
38.334	0.0493853
38.689	0.0510441
39.0474	0.0527586
39.409	0.0545308
39.774	0.0563626
40.1424	0.0582561
40.5142	0.0602132
40.8895	0.0622362
41.2682	0.0643272
41.6504	0.0664887
42.0362	0.0687228
42.4256	0.0710321
42.8185	0.0734191
43.2151	0.0758864
43.6154	0.0784368
44.0194	0.081073
44.4271	0.0837979
44.8386	0.0866145
45.2539	0.0895259
45.673	0.0925353
46.096	0.095646
46.523	0.0988613
46.9539	0.102185
47.3888	0.10562
47.8277	0.109172
48.2707	0.112842
48.7178	0.116636
49.169	0.120558
49.6244	0.124612
50.0841	0.128803
50.548	0.133134
51.0162	0.137612
51.4887	0.14224
51.9656	0.147023
52.4469	0.151968
52.9327	0.15708
53.4229	0.162363
53.9177	0.167825
54.4171	0.17347
54.9212	0.179306
55.4299	0.185338
55.9433	0.191573
56.4614	0.198018
56.9844	0.20468
57.5122	0.211566
58.0449	0.218685
58.5825	0.226043
59.1251	0.233649
59.6727	0.241511
60.2254	0.249638
60.7832	0.258038
61.3462	0.266722
61.9144	0.275698
62.4879	0.284976
63.0667	0.294567
63.6508	0.304481
64.2403	0.314729
64.8353	0.325322
65.4359	0.336272
66.0419	0.347591
66.6536	0.359291
67.271	0.371385
67.8941	0.383887
68.5229	0.39681
69.1576	0.410168
69.7981	0.423976
70.4446	0.43825
71.0971	0.453004
71.7556	0.468256
72.4202	0.484021
73.091	0.500318
73.768	0.517164
74.4512	0.534577
75.1408	0.552577
75.8368	0.571183
76.5392	0.590417
77.2481	0.610299
77.9636	0.63085
78.6857	0.652094
79.4145	0.674054
80.1501	0.696754
80.8924	0.720219
81.6417	0.744475
82.3979	0.769548
83.161	0.795466
83.9313	0.822258
84.7087	0.849952
85.4933	0.87858
86.2851	0.908173
87.0843	0.938763
87.8909	0.970384
88.705	1.00307
89.5266	1.03686
90.3558	1.07179
91.1927	1.10789
92.0373	1.14521
92.8898	1.18379
93.7502	1.22367
94.6185	1.2649
95.4949	1.30751
96.3793	1.35156
97.272	1.39709
98.173	1.44416
99.0823	1.49282
100	1.54312

## Sheet: Extended_data_Fig3d_measurement
Temperature	NormalisedRate
270.9	7.01714668551402e-08
266.2	3.87752430389545e-08
266.3	4.79914889637112e-08
260.3	9.52906921871619e-09
268.4	1.91919191919192e-08
266	9.09090909090909e-09
265.8	1.14169764777404e-08
265.8	1.21212121212121e-08
265.8	9.13358118219229e-09
265.8	4.29285846076469e-09
265.8	7.51250230633821e-09
268	2.51564236286494e-08
268	2.86471479050984e-08
268	2.54056217165083e-08
268	2.83632513110125e-08
268	4.77589433532293e-08
268	5.17795746984674e-08
268	4.40895246949588e-08
268	4.09477962826375e-08
243	3.50359665217926e-09
258	1.46517864797668e-08
268	1.73318064741748e-08
268	1.69473971536609e-08
268	2.02172044530624e-08
268	2.68397540518998e-08
268	1.63458736757167e-08
268	2.53898941023096e-08
262.4	8.13736751102609e-09
262.4	8.26420464091793e-09
262.4	8.43095382577014e-09
262.4	8.61157700608216e-09
262.4	9.44781793918487e-09
262.4	7.44668630931865e-09
255.2	2.79238772600489e-09
255.2	2.27329632054063e-09
255.2	2.09217136703292e-09
255.2	2.24168883156792e-09
255.2	2.10788675643298e-09
255.2	2.26260718618093e-09
240.5	2.71056274665676e-09
240.5	2.04567866998776e-09
240.5	1.26971407497067e-09
240.5	7.44459176290651e-10
240.5	5.18143444000216e-10
240.5	4.90651812514769e-10
240.5	4.73203364744808e-10
240.5	3.63479888624346e-10
240.5	3.91033502361651e-10
266	2.35174419628189e-08
266	2.20720131108229e-08
266	3.44875204856607e-08
266	2.21030402232911e-08
266	1.72558805995367e-08
263	1.27150166560697e-08
263	1.16554319347306e-08
263	1.28043571114694e-08
263	1.17536969576591e-08
263	1.06851790524173e-08
263	9.93721651874812e-09
264	1.9409029556612e-08
264	1.34370204622699e-08
264	1.20678731683424e-08
264	1.93545771094691e-08
270	4.65581526556418e-08
270	4.52883680151636e-08
269.7	3.67550863376935e-08
269.7	2.55907841849912e-08
269.7	3.25723798920692e-08
269.7	4.66006947034631e-08
269.7	2.55853840780828e-08
268	1.73066804948369e-08
268	1.85002446668946e-08
268	2.02905909249812e-08
268	3.52101430757026e-08
268	4.05811818499624e-08
268	1.55163342367504e-08
268	1.79034625808658e-08
268	1.67098984088081e-08
268	3.93876176779046e-08
268	4.95329131403953e-08
268	2.02905909249812e-08
268	2.08873730110101e-08
268	3.04358863874718e-08
268	2.80487580433564e-08
268	3.22262326455584e-08
268	2.74519759573275e-08
268	3.22262326455584e-08
268	3.22262326455584e-08
268	2.32745013551255e-08
268	2.68551938712986e-08
268	3.04358863874718e-08
268	2.62584117852698e-08
268	2.56616296992409e-08
268	2.50648476132121e-08
268	2.74519759573275e-08
268	1.31292058926349e-08
268	1.2532423806606e-08
268	1.19356417205771e-08
236	3.14130433044535e-07
236	2.88409799755557e-07
236	1.60512926521454e-07
236	4.20348994608475e-08
236	4.37532192698044e-08
236	2.89274407688905e-08
236	2.06020298940688e-08
236	1.48665437414398e-08
236	1.47914249059307e-08
236	8.78840399854792e-09
236	7.26959159648143e-09
236	1.92446498211587e-08
236	1.70063069317847e-08
236	8.35429896960769e-09
236	1.13765351503649e-08
236	6.36810202909305e-09
236	3.31596557327684e-09
236	2.32279034953667e-09
236	2.0606774232952e-09
236	2.0811817697441e-09
236	3.69581320635369e-09
236	3.68816220482284e-09
236	3.99401795601027e-09
236	3.862869290642e-09
236	5.03280394970588e-09
236	5.5489397973694e-09
236	6.43739284559831e-09
236	3.1311942659657e-08
236	2.2116174758591e-08
236	1.23939577975632e-08
236	1.04980832644739e-08
236	6.62536811044751e-09
236	4.33520873444201e-09
236	3.08681081376571e-09
236	2.51310140525949e-09
236	2.23516718586277e-09
236	2.32493070402822e-09
236	1.95213574158173e-09
236	2.26313266465227e-09
236	1.47065232208404e-09
236	1.36524317148131e-09
236	1.51046272753365e-09
236	1.68659191067145e-09
193	6.23174986579984e-11
193	3.80723788171677e-11
193	4.23847877814907e-11
193	3.31291286215889e-11
193	3.203391456764e-11
193	2.67122218530656e-11
193	2.57223126684673e-11
193	2.07830849611694e-11
193	2.02679588096702e-11
193	2.13801138250342e-11
208	2.73155539956657e-09
208	2.03100041903414e-09
208	2.34752384876427e-09
208	1.80555205138337e-09
208	1.53960748217044e-09
208	1.3983310877404e-09
208	8.60617183184391e-10
208	1.0957463004016e-09
268	2.56429802590524e-08
263	9.55783809655593e-09
258	1.32376604733391e-08
258	6.99354007065067e-09
258	4.97318405024047e-09
258	4.07956504121292e-09
258	5.07264773124532e-09
254	9.26636233133739e-09
254	2.56429802590524e-09
254	2.76288002791139e-09
254	2.59343777619964e-09
254	2.84112565370187e-09
252	1.70198491800074e-09
252	1.23302083890261e-09
228	4.70789774853726e-11
266	4.20429728746398e-08
268	2.79029360662014e-08
268	2.40441524621212e-08
268	2.807743018099e-08
268	2.99431947431816e-08
268	3.96036681360203e-08
268.4	8.98712434107842e-08
268.4	8.73299095612014e-08
268.04	7.61486293363686e-08
268.02	8.54833730055857e-08
268.17	7.90578830196318e-08
263.7	4.26430813574714e-08
263.3	4.76887366696312e-08
263.3	3.96527256031388e-08
263.2	3.61135336139244e-08
263.5	1.35262269482659e-08
263.4	2.02758699313566e-08
263.7	2.33713206770946e-08
263.7	1.97732049066518e-08
267.6	1.68311052999506e-06
267.4	5.46647230320699e-07
267.4	6.76901292519439e-07
267.8	2.30852170600847e-07
242.5	4.99702522211432e-09
243.1	5.83219828092806e-09
242.4	6.42065040133813e-09
252.6	1.69801283983088e-08
252.9	1.19181817451132e-08
263	2.2829018013558e-07
263	5.17128750157448e-08
263	8.4670444931441e-08
263	5.9937470638739e-08
263	1.33231963212042e-07
253	1.58592829901756e-08
253	8.70159906005348e-09
253	2.92876351398873e-08
253	1.32074198189175e-08
253	1.35876686659546e-08
243	2.41297117212259e-09
243	2.02413430647334e-09
243	1.80797683226049e-09
243	3.16076505321475e-09
243	2.87529519767067e-09
269	1.30747223918402e-07
269	9.22060640531262e-08
269	7.93457445930849e-08
269	1.18169350510191e-07
269	1.14408313686971e-07
269	1.02397260606366e-07
269	1.02033289300894e-07
243	5.8215777825066e-09
243	5.13594102178813e-09
243	4.49347290707243e-09
243	5.37563935704257e-09
243	4.69053031385195e-09
243	5.61958156667252e-09
243	1.82181493319489e-09
243	2.43100677681063e-09
243	1.89877580082796e-09
243	2.98913969368923e-09
243	2.79390581640677e-09
243	2.97421039289777e-09
243	3.5661094964686e-09
243	3.95131751037644e-09
243	3.1961253498335e-09
263.4	4.12244060851346e-08
263.4	7.94149348756662e-08
263.4	4.0232677181023e-08
263.4	5.34712659366467e-08
263.4	3.61871677126286e-08
263.4	5.37208775102191e-08
263.4	4.8896e-08
263.4	4.07990529181137e-08
263.4	5.26392206661471e-08
263.4	3.33518414839155e-08
263.4	4.66577377981683e-08
263.4	5.35636299228563e-08
263.4	3.96140061942362e-08
263.4	3.49374747352344e-08
263.4	4.27484354873468e-08
263.4	2.91534473275105e-08
263.4	3.40697570951525e-08
263.4	2.24236404588744e-08
263.4	2.24236404588744e-08
263.4	2.24236404588744e-08
263.4	2.24236404588744e-08
263.4	2.24236404588744e-08
263.4	2.24236404588744e-08
263.4	2.24236404588744e-08
263.4	2.24236404588744e-08
263.4	2.24236404588744e-08
263.4	2.24236404588744e-08
263.4	2.24236404588744e-08
263.4	2.24236404588744e-08
263.4	2.24236404588744e-08
263.4	2.24236404588744e-08
263.4	2.24236404588744e-08
263.4	2.24236404588744e-08
263.4	2.24236404588744e-08
263.4	2.24236404588744e-08
263.4	2.24236404588744e-08
263.4	2.24236404588744e-08
263.4	2.24236404588744e-08
263.4	2.24236404588744e-08
263.4	2.24236404588744e-08
263.4	2.24236404588744e-08
263.4	2.24236404588744e-08
263.4	2.24236404588744e-08
263.4	2.24236404588744e-08
263.4	2.24236404588744e-08
263.4	2.24236404588744e-08
263.4	2.24236404588744e-08
263.4	2.24236404588744e-08
263.4	2.24236404588744e-08
263.4	2.24236404588744e-08
263.4	2.24236404588744e-08
263.4	2.24236404588744e-08
263.4	2.24236404588744e-08
263.4	2.24236404588744e-08
263.4	2.24236404588744e-08
263.4	2.24236404588744e-08
263.4	2.24236404588744e-08
263.4	2.24236404588744e-08
263.4	2.24236404588744e-08
263.4	2.24236404588744e-08
263.4	2.24236404588744e-08
263.4	2.24236404588744e-08
263.4	2.24236404588744e-08
263.4	2.24236404588744e-08
263.4	2.24236404588744e-08
263.4	2.24236404588744e-08

## Sheet: Extended_data_Fig3d_model
Temperature	Norm_rate_modelled
180	2.59E-14
180.093	2.64E-14
180.186	2.70E-14
180.279	2.75E-14
180.372	2.81E-14
180.465	2.87E-14
180.559	2.93E-14
180.652	2.99E-14
180.745	3.05E-14
180.838	3.12E-14
180.931	3.18E-14
181.024	3.25E-14
181.117	3.31E-14
181.21	3.38E-14
181.303	3.45E-14
181.396	3.52E-14
181.489	3.60E-14
181.583	3.67E-14
181.676	3.75E-14
181.769	3.82E-14
181.862	3.90E-14
181.955	3.98E-14
182.048	4.06E-14
182.141	4.15E-14
182.234	4.23E-14
182.327	4.32E-14
182.42	4.41E-14
182.514	4.50E-14
182.607	4.59E-14
182.7	4.68E-14
182.793	4.77E-14
182.886	4.87E-14
182.979	4.97E-14
183.072	5.07E-14
183.165	5.17E-14
183.258	5.28E-14
183.351	5.39E-14
183.444	5.49E-14
183.538	5.60E-14
183.631	5.72E-14
183.724	5.83E-14
183.817	5.95E-14
183.91	6.07E-14
184.003	6.19E-14
184.096	6.31E-14
184.189	6.44E-14
184.282	6.57E-14
184.375	6.70E-14
184.468	6.83E-14
184.562	6.97E-14
184.655	7.11E-14
184.748	7.25E-14
184.841	7.40E-14
184.934	7.54E-14
185.027	7.69E-14
185.12	7.84E-14
185.213	8.00E-14
185.306	8.16E-14
185.399	8.32E-14
185.492	8.48E-14
185.586	8.65E-14
185.679	8.82E-14
185.772	8.99E-14
185.865	9.17E-14
185.958	9.35E-14
186.051	9.53E-14
186.144	9.72E-14
186.237	9.91E-14
186.33	1.01E-13
186.423	1.03E-13
186.517	1.05E-13
186.61	1.07E-13
186.703	1.09E-13
186.796	1.11E-13
186.889	1.13E-13
186.982	1.16E-13
187.075	1.18E-13
187.168	1.20E-13
187.261	1.22E-13
187.354	1.25E-13
187.447	1.27E-13
187.541	1.30E-13
187.634	1.32E-13
187.727	1.35E-13
187.82	1.37E-13
187.913	1.40E-13
188.006	1.43E-13
188.099	1.45E-13
188.192	1.48E-13
188.285	1.51E-13
188.378	1.54E-13
188.471	1.57E-13
188.565	1.60E-13
188.658	1.63E-13
188.751	1.66E-13
188.844	1.69E-13
188.937	1.72E-13
189.03	1.76E-13
189.123	1.79E-13
189.216	1.82E-13
189.309	1.86E-13
189.402	1.89E-13
189.495	1.93E-13
189.589	1.97E-13
189.682	2.00E-13
189.775	2.04E-13
189.868	2.08E-13
189.961	2.12E-13
190.054	2.16E-13
190.147	2.20E-13
190.24	2.24E-13
190.333	2.28E-13
190.426	2.32E-13
190.52	2.37E-13
190.613	2.41E-13
190.706	2.46E-13
190.799	2.50E-13
190.892	2.55E-13
190.985	2.60E-13
191.078	2.65E-13
191.171	2.69E-13
191.264	2.74E-13
191.357	2.79E-13
191.45	2.85E-13
191.544	2.90E-13
191.637	2.95E-13
191.73	3.01E-13
191.823	3.06E-13
191.916	3.12E-13
192.009	3.18E-13
192.102	3.24E-13
192.195	3.29E-13
192.288	3.35E-13
192.381	3.42E-13
192.474	3.48E-13
192.568	3.54E-13
192.661	3.61E-13
192.754	3.67E-13
192.847	3.74E-13
192.94	3.81E-13
193.033	3.88E-13
193.126	3.95E-13
193.219	4.02E-13
193.312	4.09E-13
193.405	4.17E-13
193.498	4.24E-13
193.592	4.32E-13
193.685	4.40E-13
193.778	4.48E-13
193.871	4.56E-13
193.964	4.64E-13
194.057	4.72E-13
194.15	4.81E-13
194.243	4.89E-13
194.336	4.98E-13
194.429	5.07E-13
194.523	5.16E-13
194.616	5.26E-13
194.709	5.35E-13
194.802	5.44E-13
194.895	5.54E-13
194.988	5.64E-13
195.081	5.74E-13
195.174	5.84E-13
195.267	5.95E-13
195.36	6.05E-13
195.453	6.16E-13
195.547	6.27E-13
195.64	6.38E-13
195.733	6.49E-13
195.826	6.61E-13
195.919	6.73E-13
196.012	6.84E-13
196.105	6.96E-13
196.198	7.09E-13
196.291	7.21E-13
196.384	7.34E-13
196.477	7.47E-13
196.571	7.60E-13
196.664	7.73E-13
196.757	7.87E-13
196.85	8.01E-13
196.943	8.15E-13
197.036	8.29E-13
197.129	8.43E-13
197.222	8.58E-13
197.315	8.73E-13
197.408	8.88E-13
197.502	9.03E-13
197.595	9.19E-13
197.688	9.35E-13
197.781	9.51E-13
197.874	9.68E-13
197.967	9.85E-13
198.06	1.00E-12
198.153	1.02E-12
198.246	1.04E-12
198.339	1.05E-12
198.432	1.07E-12
198.526	1.09E-12
198.619	1.11E-12
198.712	1.13E-12
198.805	1.15E-12
198.898	1.17E-12
198.991	1.19E-12
199.084	1.21E-12
199.177	1.23E-12
199.27	1.25E-12
199.363	1.27E-12
199.456	1.29E-12
199.55	1.31E-12
199.643	1.34E-12
199.736	1.36E-12
199.829	1.38E-12
199.922	1.41E-12
200.015	1.43E-12
200.108	1.45E-12
200.201	1.48E-12
200.294	1.50E-12
200.387	1.53E-12
200.48	1.55E-12
200.574	1.58E-12
200.667	1.61E-12
200.76	1.63E-12
200.853	1.66E-12
200.946	1.69E-12
201.039	1.72E-12
201.132	1.75E-12
201.225	1.78E-12
201.318	1.81E-12
201.411	1.84E-12
201.505	1.87E-12
201.598	1.90E-12
201.691	1.93E-12
201.784	1.96E-12
201.877	1.99E-12
201.97	2.03E-12
202.063	2.06E-12
202.156	2.10E-12
202.249	2.13E-12
202.342	2.17E-12
202.435	2.20E-12
202.529	2.24E-12
202.622	2.27E-12
202.715	2.31E-12
202.808	2.35E-12
202.901	2.39E-12
202.994	2.43E-12
203.087	2.47E-12
203.18	2.51E-12
203.273	2.55E-12
203.366	2.59E-12
203.459	2.63E-12
203.553	2.68E-12
203.646	2.72E-12
203.739	2.77E-12
203.832	2.81E-12
203.925	2.86E-12
204.018	2.90E-12
204.111	2.95E-12
204.204	3.00E-12
204.297	3.05E-12
204.39	3.10E-12
204.483	3.15E-12
204.577	3.20E-12
204.67	3.25E-12
204.763	3.30E-12
204.856	3.35E-12
204.949	3.41E-12
205.042	3.46E-12
205.135	3.52E-12
205.228	3.58E-12
205.321	3.63E-12
205.414	3.69E-12
205.508	3.75E-12
205.601	3.81E-12
205.694	3.87E-12
205.787	3.93E-12
205.88	4.00E-12
205.973	4.06E-12
206.066	4.13E-12
206.159	4.19E-12
206.252	4.26E-12
206.345	4.33E-12
206.438	4.39E-12
206.532	4.46E-12
206.625	4.54E-12
206.718	4.61E-12
206.811	4.68E-12
206.904	4.75E-12
206.997	4.83E-12
207.09	4.91E-12
207.183	4.98E-12
207.276	5.06E-12
207.369	5.14E-12
207.462	5.22E-12
207.556	5.30E-12
207.649	5.39E-12
207.742	5.47E-12
207.835	5.56E-12
207.928	5.64E-12
208.021	5.73E-12
208.114	5.82E-12
208.207	5.91E-12
208.3	6.01E-12
208.393	6.10E-12
208.486	6.20E-12
208.58	6.29E-12
208.673	6.39E-12
208.766	6.49E-12
208.859	6.59E-12
208.952	6.69E-12
209.045	6.80E-12
209.138	6.90E-12
209.231	7.01E-12
209.324	7.12E-12
209.417	7.23E-12
209.511	7.34E-12
209.604	7.45E-12
209.697	7.56E-12
209.79	7.68E-12
209.883	7.80E-12
209.976	7.92E-12
210.069	8.04E-12
210.162	8.16E-12
210.255	8.29E-12
210.348	8.42E-12
210.441	8.54E-12
210.535	8.68E-12
210.628	8.81E-12
210.721	8.94E-12
210.814	9.08E-12
210.907	9.22E-12
211	9.36E-12
211.093	9.50E-12
211.186	9.64E-12
211.279	9.79E-12
211.372	9.94E-12
211.465	1.01E-11
211.559	1.02E-11
211.652	1.04E-11
211.745	1.06E-11
211.838	1.07E-11
211.931	1.09E-11
212.024	1.10E-11
212.117	1.12E-11
212.21	1.14E-11
212.303	1.15E-11
212.396	1.17E-11
212.489	1.19E-11
212.583	1.21E-11
212.676	1.23E-11
212.769	1.24E-11
212.862	1.26E-11
212.955	1.28E-11
213.048	1.30E-11
213.141	1.32E-11
213.234	1.34E-11
213.327	1.36E-11
213.42	1.38E-11
213.514	1.40E-11
213.607	1.42E-11
213.7	1.44E-11
213.793	1.46E-11
213.886	1.48E-11
213.979	1.51E-11
214.072	1.53E-11
214.165	1.55E-11
214.258	1.57E-11
214.351	1.60E-11
214.444	1.62E-11
214.538	1.64E-11
214.631	1.67E-11
214.724	1.69E-11
214.817	1.72E-11
214.91	1.74E-11
215.003	1.77E-11
215.096	1.79E-11
215.189	1.82E-11
215.282	1.85E-11
215.375	1.87E-11
215.468	1.90E-11
215.562	1.93E-11
215.655	1.96E-11
215.748	1.99E-11
215.841	2.01E-11
215.934	2.04E-11
216.027	2.07E-11
216.12	2.10E-11
216.213	2.13E-11
216.306	2.17E-11
216.399	2.20E-11
216.492	2.23E-11
216.586	2.26E-11
216.679	2.29E-11
216.772	2.33E-11
216.865	2.36E-11
216.958	2.39E-11
217.051	2.43E-11
217.144	2.46E-11
217.237	2.50E-11
217.33	2.53E-11
217.423	2.57E-11
217.517	2.61E-11
217.61	2.64E-11
217.703	2.68E-11
217.796	2.72E-11
217.889	2.76E-11
217.982	2.80E-11
218.075	2.84E-11
218.168	2.88E-11
218.261	2.92E-11
218.354	2.96E-11
218.447	3.00E-11
218.541	3.05E-11
218.634	3.09E-11
218.727	3.13E-11
218.82	3.18E-11
218.913	3.22E-11
219.006	3.27E-11
219.099	3.31E-11
219.192	3.36E-11
219.285	3.41E-11
219.378	3.45E-11
219.471	3.50E-11
219.565	3.55E-11
219.658	3.60E-11
219.751	3.65E-11
219.844	3.70E-11
219.937	3.76E-11
220.03	3.81E-11
220.123	3.86E-11
220.216	3.92E-11
220.309	3.97E-11
220.402	4.03E-11
220.495	4.08E-11
220.589	4.14E-11
220.682	4.20E-11
220.775	4.25E-11
220.868	4.31E-11
220.961	4.37E-11
221.054	4.43E-11
221.147	4.49E-11
221.24	4.56E-11
221.333	4.62E-11
221.426	4.68E-11
221.52	4.75E-11
221.613	4.81E-11
221.706	4.88E-11
221.799	4.95E-11
221.892	5.01E-11
221.985	5.08E-11
222.078	5.15E-11
222.171	5.22E-11
222.264	5.30E-11
222.357	5.37E-11
222.45	5.44E-11
222.544	5.52E-11
222.637	5.59E-11
222.73	5.67E-11
222.823	5.74E-11
222.916	5.82E-11
223.009	5.90E-11
223.102	5.98E-11
223.195	6.06E-11
223.288	6.15E-11
223.381	6.23E-11
223.474	6.31E-11
223.568	6.40E-11
223.661	6.49E-11
223.754	6.57E-11
223.847	6.66E-11
223.94	6.75E-11
224.033	6.84E-11
224.126	6.94E-11
224.219	7.03E-11
224.312	7.12E-11
224.405	7.22E-11
224.498	7.32E-11
224.592	7.41E-11
224.685	7.51E-11
224.778	7.61E-11
224.871	7.72E-11
224.964	7.82E-11
225.057	7.92E-11
225.15	8.03E-11
225.243	8.14E-11
225.336	8.24E-11
225.429	8.35E-11
225.523	8.47E-11
225.616	8.58E-11
225.709	8.69E-11
225.802	8.81E-11
225.895	8.92E-11
225.988	9.04E-11
226.081	9.16E-11
226.174	9.28E-11
226.267	9.41E-11
226.36	9.53E-11
226.453	9.66E-11
226.547	9.78E-11
226.64	9.91E-11
226.733	1.00E-10
226.826	1.02E-10
226.919	1.03E-10
227.012	1.04E-10
227.105	1.06E-10
227.198	1.07E-10
227.291	1.09E-10
227.384	1.10E-10
227.477	1.11E-10
227.571	1.13E-10
227.664	1.14E-10
227.757	1.16E-10
227.85	1.17E-10
227.943	1.19E-10
228.036	1.20E-10
228.129	1.22E-10
228.222	1.24E-10
228.315	1.25E-10
228.408	1.27E-10
228.502	1.28E-10
228.595	1.30E-10
228.688	1.32E-10
228.781	1.34E-10
228.874	1.35E-10
228.967	1.37E-10
229.06	1.39E-10
229.153	1.41E-10
229.246	1.42E-10
229.339	1.44E-10
229.432	1.46E-10
229.526	1.48E-10
229.619	1.50E-10
229.712	1.52E-10
229.805	1.54E-10
229.898	1.56E-10
229.991	1.58E-10
230.084	1.60E-10
230.177	1.62E-10
230.27	1.64E-10
230.363	1.66E-10
230.456	1.68E-10
230.55	1.70E-10
230.643	1.72E-10
230.736	1.74E-10
230.829	1.77E-10
230.922	1.79E-10
231.015	1.81E-10
231.108	1.83E-10
231.201	1.86E-10
231.294	1.88E-10
231.387	1.91E-10
231.48	1.93E-10
231.574	1.95E-10
231.667	1.98E-10
231.76	2.00E-10
231.853	2.03E-10
231.946	2.05E-10
232.039	2.08E-10
232.132	2.11E-10
232.225	2.13E-10
232.318	2.16E-10
232.411	2.19E-10
232.505	2.21E-10
232.598	2.24E-10
232.691	2.27E-10
232.784	2.30E-10
232.877	2.33E-10
232.97	2.35E-10
233.063	2.38E-10
233.156	2.41E-10
233.249	2.44E-10
233.342	2.47E-10
233.435	2.50E-10
233.529	2.54E-10
233.622	2.57E-10
233.715	2.60E-10
233.808	2.63E-10
233.901	2.66E-10
233.994	2.70E-10
234.087	2.73E-10
234.18	2.76E-10
234.273	2.80E-10
234.366	2.83E-10
234.459	2.87E-10
234.553	2.90E-10
234.646	2.94E-10
234.739	2.97E-10
234.832	3.01E-10
234.925	3.05E-10
235.018	3.08E-10
235.111	3.12E-10
235.204	3.16E-10
235.297	3.20E-10
235.39	3.24E-10
235.483	3.28E-10
235.577	3.32E-10
235.67	3.36E-10
235.763	3.40E-10
235.856	3.44E-10
235.949	3.48E-10
236.042	3.52E-10
236.135	3.57E-10
236.228	3.61E-10
236.321	3.65E-10
236.414	3.70E-10
236.508	3.74E-10
236.601	3.79E-10
236.694	3.83E-10
236.787	3.88E-10
236.88	3.93E-10
236.973	3.97E-10
237.066	4.02E-10
237.159	4.07E-10
237.252	4.12E-10
237.345	4.17E-10
237.438	4.22E-10
237.532	4.27E-10
237.625	4.32E-10
237.718	4.37E-10
237.811	4.42E-10
237.904	4.48E-10
237.997	4.53E-10
238.09	4.58E-10
238.183	4.64E-10
238.276	4.69E-10
238.369	4.75E-10
238.462	4.81E-10
238.556	4.86E-10
238.649	4.92E-10
238.742	4.98E-10
238.835	5.04E-10
238.928	5.10E-10
239.021	5.16E-10
239.114	5.22E-10
239.207	5.28E-10
239.3	5.34E-10
239.393	5.41E-10
239.486	5.47E-10
239.58	5.53E-10
239.673	5.60E-10
239.766	5.67E-10
239.859	5.73E-10
239.952	5.80E-10
240.045	5.87E-10
240.138	5.94E-10
240.231	6.01E-10
240.324	6.08E-10
240.417	6.15E-10
240.511	6.22E-10
240.604	6.29E-10
240.697	6.36E-10
240.79	6.44E-10
240.883	6.51E-10
240.976	6.59E-10
241.069	6.67E-10
241.162	6.74E-10
241.255	6.82E-10
241.348	6.90E-10
241.441	6.98E-10
241.535	7.06E-10
241.628	7.14E-10
241.721	7.23E-10
241.814	7.31E-10
241.907	7.39E-10
242	7.48E-10
242.093	7.57E-10
242.186	7.65E-10
242.279	7.74E-10
242.372	7.83E-10
242.465	7.92E-10
242.559	8.01E-10
242.652	8.10E-10
242.745	8.20E-10
242.838	8.29E-10
242.931	8.39E-10
243.024	8.48E-10
243.117	8.58E-10
243.21	8.68E-10
243.303	8.78E-10
243.396	8.88E-10
243.489	8.98E-10
243.583	9.08E-10
243.676	9.18E-10
243.769	9.29E-10
243.862	9.39E-10
243.955	9.50E-10
244.048	9.61E-10
244.141	9.72E-10
244.234	9.83E-10
244.327	9.94E-10
244.42	1.00E-09
244.514	1.02E-09
244.607	1.03E-09
244.7	1.04E-09
244.793	1.05E-09
244.886	1.06E-09
244.979	1.07E-09
245.072	1.09E-09
245.165	1.10E-09
245.258	1.11E-09
245.351	1.12E-09
245.444	1.14E-09
245.538	1.15E-09
245.631	1.16E-09
245.724	1.18E-09
245.817	1.19E-09
245.91	1.20E-09
246.003	1.22E-09
246.096	1.23E-09
246.189	1.24E-09
246.282	1.26E-09
246.375	1.27E-09
246.468	1.28E-09
246.562	1.30E-09
246.655	1.31E-09
246.748	1.33E-09
246.841	1.34E-09
246.934	1.36E-09
247.027	1.37E-09
247.12	1.39E-09
247.213	1.40E-09
247.306	1.42E-09
247.399	1.43E-09
247.492	1.45E-09
247.586	1.47E-09
247.679	1.48E-09
247.772	1.50E-09
247.865	1.51E-09
247.958	1.53E-09
248.051	1.55E-09
248.144	1.57E-09
248.237	1.58E-09
248.33	1.60E-09
248.423	1.62E-09
248.517	1.63E-09
248.61	1.65E-09
248.703	1.67E-09
248.796	1.69E-09
248.889	1.71E-09
248.982	1.73E-09
249.075	1.74E-09
249.168	1.76E-09
249.261	1.78E-09
249.354	1.80E-09
249.447	1.82E-09
249.541	1.84E-09
249.634	1.86E-09
249.727	1.88E-09
249.82	1.90E-09
249.913	1.92E-09
250.006	1.94E-09
250.099	1.96E-09
250.192	1.99E-09
250.285	2.01E-09
250.378	2.03E-09
250.471	2.05E-09
250.565	2.07E-09
250.658	2.10E-09
250.751	2.12E-09
250.844	2.14E-09
250.937	2.16E-09
251.03	2.19E-09
251.123	2.21E-09
251.216	2.23E-09
251.309	2.26E-09
251.402	2.28E-09
251.495	2.31E-09
251.589	2.33E-09
251.682	2.36E-09
251.775	2.38E-09
251.868	2.41E-09
251.961	2.43E-09
252.054	2.46E-09
252.147	2.48E-09
252.24	2.51E-09
252.333	2.54E-09
252.426	2.56E-09
252.52	2.59E-09
252.613	2.62E-09
252.706	2.65E-09
252.799	2.67E-09
252.892	2.70E-09
252.985	2.73E-09
253.078	2.76E-09
253.171	2.79E-09
253.264	2.82E-09
253.357	2.85E-09
253.45	2.88E-09
253.544	2.91E-09
253.637	2.94E-09
253.73	2.97E-09
253.823	3.00E-09
253.916	3.03E-09
254.009	3.06E-09
254.102	3.10E-09
254.195	3.13E-09
254.288	3.16E-09
254.381	3.19E-09
254.474	3.23E-09
254.568	3.26E-09
254.661	3.29E-09
254.754	3.33E-09
254.847	3.36E-09
254.94	3.40E-09
255.033	3.43E-09
255.126	3.47E-09
255.219	3.51E-09
255.312	3.54E-09
255.405	3.58E-09
255.498	3.62E-09
255.592	3.65E-09
255.685	3.69E-09
255.778	3.73E-09
255.871	3.77E-09
255.964	3.81E-09
256.057	3.85E-09
256.15	3.88E-09
256.243	3.92E-09
256.336	3.96E-09
256.429	4.01E-09
256.523	4.05E-09
256.616	4.09E-09
256.709	4.13E-09
256.802	4.17E-09
256.895	4.22E-09
256.988	4.26E-09
257.081	4.30E-09
257.174	4.35E-09
257.267	4.39E-09
257.36	4.43E-09
257.453	4.48E-09
257.547	4.53E-09
257.64	4.57E-09
257.733	4.62E-09
257.826	4.67E-09
257.919	4.71E-09
258.012	4.76E-09
258.105	4.81E-09
258.198	4.86E-09
258.291	4.91E-09
258.384	4.96E-09
258.477	5.01E-09
258.571	5.06E-09
258.664	5.11E-09
258.757	5.16E-09
258.85	5.21E-09
258.943	5.26E-09
259.036	5.32E-09
259.129	5.37E-09
259.222	5.42E-09
259.315	5.48E-09
259.408	5.53E-09
259.502	5.59E-09
259.595	5.65E-09
259.688	5.70E-09
259.781	5.76E-09
259.874	5.82E-09
259.967	5.87E-09
260.06	5.93E-09
260.153	5.99E-09
260.246	6.05E-09
260.339	6.11E-09
260.432	6.17E-09
260.526	6.24E-09
260.619	6.30E-09
260.712	6.36E-09
260.805	6.42E-09
260.898	6.49E-09
260.991	6.55E-09
261.084	6.62E-09
261.177	6.68E-09
261.27	6.75E-09
261.363	6.81E-09
261.456	6.88E-09
261.55	6.95E-09
261.643	7.02E-09
261.736	7.09E-09
261.829	7.16E-09
261.922	7.23E-09
262.015	7.30E-09
262.108	7.37E-09
262.201	7.44E-09
262.294	7.52E-09
262.387	7.59E-09
262.48	7.66E-09
262.574	7.74E-09
262.667	7.81E-09
262.76	7.89E-09
262.853	7.97E-09
262.946	8.05E-09
263.039	7.98E-09
263.132	8.16E-09
263.225	8.34E-09
263.318	8.53E-09
263.411	8.73E-09
263.505	8.93E-09
263.598	9.13E-09
263.691	9.33E-09
263.784	9.55E-09
263.877	9.76E-09
263.97	9.98E-09
264.063	1.02E-08
264.156	1.04E-08
264.249	1.07E-08
264.342	1.09E-08
264.435	1.12E-08
264.529	1.14E-08
264.622	1.17E-08
264.715	1.19E-08
264.808	1.22E-08
264.901	1.25E-08
264.994	1.27E-08
265.087	1.30E-08
265.18	1.33E-08
265.273	1.36E-08
265.366	1.39E-08
265.459	1.42E-08
265.553	1.46E-08
265.646	1.49E-08
265.739	1.52E-08
265.832	1.56E-08
265.925	1.59E-08
266.018	1.63E-08
266.111	1.66E-08
266.204	1.70E-08
266.297	1.74E-08
266.39	1.77E-08
266.483	1.81E-08
266.577	1.85E-08
266.67	1.90E-08
266.763	1.94E-08
266.856	1.98E-08
266.949	2.02E-08
267.042	2.07E-08
267.135	2.11E-08
267.228	2.16E-08
267.321	2.21E-08
267.414	2.26E-08
267.508	2.31E-08
267.601	2.36E-08
267.694	2.41E-08
267.787	2.46E-08
267.88	2.52E-08
267.973	2.57E-08
268.066	2.63E-08
268.159	2.68E-08
268.252	2.74E-08
268.345	2.80E-08
268.438	2.86E-08
268.532	2.93E-08
268.625	2.99E-08
268.718	3.06E-08
268.811	3.12E-08
268.904	3.19E-08
268.997	3.26E-08
269.09	3.33E-08
269.183	3.40E-08
269.276	3.48E-08
269.369	3.55E-08
269.462	3.63E-08
269.556	3.71E-08
269.649	3.79E-08
269.742	3.87E-08
269.835	3.95E-08
269.928	4.04E-08
270.021	4.13E-08
270.114	4.22E-08
270.207	4.31E-08
270.3	4.40E-08
270.393	4.49E-08
270.486	4.59E-08
270.58	4.69E-08
270.673	4.79E-08
270.766	4.89E-08
270.859	5.00E-08
270.952	5.11E-08
271.045	5.21E-08
271.138	5.33E-08
271.231	5.44E-08
271.324	5.56E-08
271.417	5.67E-08
271.511	5.80E-08
271.604	5.92E-08
271.697	6.05E-08
271.79	6.17E-08
271.883	6.31E-08
271.976	6.44E-08
272.069	6.58E-08
272.162	6.72E-08
272.255	6.86E-08
272.348	7.00E-08
272.441	7.15E-08
272.535	7.30E-08
272.628	7.46E-08
272.721	7.62E-08
272.814	7.78E-08
272.907	7.94E-08
273	8.11E-08

## Sheet: Extended_data_Fig3e_measurement
Temperature	NormalisedRate
270.9	1.25306179453147e-07
266.2	8.8125545412749e-08
266.3	3.99929074101261e-08
260.3	8.07548238147463e-09
268.4	1.91919189097912e-08
266	9.09090847239422e-09
265.8	1.18926838126862e-08
265.8	1.2121212108079e-08
265.8	9.51414701046373e-09
265.8	4.38046732042544e-09
265.8	7.66581859091161e-09
268	1.57227648597932e-08
268	1.43235740638086e-08
268	1.58785136656152e-08
268	1.4181625765663e-08
268	1.64686013121151e-08
268	2.08788609515766e-08
268	1.91693587273227e-08
268	1.52790286043634e-08
243	7.55085487854084e-11
258	5.08742588079915e-10
268	4.08514539511803e-08
268	3.07272271096138e-08
268	2.38262034232244e-08
268	2.10873022744572e-08
268	6.42126567320846e-09
268	7.48056935815548e-09
262.4	9.58997949597594e-09
262.4	6.49297237410965e-09
262.4	4.96798719247968e-09
262.4	3.38294695392545e-09
262.4	2.78359006546421e-09
262.4	1.75520080252801e-09
255.2	5.06286216982937e-09
255.2	1.78607026940787e-09
255.2	1.23282380245822e-09
255.2	8.80618543601428e-10
255.2	6.21042093444376e-10
255.2	4.44418025053374e-10
240.5	9.12693866792949e-09
240.5	4.82171066876449e-09
240.5	2.30211131602993e-09
240.5	8.77353547503405e-10
240.5	3.3924328062968e-10
240.5	2.31295482992837e-10
240.5	1.85891838259739e-10
240.5	1.07091289487646e-10
240.5	9.2167480663946e-11
266	1.84770468762667e-08
266	1.73414108513593e-08
266	2.70959548747849e-08
266	1.73657883687848e-08
266	1.35575002040822e-08
263	1.1526761868961e-08
263	1.0566198379881e-08
263	1.16077532585696e-08
263	1.0655280444447e-08
263	9.6866186080193e-09
263	9.008555349098e-09
264	9.14950424761302e-09
264	6.33427220300891e-09
264	5.68884998152799e-09
264	9.12383518163788e-09
270	5.48693063985084e-08
270	5.33728509224109e-08
269.7	4.33162847330376e-08
269.7	3.01590275288273e-08
269.7	3.83869167409289e-08
269.7	5.49194438226125e-08
269.7	3.01526634419854e-08
268	1.63168947785575e-08
268	1.74421978667339e-08
268	1.91301524989984e-08
268	3.31964411012031e-08
268	3.82603049979967e-08
268	1.4628939752313e-08
268	1.68795458680534e-08
268	1.57542428101832e-08
268	3.71350009097174e-08
268	4.67000769016143e-08
268	1.91301524989984e-08
268	1.96928040430866e-08
268	2.86952287484976e-08
268	2.64446225721448e-08
268	3.03831833807621e-08
268	2.58819710280566e-08
268	3.03831833807621e-08
268	3.03831833807621e-08
268	2.19434102194393e-08
268	2.53193194839685e-08
268	2.86952287484976e-08
268	2.47566679398803e-08
268	2.41940163957921e-08
268	2.36313648517039e-08
268	2.58819710280566e-08
268	1.23783339699401e-08
268	1.18156824258519e-08
268	1.12530308817637e-08
236	6.38381096896473e-07
236	4.59282627742204e-07
236	1.32306145928174e-07
236	1.38127457748284e-08
236	1.35606347518963e-08
236	6.88303564526073e-09
236	3.98731015359166e-09
236	2.05863815914822e-09
236	1.9782447354456e-09
236	7.58542674612068e-10
236	4.6976431016937e-10
236	8.44461819444932e-09
236	6.96754879188967e-09
236	2.16162332841846e-09
236	2.64350428458717e-09
236	1.21949498490603e-09
236	4.98746681037209e-10
236	2.72634002009636e-10
236	1.98646088854508e-10
236	1.71506276655069e-10
236	2.69141097257399e-10
236	2.50484016551017e-10
236	2.54261156857192e-10
236	2.32049169617774e-10
236	2.94699920468556e-10
236	2.92334464180687e-10
236	3.08588699830956e-10
236	2.91662113562358e-08
236	1.7757426209006e-08
236	5.993493223641e-09
236	4.00387046590276e-09
236	2.06956951546392e-09
236	8.19181278933393e-10
236	4.27149614396349e-10
236	2.74460606462808e-10
236	2.02805635395658e-10
236	1.78106602242629e-10
236	6.61119578537537e-10
236	7.34818393318812e-10
236	3.439378868566e-10
236	2.84367538445182e-10
236	2.32262993255227e-10
236	2.04070401362672e-10
193	6.22414953477405e-12
193	3.22834558131103e-12
193	2.93616202910239e-12
193	1.85985898867855e-12
193	1.54660716567909e-12
193	1.09239579066804e-12
193	8.79792019060658e-13
193	6.58536753017275e-13
193	5.97282813048906e-13
193	5.82478658737002e-13
208	8.65127302698447e-10
208	3.87775189014683e-10
208	3.32950765863053e-10
208	2.2944575026063e-10
208	1.43278167457875e-10
208	1.17755179337575e-10
208	5.95086390570153e-11
208	6.95312469916096e-11
268	3.02205413932668e-08
263	1.12640201101482e-08
258	3.12014633979915e-08
258	8.24196594942878e-09
258	3.90730240308867e-09
258	2.40390675732235e-09
258	2.39126907845328e-09
254	2.18410244256849e-08
254	3.02205418247895e-09
254	2.17072355735752e-09
254	1.52819786706695e-09
254	8.37074675977223e-10
252	2.00580844693568e-09
252	5.28410544649406e-10
228	2.01756753282769e-11
266	1.72307267159572e-08
268	1.99306687239566e-08
268	1.50275953892994e-08
268	1.87182869007217e-08
268	2.13879963580662e-08
268	2.47522927505051e-08
268.4	4.01210912526978e-08
268.4	3.86415533314402e-08
268.04	3.12084549746641e-08
268.02	3.65313563675312e-08
268.17	3.2940784945182e-08
263.7	1.15251571853151e-08
263.3	2.94738794253589e-09
263.3	6.00798875800736e-09
263.2	3.33150680747919e-09
263.5	3.03278632677939e-09
263.4	1.64310129944607e-09
263.7	1.53556641280555e-09
263.7	2.46548690930884e-09
267.6	5.5847375132545e-07
267.4	1.12716760236912e-07
267.4	1.26886086777606e-07
267.8	3.29907337206834e-08
242.5	2.05194442853463e-10
243.1	2.5016502663409e-10
242.4	2.72170649752453e-10
252.6	1.06559584103809e-09
252.9	7.16767235842167e-10
263	6.41264553989086e-08
263	8.85494439438485e-09
263	1.66674104992288e-08
263	1.05153457764037e-08
263	3.1275108884332e-08
253	1.83132598712033e-09
253	8.91557284021026e-10
253	4.02302681970451e-09
253	1.40804049759806e-09
253	1.45790436865921e-09
243	1.46418154127296e-10
243	1.16195999603708e-10
243	1.01230506056918e-10
243	2.07945069970791e-10
243	1.83842404544642e-10
269	6.4091777169556e-08
269	4.56465668881027e-08
269	3.92800720326568e-08
269	5.84996791434369e-08
269	5.663777970458e-08
269	5.06917137546825e-08
269	5.05115299380189e-08
243	3.44880201513932e-10
243	2.91814831738282e-10
243	2.47165727270415e-10
243	2.4613733400342e-10
243	2.07729421133846e-10
243	2.64326509175105e-10
243	1.03277490881101e-10
243	1.46977435595168e-10
243	1.05722483687504e-10
243	1.41799796179136e-10
243	1.29587468716911e-10
243	1.44379145758013e-10
243	1.44143472438435e-10
243	1.63277583607159e-10
243	1.24556717080406e-10
263.4	4.16408144408687e-09
263.4	4.4316370135608e-09
263.4	2.94098518913386e-09
263.4	3.71844688531842e-09
263.4	3.66266881560033e-09
263.4	2.94522356281645e-09
263.4	3.91168002005877e-09
263.4	2.54041426695963e-09
263.4	2.67747817579658e-09
263.4	2.34541783790167e-09
263.4	2.47127849774872e-09
263.4	2.56285311950326e-09
263.4	3.13401949346329e-09
263.4	3.89058740693722e-09
263.4	4.38895643803677e-09
263.4	2.29193769473347e-09
263.4	1.56426801055287e-09
263.4	2.01289412689569e-09
263.4	2.01289412689569e-09
263.4	2.01289412689569e-09
263.4	2.01289412689569e-09
263.4	2.01289412689569e-09
263.4	2.01289412689569e-09
263.4	2.01289412689569e-09
263.4	2.01289412689569e-09
263.4	2.01289412689569e-09
263.4	2.01289412689569e-09
263.4	2.01289412689569e-09
263.4	2.01289412689569e-09
263.4	2.01289412689569e-09
263.4	2.01289412689569e-09
263.4	2.01289412689569e-09
263.4	2.01289412689569e-09
263.4	2.01289412689569e-09
263.4	2.01289412689569e-09
263.4	2.01289412689569e-09
263.4	2.01289412689569e-09
263.4	2.01289412689569e-09
263.4	2.01289412689569e-09
263.4	2.01289412689569e-09
263.4	2.01289412689569e-09
263.4	2.01289412689569e-09
263.4	2.01289412689569e-09
263.4	2.01289412689569e-09
263.4	2.01289412689569e-09
263.4	2.01289412689569e-09
263.4	2.01289412689569e-09
263.4	2.01289412689569e-09
263.4	2.01289412689569e-09
263.4	2.01289412689569e-09
263.4	2.01289412689569e-09
263.4	2.01289412689569e-09
263.4	2.01289412689569e-09
263.4	2.01289412689569e-09
263.4	2.01289412689569e-09
263.4	2.01289412689569e-09
263.4	2.01289412689569e-09
263.4	2.01289412689569e-09
263.4	2.01289412689569e-09
263.4	2.01289412689569e-09
263.4	2.01289412689569e-09
263.4	2.01289412689569e-09
263.4	2.01289412689569e-09
263.4	2.01289412689569e-09
263.4	2.01289412689569e-09
263.4	2.01289412689569e-09

## Sheet: Extended_data_Fig3e_model
Temperature	Norm_rate_modelled
180	8.37E-15
180.093	8.56E-15
180.186	8.75E-15
180.279	8.95E-15
180.372	9.15E-15
180.465	9.35E-15
180.559	9.56E-15
180.652	9.77E-15
180.745	9.99E-15
180.838	1.02E-14
180.931	1.04E-14
181.024	1.07E-14
181.117	1.09E-14
181.21	1.11E-14
181.303	1.14E-14
181.396	1.16E-14
181.489	1.19E-14
181.583	1.22E-14
181.676	1.24E-14
181.769	1.27E-14
181.862	1.30E-14
181.955	1.33E-14
182.048	1.35E-14
182.141	1.38E-14
182.234	1.41E-14
182.327	1.45E-14
182.42	1.48E-14
182.514	1.51E-14
182.607	1.54E-14
182.7	1.58E-14
182.793	1.61E-14
182.886	1.64E-14
182.979	1.68E-14
183.072	1.72E-14
183.165	1.75E-14
183.258	1.79E-14
183.351	1.83E-14
183.444	1.87E-14
183.538	1.91E-14
183.631	1.95E-14
183.724	1.99E-14
183.817	2.04E-14
183.91	2.08E-14
184.003	2.12E-14
184.096	2.17E-14
184.189	2.22E-14
184.282	2.26E-14
184.375	2.31E-14
184.468	2.36E-14
184.562	2.41E-14
184.655	2.46E-14
184.748	2.51E-14
184.841	2.57E-14
184.934	2.62E-14
185.027	2.68E-14
185.12	2.73E-14
185.213	2.79E-14
185.306	2.85E-14
185.399	2.91E-14
185.492	2.97E-14
185.586	3.03E-14
185.679	3.10E-14
185.772	3.16E-14
185.865	3.23E-14
185.958	3.30E-14
186.051	3.37E-14
186.144	3.44E-14
186.237	3.51E-14
186.33	3.58E-14
186.423	3.66E-14
186.517	3.73E-14
186.61	3.81E-14
186.703	3.89E-14
186.796	3.97E-14
186.889	4.05E-14
186.982	4.13E-14
187.075	4.22E-14
187.168	4.31E-14
187.261	4.40E-14
187.354	4.49E-14
187.447	4.58E-14
187.541	4.67E-14
187.634	4.77E-14
187.727	4.87E-14
187.82	4.97E-14
187.913	5.07E-14
188.006	5.17E-14
188.099	5.28E-14
188.192	5.39E-14
188.285	5.50E-14
188.378	5.61E-14
188.471	5.72E-14
188.565	5.84E-14
188.658	5.96E-14
188.751	6.08E-14
188.844	6.20E-14
188.937	6.33E-14
189.03	6.46E-14
189.123	6.59E-14
189.216	6.72E-14
189.309	6.86E-14
189.402	7.00E-14
189.495	7.14E-14
189.589	7.28E-14
189.682	7.43E-14
189.775	7.58E-14
189.868	7.73E-14
189.961	7.89E-14
190.054	8.04E-14
190.147	8.20E-14
190.24	8.37E-14
190.333	8.54E-14
190.426	8.71E-14
190.52	8.88E-14
190.613	9.06E-14
190.706	9.24E-14
190.799	9.42E-14
190.892	9.61E-14
190.985	9.80E-14
191.078	9.99E-14
191.171	1.02E-13
191.264	1.04E-13
191.357	1.06E-13
191.45	1.08E-13
191.544	1.10E-13
191.637	1.12E-13
191.73	1.15E-13
191.823	1.17E-13
191.916	1.19E-13
192.009	1.21E-13
192.102	1.24E-13
192.195	1.26E-13
192.288	1.29E-13
192.381	1.31E-13
192.474	1.34E-13
192.568	1.36E-13
192.661	1.39E-13
192.754	1.42E-13
192.847	1.45E-13
192.94	1.47E-13
193.033	1.50E-13
193.126	1.53E-13
193.219	1.56E-13
193.312	1.59E-13
193.405	1.62E-13
193.498	1.65E-13
193.592	1.69E-13
193.685	1.72E-13
193.778	1.75E-13
193.871	1.79E-13
193.964	1.82E-13
194.057	1.85E-13
194.15	1.89E-13
194.243	1.93E-13
194.336	1.96E-13
194.429	2.00E-13
194.523	2.04E-13
194.616	2.08E-13
194.709	2.12E-13
194.802	2.16E-13
194.895	2.20E-13
194.988	2.24E-13
195.081	2.28E-13
195.174	2.33E-13
195.267	2.37E-13
195.36	2.42E-13
195.453	2.46E-13
195.547	2.51E-13
195.64	2.56E-13
195.733	2.60E-13
195.826	2.65E-13
195.919	2.70E-13
196.012	2.75E-13
196.105	2.81E-13
196.198	2.86E-13
196.291	2.91E-13
196.384	2.97E-13
196.477	3.02E-13
196.571	3.08E-13
196.664	3.14E-13
196.757	3.20E-13
196.85	3.26E-13
196.943	3.32E-13
197.036	3.38E-13
197.129	3.44E-13
197.222	3.51E-13
197.315	3.57E-13
197.408	3.64E-13
197.502	3.70E-13
197.595	3.77E-13
197.688	3.84E-13
197.781	3.91E-13
197.874	3.99E-13
197.967	4.06E-13
198.06	4.13E-13
198.153	4.21E-13
198.246	4.29E-13
198.339	4.37E-13
198.432	4.45E-13
198.526	4.53E-13
198.619	4.61E-13
198.712	4.70E-13
198.805	4.78E-13
198.898	4.87E-13
198.991	4.96E-13
199.084	5.05E-13
199.177	5.14E-13
199.27	5.24E-13
199.363	5.33E-13
199.456	5.43E-13
199.55	5.53E-13
199.643	5.63E-13
199.736	5.73E-13
199.829	5.83E-13
199.922	5.94E-13
200.015	6.05E-13
200.108	6.15E-13
200.201	6.27E-13
200.294	6.38E-13
200.387	6.49E-13
200.48	6.61E-13
200.574	6.73E-13
200.667	6.85E-13
200.76	6.97E-13
200.853	7.10E-13
200.946	7.23E-13
201.039	7.35E-13
201.132	7.49E-13
201.225	7.62E-13
201.318	7.76E-13
201.411	7.89E-13
201.505	8.03E-13
201.598	8.18E-13
201.691	8.32E-13
201.784	8.47E-13
201.877	8.62E-13
201.97	8.77E-13
202.063	8.93E-13
202.156	9.09E-13
202.249	9.25E-13
202.342	9.41E-13
202.435	9.58E-13
202.529	9.75E-13
202.622	9.92E-13
202.715	1.01E-12
202.808	1.03E-12
202.901	1.05E-12
202.994	1.06E-12
203.087	1.08E-12
203.18	1.10E-12
203.273	1.12E-12
203.366	1.14E-12
203.459	1.16E-12
203.553	1.18E-12
203.646	1.20E-12
203.739	1.22E-12
203.832	1.24E-12
203.925	1.26E-12
204.018	1.29E-12
204.111	1.31E-12
204.204	1.33E-12
204.297	1.35E-12
204.39	1.38E-12
204.483	1.40E-12
204.577	1.43E-12
204.67	1.45E-12
204.763	1.48E-12
204.856	1.50E-12
204.949	1.53E-12
205.042	1.55E-12
205.135	1.58E-12
205.228	1.61E-12
205.321	1.63E-12
205.414	1.66E-12
205.508	1.69E-12
205.601	1.72E-12
205.694	1.75E-12
205.787	1.78E-12
205.88	1.81E-12
205.973	1.84E-12
206.066	1.87E-12
206.159	1.90E-12
206.252	1.94E-12
206.345	1.97E-12
206.438	2.00E-12
206.532	2.04E-12
206.625	2.07E-12
206.718	2.11E-12
206.811	2.14E-12
206.904	2.18E-12
206.997	2.21E-12
207.09	2.25E-12
207.183	2.29E-12
207.276	2.33E-12
207.369	2.37E-12
207.462	2.41E-12
207.556	2.45E-12
207.649	2.49E-12
207.742	2.53E-12
207.835	2.57E-12
207.928	2.61E-12
208.021	2.66E-12
208.114	2.70E-12
208.207	2.75E-12
208.3	2.79E-12
208.393	2.84E-12
208.486	2.89E-12
208.58	2.94E-12
208.673	2.98E-12
208.766	3.03E-12
208.859	3.08E-12
208.952	3.14E-12
209.045	3.19E-12
209.138	3.24E-12
209.231	3.29E-12
209.324	3.35E-12
209.417	3.40E-12
209.511	3.46E-12
209.604	3.52E-12
209.697	3.57E-12
209.79	3.63E-12
209.883	3.69E-12
209.976	3.75E-12
210.069	3.81E-12
210.162	3.88E-12
210.255	3.94E-12
210.348	4.00E-12
210.441	4.07E-12
210.535	4.14E-12
210.628	4.20E-12
210.721	4.27E-12
210.814	4.34E-12
210.907	4.41E-12
211	4.48E-12
211.093	4.56E-12
211.186	4.63E-12
211.279	4.70E-12
211.372	4.78E-12
211.465	4.86E-12
211.559	4.94E-12
211.652	5.02E-12
211.745	5.10E-12
211.838	5.18E-12
211.931	5.26E-12
212.024	5.35E-12
212.117	5.43E-12
212.21	5.52E-12
212.303	5.61E-12
212.396	5.70E-12
212.489	5.79E-12
212.583	5.88E-12
212.676	5.98E-12
212.769	6.07E-12
212.862	6.17E-12
212.955	6.27E-12
213.048	6.37E-12
213.141	6.47E-12
213.234	6.57E-12
213.327	6.67E-12
213.42	6.78E-12
213.514	6.89E-12
213.607	7.00E-12
213.7	7.11E-12
213.793	7.22E-12
213.886	7.33E-12
213.979	7.45E-12
214.072	7.57E-12
214.165	7.69E-12
214.258	7.81E-12
214.351	7.93E-12
214.444	8.05E-12
214.538	8.18E-12
214.631	8.31E-12
214.724	8.44E-12
214.817	8.57E-12
214.91	8.71E-12
215.003	8.84E-12
215.096	8.98E-12
215.189	9.12E-12
215.282	9.26E-12
215.375	9.41E-12
215.468	9.55E-12
215.562	9.70E-12
215.655	9.85E-12
215.748	1.00E-11
215.841	1.02E-11
215.934	1.03E-11
216.027	1.05E-11
216.12	1.06E-11
216.213	1.08E-11
216.306	1.10E-11
216.399	1.11E-11
216.492	1.13E-11
216.586	1.15E-11
216.679	1.17E-11
216.772	1.18E-11
216.865	1.20E-11
216.958	1.22E-11
217.051	1.24E-11
217.144	1.26E-11
217.237	1.28E-11
217.33	1.30E-11
217.423	1.32E-11
217.517	1.34E-11
217.61	1.36E-11
217.703	1.38E-11
217.796	1.40E-11
217.889	1.42E-11
217.982	1.44E-11
218.075	1.46E-11
218.168	1.49E-11
218.261	1.51E-11
218.354	1.53E-11
218.447	1.55E-11
218.541	1.58E-11
218.634	1.60E-11
218.727	1.63E-11
218.82	1.65E-11
218.913	1.68E-11
219.006	1.70E-11
219.099	1.73E-11
219.192	1.75E-11
219.285	1.78E-11
219.378	1.81E-11
219.471	1.83E-11
219.565	1.86E-11
219.658	1.89E-11
219.751	1.92E-11
219.844	1.94E-11
219.937	1.97E-11
220.03	2.00E-11
220.123	2.03E-11
220.216	2.06E-11
220.309	2.09E-11
220.402	2.13E-11
220.495	2.16E-11
220.589	2.19E-11
220.682	2.22E-11
220.775	2.25E-11
220.868	2.29E-11
220.961	2.32E-11
221.054	2.36E-11
221.147	2.39E-11
221.24	2.43E-11
221.333	2.46E-11
221.426	2.50E-11
221.52	2.53E-11
221.613	2.57E-11
221.706	2.61E-11
221.799	2.65E-11
221.892	2.69E-11
221.985	2.73E-11
222.078	2.77E-11
222.171	2.81E-11
222.264	2.85E-11
222.357	2.89E-11
222.45	2.93E-11
222.544	2.97E-11
222.637	3.02E-11
222.73	3.06E-11
222.823	3.11E-11
222.916	3.15E-11
223.009	3.20E-11
223.102	3.24E-11
223.195	3.29E-11
223.288	3.34E-11
223.381	3.39E-11
223.474	3.44E-11
223.568	3.48E-11
223.661	3.53E-11
223.754	3.59E-11
223.847	3.64E-11
223.94	3.69E-11
224.033	3.74E-11
224.126	3.80E-11
224.219	3.85E-11
224.312	3.91E-11
224.405	3.96E-11
224.498	4.02E-11
224.592	4.08E-11
224.685	4.14E-11
224.778	4.19E-11
224.871	4.25E-11
224.964	4.31E-11
225.057	4.38E-11
225.15	4.44E-11
225.243	4.50E-11
225.336	4.57E-11
225.429	4.63E-11
225.523	4.70E-11
225.616	4.76E-11
225.709	4.83E-11
225.802	4.90E-11
225.895	4.97E-11
225.988	5.04E-11
226.081	5.11E-11
226.174	5.18E-11
226.267	5.25E-11
226.36	5.33E-11
226.453	5.40E-11
226.547	5.48E-11
226.64	5.56E-11
226.733	5.64E-11
226.826	5.71E-11
226.919	5.79E-11
227.012	5.88E-11
227.105	5.96E-11
227.198	6.04E-11
227.291	6.13E-11
227.384	6.21E-11
227.477	6.30E-11
227.571	6.39E-11
227.664	6.47E-11
227.757	6.56E-11
227.85	6.66E-11
227.943	6.75E-11
228.036	6.84E-11
228.129	6.94E-11
228.222	7.03E-11
228.315	7.13E-11
228.408	7.23E-11
228.502	7.33E-11
228.595	7.43E-11
228.688	7.53E-11
228.781	7.64E-11
228.874	7.74E-11
228.967	7.85E-11
229.06	7.96E-11
229.153	8.07E-11
229.246	8.18E-11
229.339	8.29E-11
229.432	8.40E-11
229.526	8.52E-11
229.619	8.63E-11
229.712	8.75E-11
229.805	8.87E-11
229.898	8.99E-11
229.991	9.12E-11
230.084	9.24E-11
230.177	9.37E-11
230.27	9.49E-11
230.363	9.62E-11
230.456	9.75E-11
230.55	9.89E-11
230.643	1.00E-10
230.736	1.02E-10
230.829	1.03E-10
230.922	1.04E-10
231.015	1.06E-10
231.108	1.07E-10
231.201	1.09E-10
231.294	1.10E-10
231.387	1.12E-10
231.48	1.13E-10
231.574	1.15E-10
231.667	1.16E-10
231.76	1.18E-10
231.853	1.19E-10
231.946	1.21E-10
232.039	1.22E-10
232.132	1.24E-10
232.225	1.26E-10
232.318	1.27E-10
232.411	1.29E-10
232.505	1.31E-10
232.598	1.33E-10
232.691	1.34E-10
232.784	1.36E-10
232.877	1.38E-10
232.97	1.40E-10
233.063	1.42E-10
233.156	1.44E-10
233.249	1.45E-10
233.342	1.47E-10
233.435	1.49E-10
233.529	1.51E-10
233.622	1.53E-10
233.715	1.55E-10
233.808	1.57E-10
233.901	1.59E-10
233.994	1.62E-10
234.087	1.64E-10
234.18	1.66E-10
234.273	1.68E-10
234.366	1.70E-10
234.459	1.73E-10
234.553	1.75E-10
234.646	1.77E-10
234.739	1.79E-10
234.832	1.82E-10
234.925	1.84E-10
235.018	1.86E-10
235.111	1.89E-10
235.204	1.91E-10
235.297	1.94E-10
235.39	1.96E-10
235.483	1.99E-10
235.577	2.02E-10
235.67	2.04E-10
235.763	2.07E-10
235.856	2.10E-10
235.949	2.12E-10
236.042	2.15E-10
236.135	2.18E-10
236.228	2.21E-10
236.321	2.23E-10
236.414	2.26E-10
236.508	2.29E-10
236.601	2.32E-10
236.694	2.35E-10
236.787	2.38E-10
236.88	2.41E-10
236.973	2.44E-10
237.066	2.47E-10
237.159	2.51E-10
237.252	2.54E-10
237.345	2.57E-10
237.438	2.60E-10
237.532	2.64E-10
237.625	2.67E-10
237.718	2.71E-10
237.811	2.74E-10
237.904	2.77E-10
237.997	2.81E-10
238.09	2.85E-10
238.183	2.88E-10
238.276	2.92E-10
238.369	2.96E-10
238.462	2.99E-10
238.556	3.03E-10
238.649	3.07E-10
238.742	3.11E-10
238.835	3.15E-10
238.928	3.19E-10
239.021	3.23E-10
239.114	3.27E-10
239.207	3.31E-10
239.3	3.35E-10
239.393	3.39E-10
239.486	3.44E-10
239.58	3.48E-10
239.673	3.52E-10
239.766	3.57E-10
239.859	3.61E-10
239.952	3.66E-10
240.045	3.70E-10
240.138	3.75E-10
240.231	3.80E-10
240.324	3.84E-10
240.417	3.89E-10
240.511	3.94E-10
240.604	3.99E-10
240.697	4.04E-10
240.79	4.09E-10
240.883	4.14E-10
240.976	4.19E-10
241.069	4.24E-10
241.162	4.30E-10
241.255	4.35E-10
241.348	4.40E-10
241.441	4.46E-10
241.535	4.51E-10
241.628	4.57E-10
241.721	4.62E-10
241.814	4.68E-10
241.907	4.74E-10
242	4.80E-10
242.093	4.86E-10
242.186	4.92E-10
242.279	4.98E-10
242.372	5.04E-10
242.465	5.10E-10
242.559	5.16E-10
242.652	5.23E-10
242.745	5.29E-10
242.838	5.35E-10
242.931	5.42E-10
243.024	5.49E-10
243.117	5.55E-10
243.21	5.62E-10
243.303	5.69E-10
243.396	5.76E-10
243.489	5.83E-10
243.583	5.90E-10
243.676	5.97E-10
243.769	6.04E-10
243.862	6.12E-10
243.955	6.19E-10
244.048	6.27E-10
244.141	6.34E-10
244.234	6.42E-10
244.327	6.50E-10
244.42	6.57E-10
244.514	6.65E-10
244.607	6.73E-10
244.7	6.81E-10
244.793	6.90E-10
244.886	6.98E-10
244.979	7.06E-10
245.072	7.15E-10
245.165	7.23E-10
245.258	7.32E-10
245.351	7.41E-10
245.444	7.50E-10
245.538	7.59E-10
245.631	7.68E-10
245.724	7.77E-10
245.817	7.86E-10
245.91	7.96E-10
246.003	8.05E-10
246.096	8.15E-10
246.189	8.24E-10
246.282	8.34E-10
246.375	8.44E-10
246.468	8.54E-10
246.562	8.64E-10
246.655	8.74E-10
246.748	8.85E-10
246.841	8.95E-10
246.934	9.06E-10
247.027	9.17E-10
247.12	9.27E-10
247.213	9.38E-10
247.306	9.49E-10
247.399	9.61E-10
247.492	9.72E-10
247.586	9.83E-10
247.679	9.95E-10
247.772	1.01E-09
247.865	1.02E-09
247.958	1.03E-09
248.051	1.04E-09
248.144	1.05E-09
248.237	1.07E-09
248.33	1.08E-09
248.423	1.09E-09
248.517	1.10E-09
248.61	1.12E-09
248.703	1.13E-09
248.796	1.14E-09
248.889	1.16E-09
248.982	1.17E-09
249.075	1.18E-09
249.168	1.20E-09
249.261	1.21E-09
249.354	1.23E-09
249.447	1.24E-09
249.541	1.25E-09
249.634	1.27E-09
249.727	1.28E-09
249.82	1.30E-09
249.913	1.31E-09
250.006	1.33E-09
250.099	1.34E-09
250.192	1.36E-09
250.285	1.38E-09
250.378	1.39E-09
250.471	1.41E-09
250.565	1.42E-09
250.658	1.44E-09
250.751	1.46E-09
250.844	1.47E-09
250.937	1.49E-09
251.03	1.51E-09
251.123	1.52E-09
251.216	1.54E-09
251.309	1.56E-09
251.402	1.58E-09
251.495	1.59E-09
251.589	1.61E-09
251.682	1.63E-09
251.775	1.65E-09
251.868	1.67E-09
251.961	1.69E-09
252.054	1.71E-09
252.147	1.73E-09
252.24	1.75E-09
252.333	1.77E-09
252.426	1.78E-09
252.52	1.81E-09
252.613	1.83E-09
252.706	1.85E-09
252.799	1.87E-09
252.892	1.89E-09
252.985	1.91E-09
253.078	1.93E-09
253.171	1.95E-09
253.264	1.97E-09
253.357	2.00E-09
253.45	2.02E-09
253.544	2.04E-09
253.637	2.06E-09
253.73	2.09E-09
253.823	2.11E-09
253.916	2.13E-09
254.009	2.16E-09
254.102	2.18E-09
254.195	2.21E-09
254.288	2.23E-09
254.381	2.26E-09
254.474	2.28E-09
254.568	2.31E-09
254.661	2.33E-09
254.754	2.36E-09
254.847	2.38E-09
254.94	2.41E-09
255.033	2.44E-09
255.126	2.46E-09
255.219	2.49E-09
255.312	2.52E-09
255.405	2.55E-09
255.498	2.58E-09
255.592	2.60E-09
255.685	2.63E-09
255.778	2.66E-09
255.871	2.69E-09
255.964	2.72E-09
256.057	2.75E-09
256.15	2.78E-09
256.243	2.81E-09
256.336	2.84E-09
256.429	2.87E-09
256.523	2.90E-09
256.616	2.94E-09
256.709	2.97E-09
256.802	3.00E-09
256.895	3.03E-09
256.988	3.07E-09
257.081	3.10E-09
257.174	3.13E-09
257.267	3.17E-09
257.36	3.20E-09
257.453	3.24E-09
257.547	3.27E-09
257.64	3.31E-09
257.733	3.34E-09
257.826	3.38E-09
257.919	3.42E-09
258.012	3.45E-09
258.105	3.49E-09
258.198	3.53E-09
258.291	3.57E-09
258.384	3.61E-09
258.477	3.64E-09
258.571	3.68E-09
258.664	3.72E-09
258.757	3.76E-09
258.85	3.80E-09
258.943	3.85E-09
259.036	3.89E-09
259.129	3.93E-09
259.222	3.97E-09
259.315	4.01E-09
259.408	4.06E-09
259.502	4.10E-09
259.595	4.14E-09
259.688	4.19E-09
259.781	4.23E-09
259.874	4.28E-09
259.967	4.32E-09
260.06	4.37E-09
260.153	4.42E-09
260.246	4.46E-09
260.339	4.51E-09
260.432	4.56E-09
260.526	4.61E-09
260.619	4.66E-09
260.712	4.70E-09
260.805	4.75E-09
260.898	4.80E-09
260.991	4.86E-09
261.084	4.91E-09
261.177	4.96E-09
261.27	5.01E-09
261.363	5.06E-09
261.456	5.12E-09
261.55	5.17E-09
261.643	5.23E-09
261.736	5.28E-09
261.829	5.34E-09
261.922	5.39E-09
262.015	5.48E-09
262.108	5.62E-09
262.201	5.76E-09
262.294	5.91E-09
262.387	6.06E-09
262.48	6.22E-09
262.574	6.38E-09
262.667	6.54E-09
262.76	6.71E-09
262.853	6.88E-09
262.946	7.05E-09
263.039	7.23E-09
263.132	7.41E-09
263.225	7.60E-09
263.318	7.79E-09
263.411	7.99E-09
263.505	8.19E-09
263.598	8.40E-09
263.691	8.61E-09
263.784	8.83E-09
263.877	9.05E-09
263.97	9.28E-09
264.063	9.52E-09
264.156	9.76E-09
264.249	1.00E-08
264.342	1.03E-08
264.435	1.05E-08
264.529	1.08E-08
264.622	1.10E-08
264.715	1.13E-08
264.808	1.16E-08
264.901	1.19E-08
264.994	1.22E-08
265.087	1.25E-08
265.18	1.28E-08
265.273	1.31E-08
265.366	1.35E-08
265.459	1.38E-08
265.553	1.41E-08
265.646	1.45E-08
265.739	1.49E-08
265.832	1.52E-08
265.925	1.56E-08
266.018	1.60E-08
266.111	1.64E-08
266.204	1.68E-08
266.297	1.72E-08
266.39	1.76E-08
266.483	1.81E-08
266.577	1.85E-08
266.67	1.90E-08
266.763	1.94E-08
266.856	1.99E-08
266.949	2.04E-08
267.042	2.09E-08
267.135	2.14E-08
267.228	2.20E-08
267.321	2.25E-08
267.414	2.31E-08
267.508	2.36E-08
267.601	2.42E-08
267.694	2.48E-08
267.787	2.54E-08
267.88	2.60E-08
267.973	2.67E-08
268.066	2.73E-08
268.159	2.80E-08
268.252	2.87E-08
268.345	2.94E-08
268.438	3.01E-08
268.532	3.08E-08
268.625	3.16E-08
268.718	3.23E-08
268.811	3.31E-08
268.904	3.39E-08
268.997	3.47E-08
269.09	3.56E-08
269.183	3.64E-08
269.276	3.73E-08
269.369	3.82E-08
269.462	3.92E-08
269.556	4.01E-08
269.649	4.11E-08
269.742	4.21E-08
269.835	4.31E-08
269.928	4.41E-08
270.021	4.52E-08
270.114	4.63E-08
270.207	4.74E-08
270.3	4.85E-08
270.393	4.97E-08
270.486	5.09E-08
270.58	5.21E-08
270.673	5.34E-08
270.766	5.46E-08
270.859	5.59E-08
270.952	5.73E-08
271.045	5.87E-08
271.138	6.01E-08
271.231	6.15E-08
271.324	6.30E-08
271.417	6.45E-08
271.511	6.60E-08
271.604	6.76E-08
271.697	6.92E-08
271.79	7.08E-08
271.883	7.25E-08
271.976	7.42E-08
272.069	7.60E-08
272.162	7.78E-08
272.255	7.96E-08
272.348	8.15E-08
272.441	8.34E-08
272.535	8.54E-08
272.628	8.74E-08
272.721	8.95E-08
272.814	9.16E-08
272.907	9.38E-08
273	9.60E-08

[truncated: 2 more sheets: Extended_data_Fig3f_measurement, Extended_data_Fig3f_model]
