# Supplementary material for: Flow laws for ice constrained by 70 years of laboratory experiments
Source: Nat Geosci. 2025 Mar 28;18(4):296–304. doi: 10.1038/s41561-025-01661-z (PMC11981940; doi:10.1038/s41561-025-01661-z)
Supplement: Supplementary file 11 — Statistical source data. [file 41561_2025_1661_MOESM11_ESM.xlsx]

## Sheet: Extended_data_Fig4a_grain_size
Grain_size	Discrepancy
1200	-0.088743
1200	-0.100444
1200	-0.077169
1200	-0.066468
1500	-0.205769
1500	-0.162936
495	-0.138191
343	-0.166806
343	-0.162653
343	-0.154931
343	-0.172344
343	-0.155981
230	-0.219603
230	-0.249735
230	-0.223021
230	-0.212979
630	-0.060345
630	-0.122433
630	-0.132548
630	-0.108346
230	-0.617928
230	-0.461891
230	-0.49283
230	-0.32358
230	-0.266033
230	-0.277774
230	-0.3041
230	-0.270851
230	-0.214701
291	-0.483484
291	-0.268521
291	-0.339899
291	-0.289888
291	-0.405524
291	-0.254426
291	-0.167532
291	-0.343227
291	-0.227938
291	-0.232047
291	-0.151782
291	-0.126345
291	-0.109996
291	-0.190862
291	-0.177159
291	-0.279278
291	-0.261138
291	-0.241792
291	-0.267741
291	-0.248005
291	-0.274166
1293	-0.1111
1293	-0.15286
1293	-0.117089
1293	-0.18278
1293	-0.173002
1293	-0.182055
1293	-0.20833
1293	-0.223179
1293	-0.192473
230	-0.225158
230	-0.320074
230	-0.221633
230	-0.262814
230	-0.206292
230	-0.263488
230	-0.249865
230	-0.223657
230	-0.260543
230	-0.19448
230	-0.243081
230	-0.263063
230	-0.21939
230	-0.201204
230	-0.230414
230	-0.175003
630	-0.197563
630	-0.137009
630	-0.137009
630	-0.137009
630	-0.137009
630	-0.137009
630	-0.137009
630	-0.137009
630	-0.137009
630	-0.137009
630	-0.137009
630	-0.137009
630	-0.137009
630	-0.137009
630	-0.137009
630	-0.137009
630	-0.137009
630	-0.137009
630	-0.137009
630	-0.137009
630	-0.137009
630	-0.137009
630	-0.137009
630	-0.137009
630	-0.137009
630	-0.137009
630	-0.137009
630	-0.137009
630	-0.137009
630	-0.137009
630	-0.137009
630	-0.137009
630	-0.137009
630	-0.137009
630	-0.137009
630	-0.137009
630	-0.137009
630	-0.137009
630	-0.137009
630	-0.137009
630	-0.137009
630	-0.137009
630	-0.137009
630	-0.137009
630	-0.137009
630	-0.137009
630	-0.137009
630	-0.137009
630	-0.137009
630	-0.137009
1500	-0.047768
1500	-0.119642
1500	-0.147097
1500	-0.064876
1800	0.056695
5060	0.083505
1070	0.043677
1100	0.035012
1400	0.07598
7000	0.185279
1880	0.104266
1200	0.004059
1200	-0.014751
1200	0.002632
1200	-0.01331
1700	0.057994
1700	0.061241
1700	0.035702
1700	-0.005317
1700	0.066473
1700	0.002722
1700	-0.009899
1700	-0.012138
1700	-0.01503
1700	-0.018099
1700	-0.031515
1700	0.002941
1700	0.032608
1700	0.062381
1700	0.0744
1700	0.064408
1700	0.073317
1700	0.063063
1700	-0.213309
1700	-0.172569
1700	-0.103525
1700	-0.026236
1700	0.026227
1700	0.034119
1700	0.039361
1700	0.07755
1700	0.066973
4500	-0.05409
4000	-0.044907
2500	-0.109513
2200	-0.04511
1500	-0.009272
4500	-0.065427
4500	-0.052831
4000	-0.066441
2500	-0.054046
2200	-0.040249
1500	-0.029743
4500	-0.095225
2500	-0.041991
2200	-0.026434
1500	-0.094818
2200	-0.01816
2200	-0.014157
700	0.006095
1700	0.058506
1700	0.023584
1700	-0.028264
1700	0.058536
1400	0.058204
1400	0.04855
1400	0.035177
1400	-0.044614
1400	-0.065166
2900	0.074013
2900	0.053297
2900	0.063284
2900	-0.060844
2900	-0.094022
1400	0.035177
1400	0.030981
1400	-0.02352
1400	-0.011696
1400	-0.031794
1400	-0.008582
1400	-0.031794
1400	-0.031794
1400	0.015316
1400	-0.0054
1400	-0.02352
1400	-0.002147
1400	0.001181
1400	0.004587
1400	-0.008582
1400	0.098196
1400	0.104931
1400	0.111994
8	-0.984156
8	-0.97179
8	-0.886956
8	-0.69299
8	-0.69879
8	-0.63889
8	-0.589756
8	-0.542523
8	-0.54179
8	-0.466423
8	-0.438956
26	-0.57989
26	-0.56199
26	-0.45909
26	-0.50379
26	-0.41979
26	-0.325323
26	-0.27379
26	-0.256456
26	-0.25789
26	-0.341023
26	-0.340723
26	-0.352256
26	-0.347423
26	-0.385723
26	-0.399856
26	-0.421356
40	-0.650356
40	-0.600023
40	-0.51619
40	-0.492156
40	-0.425523
40	-0.364123
40	-0.314956
40	-0.28519
40	-0.268223
40	-0.273923
89	-0.248623
89	-0.270023
89	-0.207623
89	-0.196856
89	-0.21149
89	-0.227456
4	-0.736277
4	-0.664944
4	-0.680477
4	-0.64481
4	-0.639944
4	-0.613644
4	-0.608177
4	-0.57731
4	-0.573677
4	-0.58141
4	-0.893175
4	-0.850275
4	-0.871242
4	-0.833242
4	-0.810175
4	-0.796242
4	-0.725975
4	-0.760942
1700	0.001286
1700	-0.024108
1700	-0.148242
1700	-0.055871
1700	-0.006517
1700	0.022157
1700	-0.009384
1700	-0.160378
1700	0.025603
1700	0.014805
1700	0.023967
1700	0.010762
1700	0.052297
1700	0.098958
1700	0.135277
1050.67	-0.010941
1050.67	0.010606
1050.67	-0.011843
1050.67	-0.021157
1050.67	-0.061636
545	-0.200963
545	-0.150405
545	-0.12866
545	-0.18632
545	-0.181638
545	-0.165582
545	-0.165066

## Sheet: Extended_data_Fig4a_stress
Stress	Discrepancy
1.45	-0.088743
1.24	-0.100444
1.15	-0.077169
1.34	-0.066468
23.2	-0.205769
14.4	-0.162936
1.22	-0.138191
1.12	-0.166806
1.13	-0.162653
1.22	-0.154931
1.17	-0.172344
1.2	-0.155981
1.85	-0.219603
8.09	-0.249735
3.3	-0.223021
5.42	-0.212979
2.23	-0.060345
6.17	-0.122433
7.61	-0.132548
4.01	-0.108346
1.50688	-0.617928
2.42487	-0.461891
2.66736	-0.49283
3.49874	-0.32358
12.1763	-0.266033
11.6567	-0.277774
11.7953	-0.3041
7.96743	-0.270851
8.31384	-0.214701
1.78	-0.483484
2.92	-0.268521
2.54	-0.339899
2.85	-0.289888
2.13	-0.405524
4.33	-0.254426
4.88	-0.167532
3.64	-0.343227
4.69	-0.227938
4.66	-0.232047
8.24	-0.151782
8.71	-0.126345
8.93	-0.109996
7.6	-0.190862
7.82	-0.177159
8.44	-0.279278
8.8	-0.261138
9.09	-0.241792
10.92	-0.267741
11.29	-0.248005
10.63	-0.274166
8.82	-0.1111
8.27	-0.15286
8.98	-0.117089
10.54	-0.18278
10.78	-0.173002
10.3	-0.182055
12.37	-0.20833
12.1	-0.223179
12.83	-0.192473
4.95	-0.225158
8.96	-0.320074
6.84	-0.221633
7.19	-0.262814
4.94	-0.206292
9.12	-0.263488
6.25	-0.249865
8.03	-0.223657
9.83	-0.260543
7.11	-0.19448
9.44	-0.243081
10.45	-0.263063
6.32	-0.21939
4.49	-0.201204
4.87	-0.230414
6.36	-0.175003
10.89	-0.197563
5.57	-0.137009
5.57	-0.137009
5.57	-0.137009
5.57	-0.137009
5.57	-0.137009
5.57	-0.137009
5.57	-0.137009
5.57	-0.137009
5.57	-0.137009
5.57	-0.137009
5.57	-0.137009
5.57	-0.137009
5.57	-0.137009
5.57	-0.137009
5.57	-0.137009
5.57	-0.137009
5.57	-0.137009
5.57	-0.137009
5.57	-0.137009
5.57	-0.137009
5.57	-0.137009
5.57	-0.137009
5.57	-0.137009
5.57	-0.137009
5.57	-0.137009
5.57	-0.137009
5.57	-0.137009
5.57	-0.137009
5.57	-0.137009
5.57	-0.137009
5.57	-0.137009
5.57	-0.137009
5.57	-0.137009
5.57	-0.137009
5.57	-0.137009
5.57	-0.137009
5.57	-0.137009
5.57	-0.137009
5.57	-0.137009
5.57	-0.137009
5.57	-0.137009
5.57	-0.137009
5.57	-0.137009
5.57	-0.137009
5.57	-0.137009
5.57	-0.137009
5.57	-0.137009
5.57	-0.137009
5.57	-0.137009
0.28	-0.047768
0.22	-0.119642
0.6	-0.147097
0.59	-0.064876
0.5	0.056695
0.5	0.083505
0.48	0.043677
0.5	0.035012
0.48	0.07598
0.49	0.185279
0.49	0.104266
0.8	0.004059
1	-0.014751
0.8	0.002632
1	-0.01331
0.212132	0.057994
0.275772	0.061241
0.424264	0.035702
0.636396	-0.005317
1.27279	0.066473
1.69706	0.002722
0.424264	-0.009899
0.636396	-0.012138
0.848528	-0.01503
1.27279	-0.018099
1.69706	-0.031515
2.12132	0.002941
0.275772	0.032608
0.636396	0.062381
0.848528	0.0744
1.27279	0.064408
1.69706	0.073317
2.54558	0.063063
0.148492	-0.213309
0.212132	-0.172569
0.275772	-0.103525
0.424264	-0.026236
0.763675	0.026227
1.06066	0.034119
1.27279	0.039361
1.69706	0.07755
2.12132	0.066973
0.636396	-0.05409
0.636396	-0.044907
0.636396	-0.109513
0.636396	-0.04511
0.636396	-0.009272
0.551543	-0.065427
0.551543	-0.052831
0.551543	-0.066441
0.551543	-0.054046
0.551543	-0.040249
0.551543	-0.029743
1.06066	-0.095225
1.06066	-0.041991
1.06066	-0.026434
1.06066	-0.094818
0.424264	-0.01816
0.424264	-0.014157
0.424264	0.006095
0.424264	0.058506
0.424264	0.023584
0.424264	-0.028264
0.424264	0.058536
0.53033	0.058204
0.53033	0.04855
0.53033	0.035177
0.53033	-0.044614
0.53033	-0.065166
0.53033	0.074013
0.53033	0.053297
0.53033	0.063284
0.53033	-0.060844
0.53033	-0.094022
0.53033	0.035177
0.53033	0.030981
0.53033	-0.02352
0.53033	-0.011696
0.53033	-0.031794
0.53033	-0.008582
0.53033	-0.031794
0.53033	-0.031794
0.53033	0.015316
0.53033	-0.0054
0.53033	-0.02352
0.53033	-0.002147
0.53033	0.001181
0.53033	0.004587
0.53033	-0.008582
0.53033	0.098196
0.53033	0.104931
0.53033	0.111994
0.246037	-0.984156
0.313979	-0.97179
0.606597	-0.886956
1.5216	-0.69299
1.61324	-0.69879
2.10136	-0.63889
2.58345	-0.589756
3.61077	-0.542523
3.73852	-0.54179
5.79295	-0.466423
7.73749	-0.438956
1.13946	-0.57989
1.22039	-0.56199
1.93241	-0.45909
2.15179	-0.50379
2.61096	-0.41979
3.3243	-0.325323
4.25991	-0.27379
5.18681	-0.256456
6.06736	-0.25789
6.86594	-0.341023
7.36207	-0.340723
7.85417	-0.352256
8.32339	-0.347423
8.53886	-0.385723
9.49074	-0.399856
10.4304	-0.421356
0.536785	-0.650356
0.62273	-0.600023
1.03395	-0.51619
1.31099	-0.492156
1.60066	-0.425523
2.64606	-0.364123
3.61327	-0.314956
4.57826	-0.28519
5.51061	-0.268223
6.52679	-0.273923
1.47639	-0.248623
1.53993	-0.270023
2.13796	-0.207623
2.40049	-0.196856
3.25162	-0.21149
4.13238	-0.227456
5.00611	-0.736277
5.89658	-0.664944
7.21772	-0.680477
8.90635	-0.64481
10.3562	-0.639944
12.2264	-0.613644
14.6184	-0.608177
15.7797	-0.57731
16.9668	-0.573677
18.3527	-0.58141
1.5787	-0.893175
2.61879	-0.850275
3.52533	-0.871242
3.93459	-0.833242
5.37279	-0.810175
5.93745	-0.796242
7.23103	-0.725975
7.87952	-0.760942
0.424264	0.001286
0.424264	-0.024108
0.212132	-0.148242
0.424264	-0.055871
0.636396	-0.006517
0.848528	0.022157
1.06066	-0.009384
0.212132	-0.160378
0.424264	0.025603
0.636396	0.014805
0.848528	0.023967
1.69706	0.010762
0.424264	0.052297
1.16673	0.098958
1.16673	0.135277
0.7	-0.010941
0.8	0.010606
0.75	-0.011843
0.7	-0.021157
0.8	-0.061636
1.02	-0.200963
1.01	-0.150405
1.01	-0.12866
1.01	-0.18632
1.01	-0.181638
1.01	-0.165582
1.01	-0.165066

## Sheet: Extended_data_Fig4a_temperature
Temperature	Discrepancy
268	-0.088743
268	-0.100444
268	-0.077169
268	-0.066468
243	-0.205769
258	-0.162936
266	-0.138191
268.4	-0.166806
268.4	-0.162653
268.04	-0.154931
268.02	-0.172344
268.17	-0.155981
263.7	-0.219603
263.3	-0.249735
263.3	-0.223021
263.2	-0.212979
263.5	-0.060345
263.4	-0.122433
263.7	-0.132548
263.7	-0.108346
267.6	-0.617928
267.4	-0.461891
267.4	-0.49283
267.8	-0.32358
242.5	-0.266033
243.1	-0.277774
242.4	-0.3041
252.6	-0.270851
252.9	-0.214701
263	-0.483484
263	-0.268521
263	-0.339899
263	-0.289888
263	-0.405524
253	-0.254426
253	-0.167532
253	-0.343227
253	-0.227938
253	-0.232047
243	-0.151782
243	-0.126345
243	-0.109996
243	-0.190862
243	-0.177159
243	-0.279278
243	-0.261138
243	-0.241792
243	-0.267741
243	-0.248005
243	-0.274166
243	-0.1111
243	-0.15286
243	-0.117089
243	-0.18278
243	-0.173002
243	-0.182055
243	-0.20833
243	-0.223179
243	-0.192473
263.4	-0.225158
263.4	-0.320074
263.4	-0.221633
263.4	-0.262814
263.4	-0.206292
263.4	-0.263488
263.4	-0.249865
263.4	-0.223657
263.4	-0.260543
263.4	-0.19448
263.4	-0.243081
263.4	-0.263063
263.4	-0.21939
263.4	-0.201204
263.4	-0.230414
263.4	-0.175003
263.4	-0.197563
263.4	-0.137009
263.4	-0.137009
263.4	-0.137009
263.4	-0.137009
263.4	-0.137009
263.4	-0.137009
263.4	-0.137009
263.4	-0.137009
263.4	-0.137009
263.4	-0.137009
263.4	-0.137009
263.4	-0.137009
263.4	-0.137009
263.4	-0.137009
263.4	-0.137009
263.4	-0.137009
263.4	-0.137009
263.4	-0.137009
263.4	-0.137009
263.4	-0.137009
263.4	-0.137009
263.4	-0.137009
263.4	-0.137009
263.4	-0.137009
263.4	-0.137009
263.4	-0.137009
263.4	-0.137009
263.4	-0.137009
263.4	-0.137009
263.4	-0.137009
263.4	-0.137009
263.4	-0.137009
263.4	-0.137009
263.4	-0.137009
263.4	-0.137009
263.4	-0.137009
263.4	-0.137009
263.4	-0.137009
263.4	-0.137009
263.4	-0.137009
263.4	-0.137009
263.4	-0.137009
263.4	-0.137009
263.4	-0.137009
263.4	-0.137009
263.4	-0.137009
263.4	-0.137009
263.4	-0.137009
263.4	-0.137009
270.9	-0.047768
266.2	-0.119642
266.3	-0.147097
260.3	-0.064876
268.4	0.056695
266	0.083505
265.8	0.043677
265.8	0.035012
265.8	0.07598
265.8	0.185279
265.8	0.104266
268	0.004059
268	-0.014751
268	0.002632
268	-0.01331
268	0.057994
268	0.061241
268	0.035702
268	-0.005317
268	0.066473
268	0.002722
262.4	-0.009899
262.4	-0.012138
262.4	-0.01503
262.4	-0.018099
262.4	-0.031515
262.4	0.002941
255.2	0.032608
255.2	0.062381
255.2	0.0744
255.2	0.064408
255.2	0.073317
255.2	0.063063
240.5	-0.213309
240.5	-0.172569
240.5	-0.103525
240.5	-0.026236
240.5	0.026227
240.5	0.034119
240.5	0.039361
240.5	0.07755
240.5	0.066973
266	-0.05409
266	-0.044907
266	-0.109513
266	-0.04511
266	-0.009272
263	-0.065427
263	-0.052831
263	-0.066441
263	-0.054046
263	-0.040249
263	-0.029743
264	-0.095225
264	-0.041991
264	-0.026434
264	-0.094818
270	-0.01816
270	-0.014157
269.7	0.006095
269.7	0.058506
269.7	0.023584
269.7	-0.028264
269.7	0.058536
268	0.058204
268	0.04855
268	0.035177
268	-0.044614
268	-0.065166
268	0.074013
268	0.053297
268	0.063284
268	-0.060844
268	-0.094022
268	0.035177
268	0.030981
268	-0.02352
268	-0.011696
268	-0.031794
268	-0.008582
268	-0.031794
268	-0.031794
268	0.015316
268	-0.0054
268	-0.02352
268	-0.002147
268	0.001181
268	0.004587
268	-0.008582
268	0.098196
268	0.104931
268	0.111994
236	-0.984156
236	-0.97179
236	-0.886956
236	-0.69299
236	-0.69879
236	-0.63889
236	-0.589756
236	-0.542523
236	-0.54179
236	-0.466423
236	-0.438956
236	-0.57989
236	-0.56199
236	-0.45909
236	-0.50379
236	-0.41979
236	-0.325323
236	-0.27379
236	-0.256456
236	-0.25789
236	-0.341023
236	-0.340723
236	-0.352256
236	-0.347423
236	-0.385723
236	-0.399856
236	-0.421356
236	-0.650356
236	-0.600023
236	-0.51619
236	-0.492156
236	-0.425523
236	-0.364123
236	-0.314956
236	-0.28519
236	-0.268223
236	-0.273923
236	-0.248623
236	-0.270023
236	-0.207623
236	-0.196856
236	-0.21149
236	-0.227456
193	-0.736277
193	-0.664944
193	-0.680477
193	-0.64481
193	-0.639944
193	-0.613644
193	-0.608177
193	-0.57731
193	-0.573677
193	-0.58141
208	-0.893175
208	-0.850275
208	-0.871242
208	-0.833242
208	-0.810175
208	-0.796242
208	-0.725975
208	-0.760942
268	0.001286
263	-0.024108
258	-0.148242
258	-0.055871
258	-0.006517
258	0.022157
258	-0.009384
254	-0.160378
254	0.025603
254	0.014805
254	0.023967
254	0.010762
252	0.052297
252	0.098958
228	0.135277
268	-0.010941
268	0.010606
268	-0.011843
268	-0.021157
268	-0.061636
269	-0.200963
269	-0.150405
269	-0.12866
269	-0.18632
269	-0.181638
269	-0.165582
269	-0.165066

## Sheet: Extended_data_Fig4b_grain_size
Grain_size	Discrepancy
1200	-0.065968
1200	-0.078987
1200	-0.057025
1200	-0.045018
1500	0.096167
1500	0.035758
495	-0.066908
343	-0.154563
343	-0.150417
343	-0.133337
343	-0.150281
343	-0.137697
230	-0.084781
230	-0.089106
230	-0.072145
230	-0.054762
630	0.077683
630	0.029931
630	0.014629
630	0.031743
230	-0.572596
230	-0.410481
230	-0.439725
230	-0.281458
230	0.034207
230	0.018155
230	-0.002598
230	-0.041927
230	0.011429
291	-0.32855
291	-0.113588
291	-0.184711
291	-0.1347
291	-0.250591
291	-0.034642
291	0.051434
291	-0.123128
291	-0.007961
291	-0.012039
291	0.138352
291	0.163758
291	0.179978
291	0.099365
291	0.113037
291	0.014088
291	0.032228
291	0.051451
291	0.027977
291	0.047589
291	0.021429
1293	0.178773
1293	0.137336
1293	0.173107
1293	0.110586
1293	0.120364
1293	0.11106
1293	0.087265
1293	0.072539
1293	0.103122
230	-0.072629
230	-0.15928
230	-0.065894
230	-0.105602
230	-0.054225
230	-0.10384
230	-0.094382
230	-0.066238
230	-0.100201
230	-0.038984
230	-0.083561
230	-0.10204
230	-0.064508
230	-0.050229
230	-0.077927
230	-0.021098
630	-0.037655
630	0.014656
630	0.014656
630	0.014656
630	0.014656
630	0.014656
630	0.014656
630	0.014656
630	0.014656
630	0.014656
630	0.014656
630	0.014656
630	0.014656
630	0.014656
630	0.014656
630	0.014656
630	0.014656
630	0.014656
630	0.014656
630	0.014656
630	0.014656
630	0.014656
630	0.014656
630	0.014656
630	0.014656
630	0.014656
630	0.014656
630	0.014656
630	0.014656
630	0.014656
630	0.014656
630	0.014656
630	0.014656
630	0.014656
630	0.014656
630	0.014656
630	0.014656
630	0.014656
630	0.014656
630	0.014656
630	0.014656
630	0.014656
630	0.014656
630	0.014656
630	0.014656
630	0.014656
630	0.014656
630	0.014656
630	0.014656
630	0.014656
1500	-0.112609
1500	-0.071174
1500	-0.090243
1500	0.08506
1800	0.05549
5060	0.140512
1070	0.106153
1100	0.098107
1400	0.137699
7000	0.244646
1880	0.165532
1200	0.018606
1200	0.002507
1200	0.017212
1200	0.003915
1700	0.057765
1700	0.063607
1700	0.043051
1700	0.00712
1700	0.084283
1700	0.024955
1700	0.122877
1700	0.124817
1700	0.124922
1700	0.126052
1700	0.115878
1700	0.151798
1700	0.203766
1700	0.241353
1700	0.25602
1700	0.250388
1700	0.262017
1700	0.256131
1700	0.054798
1700	0.098215
1700	0.168311
1700	0.248173
1700	0.30539
1700	0.316441
1700	0.323415
1700	0.363638
1700	0.355579
4500	0.008597
4000	0.017565
2500	-0.045528
2200	0.017366
1500	0.052365
4500	0.067782
4500	0.080083
4000	0.066792
2500	0.078896
2200	0.09237
1500	0.10263
4500	0.023476
2500	0.075462
2200	0.090655
1500	0.023874
2200	-0.057928
2200	-0.054019
700	-0.02703
1700	0.024153
1700	-0.009951
1700	-0.060583
1700	0.024182
1400	0.067297
1400	0.057869
1400	0.04481
1400	-0.033111
1400	-0.053182
2900	0.082735
2900	0.062505
2900	0.072258
2900	-0.048961
2900	-0.081362
1400	0.04481
1400	0.040712
1400	-0.012511
1400	-0.000964
1400	-0.020592
1400	0.002076
1400	-0.020592
1400	-0.020592
1400	0.025414
1400	0.005183
1400	-0.012511
1400	0.00836
1400	0.01161
1400	0.014937
1400	0.002076
1400	0.106352
1400	0.112928
1400	0.119826
8	-0.660572
8	-0.646013
8	-0.556465
8	-0.357683
8	-0.362752
8	-0.301565
8	-0.251481
8	-0.201947
8	-0.200877
8	-0.122819
8	-0.09305
26	-0.250178
26	-0.231999
26	-0.126832
26	-0.16939
26	-0.08539
26	0.009321
26	0.062171
26	0.081102
26	0.081298
26	0.001372
26	0.002375
26	-0.008229
26	-0.002919
26	-0.040061
26	-0.052787
26	-0.072822
40	-0.326654
40	-0.275989
40	-0.18896
40	-0.163073
40	-0.09597
40	-0.030892
40	0.020293
40	0.051772
40	0.070227
40	0.066384
89	0.075962
89	0.055492
89	0.119769
89	0.131463
89	0.120261
89	0.107109
4	-0.003577
4	0.067751
4	0.05464
4	0.09161
4	0.097898
4	0.125271
4	0.132429
4	0.16335
4	0.167636
4	0.160884
4	-0.320632
4	-0.273586
4	-0.291035
4	-0.252808
4	-0.227111
4	-0.212487
4	-0.141861
4	-0.175134
1700	0.009442
1700	0.105462
1700	0.007175
1700	0.104437
1700	0.156761
1700	0.187691
1700	0.159161
1700	0.020169
1700	0.208845
1700	0.202428
1700	0.214303
1700	0.208463
1700	0.247632
1700	0.303497
1700	0.508984
1050.67	0.002598
1050.67	0.024999
1050.67	0.002419
1050.67	-0.007379
1050.67	-0.04555
545	-0.203418
545	-0.154145
545	-0.13291
545	-0.189219
545	-0.184646
545	-0.168966
545	-0.168462

## Sheet: Extended_data_Fig4b_stress
Stress	Discrepancy
1.45	-0.065968
1.24	-0.078987
1.15	-0.057025
1.34	-0.045018
23.2	0.096167
14.4	0.035758
1.22	-0.066908
1.12	-0.154563
1.13	-0.150417
1.22	-0.133337
1.17	-0.150281
1.2	-0.137697
1.85	-0.084781
8.09	-0.089106
3.3	-0.072145
5.42	-0.054762
2.23	0.077683
6.17	0.029931
7.61	0.014629
4.01	0.031743
1.50688	-0.572596
2.42487	-0.410481
2.66736	-0.439725
3.49874	-0.281458
12.1763	0.034207
11.6567	0.018155
11.7953	-0.002598
7.96743	-0.041927
8.31384	0.011429
1.78	-0.32855
2.92	-0.113588
2.54	-0.184711
2.85	-0.1347
2.13	-0.250591
4.33	-0.034642
4.88	0.051434
3.64	-0.123128
4.69	-0.007961
4.66	-0.012039
8.24	0.138352
8.71	0.163758
8.93	0.179978
7.6	0.099365
7.82	0.113037
8.44	0.014088
8.8	0.032228
9.09	0.051451
10.92	0.027977
11.29	0.047589
10.63	0.021429
8.82	0.178773
8.27	0.137336
8.98	0.173107
10.54	0.110586
10.78	0.120364
10.3	0.11106
12.37	0.087265
12.1	0.072539
12.83	0.103122
4.95	-0.072629
8.96	-0.15928
6.84	-0.065894
7.19	-0.105602
4.94	-0.054225
9.12	-0.10384
6.25	-0.094382
8.03	-0.066238
9.83	-0.100201
7.11	-0.038984
9.44	-0.083561
10.45	-0.10204
6.32	-0.064508
4.49	-0.050229
4.87	-0.077927
6.36	-0.021098
10.89	-0.037655
5.57	0.014656
5.57	0.014656
5.57	0.014656
5.57	0.014656
5.57	0.014656
5.57	0.014656
5.57	0.014656
5.57	0.014656
5.57	0.014656
5.57	0.014656
5.57	0.014656
5.57	0.014656
5.57	0.014656
5.57	0.014656
5.57	0.014656
5.57	0.014656
5.57	0.014656
5.57	0.014656
5.57	0.014656
5.57	0.014656
5.57	0.014656
5.57	0.014656
5.57	0.014656
5.57	0.014656
5.57	0.014656
5.57	0.014656
5.57	0.014656
5.57	0.014656
5.57	0.014656
5.57	0.014656
5.57	0.014656
5.57	0.014656
5.57	0.014656
5.57	0.014656
5.57	0.014656
5.57	0.014656
5.57	0.014656
5.57	0.014656
5.57	0.014656
5.57	0.014656
5.57	0.014656
5.57	0.014656
5.57	0.014656
5.57	0.014656
5.57	0.014656
5.57	0.014656
5.57	0.014656
5.57	0.014656
5.57	0.014656
0.28	-0.112609
0.22	-0.071174
0.6	-0.090243
0.59	0.08506
0.5	0.05549
0.5	0.140512
0.48	0.106153
0.5	0.098107
0.48	0.137699
0.49	0.244646
0.49	0.165532
0.8	0.018606
1	0.002507
0.8	0.017212
1	0.003915
0.212132	0.057765
0.275772	0.063607
0.424264	0.043051
0.636396	0.00712
1.27279	0.084283
1.69706	0.024955
0.424264	0.122877
0.636396	0.124817
0.848528	0.124922
1.27279	0.126052
1.69706	0.115878
2.12132	0.151798
0.275772	0.203766
0.636396	0.241353
0.848528	0.25602
1.27279	0.250388
1.69706	0.262017
2.54558	0.256131
0.148492	0.054798
0.212132	0.098215
0.275772	0.168311
0.424264	0.248173
0.763675	0.30539
1.06066	0.316441
1.27279	0.323415
1.69706	0.363638
2.12132	0.355579
0.636396	0.008597
0.636396	0.017565
0.636396	-0.045528
0.636396	0.017366
0.636396	0.052365
0.551543	0.067782
0.551543	0.080083
0.551543	0.066792
0.551543	0.078896
0.551543	0.09237
0.551543	0.10263
1.06066	0.023476
1.06066	0.075462
1.06066	0.090655
1.06066	0.023874
0.424264	-0.057928
0.424264	-0.054019
0.424264	-0.02703
0.424264	0.024153
0.424264	-0.009951
0.424264	-0.060583
0.424264	0.024182
0.53033	0.067297
0.53033	0.057869
0.53033	0.04481
0.53033	-0.033111
0.53033	-0.053182
0.53033	0.082735
0.53033	0.062505
0.53033	0.072258
0.53033	-0.048961
0.53033	-0.081362
0.53033	0.04481
0.53033	0.040712
0.53033	-0.012511
0.53033	-0.000964
0.53033	-0.020592
0.53033	0.002076
0.53033	-0.020592
0.53033	-0.020592
0.53033	0.025414
0.53033	0.005183
0.53033	-0.012511
0.53033	0.00836
0.53033	0.01161
0.53033	0.014937
0.53033	0.002076
0.53033	0.106352
0.53033	0.112928
0.53033	0.119826
0.246037	-0.660572
0.313979	-0.646013
0.606597	-0.556465
1.5216	-0.357683
1.61324	-0.362752
2.10136	-0.301565
2.58345	-0.251481
3.61077	-0.201947
3.73852	-0.200877
5.79295	-0.122819
7.73749	-0.09305
1.13946	-0.250178
1.22039	-0.231999
1.93241	-0.126832
2.15179	-0.16939
2.61096	-0.08539
3.3243	0.009321
4.25991	0.062171
5.18681	0.081102
6.06736	0.081298
6.86594	0.001372
7.36207	0.002375
7.85417	-0.008229
8.32339	-0.002919
8.53886	-0.040061
9.49074	-0.052787
10.4304	-0.072822
0.536785	-0.326654
0.62273	-0.275989
1.03395	-0.18896
1.31099	-0.163073
1.60066	-0.09597
2.64606	-0.030892
3.61327	0.020293
4.57826	0.051772
5.51061	0.070227
6.52679	0.066384
1.47639	0.075962
1.53993	0.055492
2.13796	0.119769
2.40049	0.131463
3.25162	0.120261
4.13238	0.107109
5.00611	-0.003577
5.89658	0.067751
7.21772	0.05464
8.90635	0.09161
10.3562	0.097898
12.2264	0.125271
14.6184	0.132429
15.7797	0.16335
16.9668	0.167636
18.3527	0.160884
1.5787	-0.320632
2.61879	-0.273586
3.52533	-0.291035
3.93459	-0.252808
5.37279	-0.227111
5.93745	-0.212487
7.23103	-0.141861
7.87952	-0.175134
0.424264	0.009442
0.424264	0.105462
0.212132	0.007175
0.424264	0.104437
0.636396	0.156761
0.848528	0.187691
1.06066	0.159161
0.212132	0.020169
0.424264	0.208845
0.636396	0.202428
0.848528	0.214303
1.69706	0.208463
0.424264	0.247632
1.16673	0.303497
1.16673	0.508984
0.7	0.002598
0.8	0.024999
0.75	0.002419
0.7	-0.007379
0.8	-0.04555
1.02	-0.203418
1.01	-0.154145
1.01	-0.13291
1.01	-0.189219
1.01	-0.184646
1.01	-0.168966
1.01	-0.168462

## Sheet: Extended_data_Fig4b_temperature
Temperature	Discrepancy
268	-0.065968
268	-0.078987
268	-0.057025
268	-0.045018
243	0.096167
258	0.035758
266	-0.066908
268.4	-0.154563
268.4	-0.150417
268.04	-0.133337
268.02	-0.150281
268.17	-0.137697
263.7	-0.084781
263.3	-0.089106
263.3	-0.072145
263.2	-0.054762
263.5	0.077683
263.4	0.029931
263.7	0.014629
263.7	0.031743
267.6	-0.572596
267.4	-0.410481
267.4	-0.439725
267.8	-0.281458
242.5	0.034207
243.1	0.018155
242.4	-0.002598
252.6	-0.041927
252.9	0.011429
263	-0.32855
263	-0.113588
263	-0.184711
263	-0.1347
263	-0.250591
253	-0.034642
253	0.051434
253	-0.123128
253	-0.007961
253	-0.012039
243	0.138352
243	0.163758
243	0.179978
243	0.099365
243	0.113037
243	0.014088
243	0.032228
243	0.051451
243	0.027977
243	0.047589
243	0.021429
243	0.178773
243	0.137336
243	0.173107
243	0.110586
243	0.120364
243	0.11106
243	0.087265
243	0.072539
243	0.103122
263.4	-0.072629
263.4	-0.15928
263.4	-0.065894
263.4	-0.105602
263.4	-0.054225
263.4	-0.10384
263.4	-0.094382
263.4	-0.066238
263.4	-0.100201
263.4	-0.038984
263.4	-0.083561
263.4	-0.10204
263.4	-0.064508
263.4	-0.050229
263.4	-0.077927
263.4	-0.021098
263.4	-0.037655
263.4	0.014656
263.4	0.014656
263.4	0.014656
263.4	0.014656
263.4	0.014656
263.4	0.014656
263.4	0.014656
263.4	0.014656
263.4	0.014656
263.4	0.014656
263.4	0.014656
263.4	0.014656
263.4	0.014656
263.4	0.014656
263.4	0.014656
263.4	0.014656
263.4	0.014656
263.4	0.014656
263.4	0.014656
263.4	0.014656
263.4	0.014656
263.4	0.014656
263.4	0.014656
263.4	0.014656
263.4	0.014656
263.4	0.014656
263.4	0.014656
263.4	0.014656
263.4	0.014656
263.4	0.014656
263.4	0.014656
263.4	0.014656
263.4	0.014656
263.4	0.014656
263.4	0.014656
263.4	0.014656
263.4	0.014656
263.4	0.014656
263.4	0.014656
263.4	0.014656
263.4	0.014656
263.4	0.014656
263.4	0.014656
263.4	0.014656
263.4	0.014656
263.4	0.014656
263.4	0.014656
263.4	0.014656
263.4	0.014656
270.9	-0.112609
266.2	-0.071174
266.3	-0.090243
260.3	0.08506
268.4	0.05549
266	0.140512
265.8	0.106153
265.8	0.098107
265.8	0.137699
265.8	0.244646
265.8	0.165532
268	0.018606
268	0.002507
268	0.017212
268	0.003915
268	0.057765
268	0.063607
268	0.043051
268	0.00712
268	0.084283
268	0.024955
262.4	0.122877
262.4	0.124817
262.4	0.124922
262.4	0.126052
262.4	0.115878
262.4	0.151798
255.2	0.203766
255.2	0.241353
255.2	0.25602
255.2	0.250388
255.2	0.262017
255.2	0.256131
240.5	0.054798
240.5	0.098215
240.5	0.168311
240.5	0.248173
240.5	0.30539
240.5	0.316441
240.5	0.323415
240.5	0.363638
240.5	0.355579
266	0.008597
266	0.017565
266	-0.045528
266	0.017366
266	0.052365
263	0.067782
263	0.080083
263	0.066792
263	0.078896
263	0.09237
263	0.10263
264	0.023476
264	0.075462
264	0.090655
264	0.023874
270	-0.057928
270	-0.054019
269.7	-0.02703
269.7	0.024153
269.7	-0.009951
269.7	-0.060583
269.7	0.024182
268	0.067297
268	0.057869
268	0.04481
268	-0.033111
268	-0.053182
268	0.082735
268	0.062505
268	0.072258
268	-0.048961
268	-0.081362
268	0.04481
268	0.040712
268	-0.012511
268	-0.000964
268	-0.020592
268	0.002076
268	-0.020592
268	-0.020592
268	0.025414
268	0.005183
268	-0.012511
268	0.00836
268	0.01161
268	0.014937
268	0.002076
268	0.106352
268	0.112928
268	0.119826
236	-0.660572
236	-0.646013
236	-0.556465
236	-0.357683
236	-0.362752
236	-0.301565
236	-0.251481
236	-0.201947
236	-0.200877
236	-0.122819
236	-0.09305
236	-0.250178
236	-0.231999
236	-0.126832
236	-0.16939
236	-0.08539
236	0.009321
236	0.062171
236	0.081102
236	0.081298
236	0.001372
236	0.002375
236	-0.008229
236	-0.002919
236	-0.040061
236	-0.052787
236	-0.072822
236	-0.326654
236	-0.275989
236	-0.18896
236	-0.163073
236	-0.09597
236	-0.030892
236	0.020293
236	0.051772
236	0.070227
236	0.066384
236	0.075962
236	0.055492
236	0.119769
236	0.131463
236	0.120261
236	0.107109
193	-0.003577
193	0.067751
193	0.05464
193	0.09161
193	0.097898
193	0.125271
193	0.132429
193	0.16335
193	0.167636
193	0.160884
208	-0.320632
208	-0.273586
208	-0.291035
208	-0.252808
208	-0.227111
208	-0.212487
208	-0.141861
208	-0.175134
268	0.009442
263	0.105462
258	0.007175
258	0.104437
258	0.156761
258	0.187691
258	0.159161
254	0.020169
254	0.208845
254	0.202428
254	0.214303
254	0.208463
252	0.247632
252	0.303497
228	0.508984
268	0.002598
268	0.024999
268	0.002419
268	-0.007379
268	-0.04555
269	-0.203418
269	-0.154145
269	-0.13291
269	-0.189219
269	-0.184646
269	-0.168966
269	-0.168462

## Sheet: Extended_data_Fig4c_grain_size
Grain_size	Discrepancy
1200	-0.085372
1200	-0.093988
1200	-0.067642
1200	-0.059996
1500	-0.222164
1500	-0.153302
495	0.012403
343	-0.01865
343	-0.014482
343	-0.001158
343	-0.01814
343	-0.004403
230	0.054729
230	-0.004142
230	0.045399
230	0.046192
630	0.101049
630	0.013328
630	-0.008383
630	0.032408
230	-0.437907
230	-0.280732
230	-0.315639
230	-0.151386
230	-0.045174
230	-0.055996
230	-0.084659
230	-0.031664
230	0.026794
291	-0.240505
291	-0.025542
291	-0.097513
291	-0.047502
291	-0.162545
291	-0.027797
291	0.061016
291	-0.117333
291	-0.001758
291	-0.005939
291	0.056776
291	0.082287
291	0.098939
291	0.017478
291	0.031253
291	-0.078285
291	-0.060145
291	-0.04051
291	-0.072252
291	-0.052227
291	-0.078388
1293	-0.081393
1293	-0.123911
1293	-0.08814
1293	-0.16125
1293	-0.151472
1293	-0.159936
1293	-0.192014
1293	-0.207152
1293	-0.176157
230	0.031468
230	-0.08279
230	0.027482
230	-0.017146
230	0.051417
230	-0.023522
230	-0.000149
230	0.021526
230	-0.022201
230	0.055202
230	-0.002817
230	-0.026317
230	0.031732
230	0.059059
230	0.026312
230	0.078403
630	-0.079458
630	0.00039
630	0.00039
630	0.00039
630	0.00039
630	0.00039
630	0.00039
630	0.00039
630	0.00039
630	0.00039
630	0.00039
630	0.00039
630	0.00039
630	0.00039
630	0.00039
630	0.00039
630	0.00039
630	0.00039
630	0.00039
630	0.00039
630	0.00039
630	0.00039
630	0.00039
630	0.00039
630	0.00039
630	0.00039
630	0.00039
630	0.00039
630	0.00039
630	0.00039
630	0.00039
630	0.00039
630	0.00039
630	0.00039
630	0.00039
630	0.00039
630	0.00039
630	0.00039
630	0.00039
630	0.00039
630	0.00039
630	0.00039
630	0.00039
630	0.00039
630	0.00039
630	0.00039
630	0.00039
630	0.00039
630	0.00039
630	0.00039
1500	-0.085728
1500	-0.064585
1500	-0.119421
1500	0.028008
1800	0.036834
5060	-0.012212
1070	0.137668
1100	0.124228
1400	0.139397
7000	0.060532
1880	0.133269
1200	0.026688
1200	0.001529
1200	0.025183
1200	0.00305
1700	0.07329
1700	0.070465
1700	0.033263
1700	-0.019665
1700	0.039551
1700	-0.03455
1700	0.080378
1700	0.068357
1700	0.058453
1700	0.045557
1700	0.024552
1700	0.055582
1700	0.129943
1700	0.141428
1700	0.147254
1700	0.127054
1700	0.129599
1700	0.109123
1700	-0.127047
1700	-0.092568
1700	-0.025987
1700	0.045278
1700	0.086617
1700	0.087117
1700	0.088303
1700	0.121734
1700	0.10526
4500	-0.148986
4000	-0.125126
2500	-0.13672
2200	-0.053402
1500	0.030488
4500	-0.101135
4500	-0.087848
4000	-0.088032
2500	-0.018401
2200	0.011536
1500	0.068704
4500	-0.164687
2500	-0.037804
2200	-0.006011
1500	-0.03206
2200	-0.093261
2200	-0.089039
700	0.075886
1700	0.024401
1700	-0.012437
1700	-0.067128
1700	0.024433
1400	0.075047
1400	0.064863
1400	0.050757
1400	-0.033411
1400	-0.05509
2900	0.004092
2900	-0.01776
2900	-0.007225
2900	-0.138162
2900	-0.17316
1400	0.050757
1400	0.04633
1400	-0.01116
1400	0.001313
1400	-0.019888
1400	0.004597
1400	-0.019888
1400	-0.019888
1400	0.029806
1400	0.007953
1400	-0.01116
1400	0.011385
1400	0.014896
1400	0.018489
1400	0.004597
1400	0.117232
1400	0.124336
1400	0.131787
8	-0.311436
8	-0.3042
8	-0.230401
8	-0.047703
8	-0.055214
8	0.001675
8	0.048583
8	0.090432
8	0.090377
8	0.159445
8	0.181523
26	-0.063339
26	-0.046092
26	0.051504
26	0.00179
26	0.08579
26	0.179685
26	0.228137
26	0.241731
26	0.236484
26	0.145845
26	0.1445
26	0.130792
26	0.134508
26	0.093499
26	0.076072
26	0.051144
40	-0.171577
40	-0.122021
40	-0.045667
40	-0.025971
40	0.039562
40	0.092355
40	0.136797
40	0.162558
40	0.17604
40	0.165996
89	0.131854
89	0.108277
89	0.166283
89	0.174881
89	0.152215
89	0.129663
4	-0.08693
4	-0.015583
4	-0.036785
4	-0.00417
4	-0.002629
4	0.021159
4	0.022669
4	0.053407
4	0.055512
4	0.045484
4	-0.205705
4	-0.172508
4	-0.201706
4	-0.164238
4	-0.147328
4	-0.135011
4	-0.065585
4	-0.104516
1700	-0.003041
1700	0.065837
1700	-0.052388
1700	0.028538
1700	0.070941
1700	0.094334
1700	0.055748
1700	-0.068331
1700	0.111339
1700	0.090289
1700	0.093101
1700	0.062659
1700	0.137888
1700	0.163011
1700	0.179817
1050.67	0.030037
1050.67	0.049585
1050.67	0.027442
1050.67	0.019261
1050.67	-0.026619
545	-0.119804
545	-0.066239
545	-0.0433
545	-0.104124
545	-0.099184
545	-0.082247
545	-0.081704

## Sheet: Extended_data_Fig4c_stress
Stress	Discrepancy
1.45	-0.085372
1.24	-0.093988
1.15	-0.067642
1.34	-0.059996
23.2	-0.222164
14.4	-0.153302
1.22	0.012403
1.12	-0.01865
1.13	-0.014482
1.22	-0.001158
1.17	-0.01814
1.2	-0.004403
1.85	0.054729
8.09	-0.004142
3.3	0.045399
5.42	0.046192
2.23	0.101049
6.17	0.013328
7.61	-0.008383
4.01	0.032408
1.50688	-0.437907
2.42487	-0.280732
2.66736	-0.315639
3.49874	-0.151386
12.1763	-0.045174
11.6567	-0.055996
11.7953	-0.084659
7.96743	-0.031664
8.31384	0.026794
1.78	-0.240505
2.92	-0.025542
2.54	-0.097513
2.85	-0.047502
2.13	-0.162545
4.33	-0.027797
4.88	0.061016
3.64	-0.117333
4.69	-0.001758
4.66	-0.005939
8.24	0.056776
8.71	0.082287
8.93	0.098939
7.6	0.017478
7.82	0.031253
8.44	-0.078285
8.8	-0.060145
9.09	-0.04051
10.92	-0.072252
11.29	-0.052227
10.63	-0.078388
8.82	-0.081393
8.27	-0.123911
8.98	-0.08814
10.54	-0.16125
10.78	-0.151472
10.3	-0.159936
12.37	-0.192014
12.1	-0.207152
12.83	-0.176157
4.95	0.031468
8.96	-0.08279
6.84	0.027482
7.19	-0.017146
4.94	0.051417
9.12	-0.023522
6.25	-0.000149
8.03	0.021526
9.83	-0.022201
7.11	0.055202
9.44	-0.002817
10.45	-0.026317
6.32	0.031732
4.49	0.059059
4.87	0.026312
6.36	0.078403
10.89	-0.079458
5.57	0.00039
5.57	0.00039
5.57	0.00039
5.57	0.00039
5.57	0.00039
5.57	0.00039
5.57	0.00039
5.57	0.00039
5.57	0.00039
5.57	0.00039
5.57	0.00039
5.57	0.00039
5.57	0.00039
5.57	0.00039
5.57	0.00039
5.57	0.00039
5.57	0.00039
5.57	0.00039
5.57	0.00039
5.57	0.00039
5.57	0.00039
5.57	0.00039
5.57	0.00039
5.57	0.00039
5.57	0.00039
5.57	0.00039
5.57	0.00039
5.57	0.00039
5.57	0.00039
5.57	0.00039
5.57	0.00039
5.57	0.00039
5.57	0.00039
5.57	0.00039
5.57	0.00039
5.57	0.00039
5.57	0.00039
5.57	0.00039
5.57	0.00039
5.57	0.00039
5.57	0.00039
5.57	0.00039
5.57	0.00039
5.57	0.00039
5.57	0.00039
5.57	0.00039
5.57	0.00039
5.57	0.00039
5.57	0.00039
0.28	-0.085728
0.22	-0.064585
0.6	-0.119421
0.59	0.028008
0.5	0.036834
0.5	-0.012212
0.48	0.137668
0.5	0.124228
0.48	0.139397
0.49	0.060532
0.49	0.133269
0.8	0.026688
1	0.001529
0.8	0.025183
1	0.00305
0.212132	0.07329
0.275772	0.070465
0.424264	0.033263
0.636396	-0.019665
1.27279	0.039551
1.69706	-0.03455
0.424264	0.080378
0.636396	0.068357
0.848528	0.058453
1.27279	0.045557
1.69706	0.024552
2.12132	0.055582
0.275772	0.129943
0.636396	0.141428
0.848528	0.147254
1.27279	0.127054
1.69706	0.129599
2.54558	0.109123
0.148492	-0.127047
0.212132	-0.092568
0.275772	-0.025987
0.424264	0.045278
0.763675	0.086617
1.06066	0.087117
1.27279	0.088303
1.69706	0.121734
2.12132	0.10526
0.636396	-0.148986
0.636396	-0.125126
0.636396	-0.13672
0.636396	-0.053402
0.636396	0.030488
0.551543	-0.101135
0.551543	-0.087848
0.551543	-0.088032
0.551543	-0.018401
0.551543	0.011536
0.551543	0.068704
1.06066	-0.164687
1.06066	-0.037804
1.06066	-0.006011
1.06066	-0.03206
0.424264	-0.093261
0.424264	-0.089039
0.424264	0.075886
0.424264	0.024401
0.424264	-0.012437
0.424264	-0.067128
0.424264	0.024433
0.53033	0.075047
0.53033	0.064863
0.53033	0.050757
0.53033	-0.033411
0.53033	-0.05509
0.53033	0.004092
0.53033	-0.01776
0.53033	-0.007225
0.53033	-0.138162
0.53033	-0.17316
0.53033	0.050757
0.53033	0.04633
0.53033	-0.01116
0.53033	0.001313
0.53033	-0.019888
0.53033	0.004597
0.53033	-0.019888
0.53033	-0.019888
0.53033	0.029806
0.53033	0.007953
0.53033	-0.01116
0.53033	0.011385
0.53033	0.014896
0.53033	0.018489
0.53033	0.004597
0.53033	0.117232
0.53033	0.124336
0.53033	0.131787
0.246037	-0.311436
0.313979	-0.3042
0.606597	-0.230401
1.5216	-0.047703
1.61324	-0.055214
2.10136	0.001675
2.58345	0.048583
3.61077	0.090432
3.73852	0.090377
5.79295	0.159445
7.73749	0.181523
1.13946	-0.063339
1.22039	-0.046092
1.93241	0.051504
2.15179	0.00179
2.61096	0.08579
3.3243	0.179685
4.25991	0.228137
5.18681	0.241731
6.06736	0.236484
6.86594	0.145845
7.36207	0.1445
7.85417	0.130792
8.32339	0.134508
8.53886	0.093499
9.49074	0.076072
10.4304	0.051144
0.536785	-0.171577
0.62273	-0.122021
1.03395	-0.045667
1.31099	-0.025971
1.60066	0.039562
2.64606	0.092355
3.61327	0.136797
4.57826	0.162558
5.51061	0.17604
6.52679	0.165996
1.47639	0.131854
1.53993	0.108277
2.13796	0.166283
2.40049	0.174881
3.25162	0.152215
4.13238	0.129663
5.00611	-0.08693
5.89658	-0.015583
7.21772	-0.036785
8.90635	-0.00417
10.3562	-0.002629
12.2264	0.021159
14.6184	0.022669
15.7797	0.053407
16.9668	0.055512
18.3527	0.045484
1.5787	-0.205705
2.61879	-0.172508
3.52533	-0.201706
3.93459	-0.164238
5.37279	-0.147328
5.93745	-0.135011
7.23103	-0.065585
7.87952	-0.104516
0.424264	-0.003041
0.424264	0.065837
0.212132	-0.052388
0.424264	0.028538
0.636396	0.070941
0.848528	0.094334
1.06066	0.055748
0.212132	-0.068331
0.424264	0.111339
0.636396	0.090289
0.848528	0.093101
1.69706	0.062659
0.424264	0.137888
1.16673	0.163011
1.16673	0.179817
0.7	0.030037
0.8	0.049585
0.75	0.027442
0.7	0.019261
0.8	-0.026619
1.02	-0.119804
1.01	-0.066239
1.01	-0.0433
1.01	-0.104124
1.01	-0.099184
1.01	-0.082247
1.01	-0.081704

## Sheet: Extended_data_Fig4c_temperature
Temperature	Discrepancy
268	-0.085372
268	-0.093988
268	-0.067642
268	-0.059996
243	-0.222164
258	-0.153302
266	0.012403
268.4	-0.01865
268.4	-0.014482
268.04	-0.001158
268.02	-0.01814
268.17	-0.004403
263.7	0.054729
263.3	-0.004142
263.3	0.045399
263.2	0.046192
263.5	0.101049
263.4	0.013328
263.7	-0.008383
263.7	0.032408
267.6	-0.437907
267.4	-0.280732
267.4	-0.315639
267.8	-0.151386
242.5	-0.045174
243.1	-0.055996
242.4	-0.084659
252.6	-0.031664
252.9	0.026794
263	-0.240505
263	-0.025542
263	-0.097513
263	-0.047502
263	-0.162545
253	-0.027797
253	0.061016
253	-0.117333
253	-0.001758
253	-0.005939
243	0.056776
243	0.082287
243	0.098939
243	0.017478
243	0.031253
243	-0.078285
243	-0.060145
243	-0.04051
243	-0.072252
243	-0.052227
243	-0.078388
243	-0.081393
243	-0.123911
243	-0.08814
243	-0.16125
243	-0.151472
243	-0.159936
243	-0.192014
243	-0.207152
243	-0.176157
263.4	0.031468
263.4	-0.08279
263.4	0.027482
263.4	-0.017146
263.4	0.051417
263.4	-0.023522
263.4	-0.000149
263.4	0.021526
263.4	-0.022201
263.4	0.055202
263.4	-0.002817
263.4	-0.026317
263.4	0.031732
263.4	0.059059
263.4	0.026312
263.4	0.078403
263.4	-0.079458
263.4	0.00039
263.4	0.00039
263.4	0.00039
263.4	0.00039
263.4	0.00039
263.4	0.00039
263.4	0.00039
263.4	0.00039
263.4	0.00039
263.4	0.00039
263.4	0.00039
263.4	0.00039
263.4	0.00039
263.4	0.00039
263.4	0.00039
263.4	0.00039
263.4	0.00039
263.4	0.00039
263.4	0.00039
263.4	0.00039
263.4	0.00039
263.4	0.00039
263.4	0.00039
263.4	0.00039
263.4	0.00039
263.4	0.00039
263.4	0.00039
263.4	0.00039
263.4	0.00039
263.4	0.00039
263.4	0.00039
263.4	0.00039
263.4	0.00039
263.4	0.00039
263.4	0.00039
263.4	0.00039
263.4	0.00039
263.4	0.00039
263.4	0.00039
263.4	0.00039
263.4	0.00039
263.4	0.00039
263.4	0.00039
263.4	0.00039
263.4	0.00039
263.4	0.00039
263.4	0.00039
263.4	0.00039
263.4	0.00039
270.9	-0.085728
266.2	-0.064585
266.3	-0.119421
260.3	0.028008
268.4	0.036834
266	-0.012212
265.8	0.137668
265.8	0.124228
265.8	0.139397
265.8	0.060532
265.8	0.133269
268	0.026688
268	0.001529
268	0.025183
268	0.00305
268	0.07329
268	0.070465
268	0.033263
268	-0.019665
268	0.039551
268	-0.03455
262.4	0.080378
262.4	0.068357
262.4	0.058453
262.4	0.045557
262.4	0.024552
262.4	0.055582
255.2	0.129943
255.2	0.141428
255.2	0.147254
255.2	0.127054
255.2	0.129599
255.2	0.109123
240.5	-0.127047
240.5	-0.092568
240.5	-0.025987
240.5	0.045278
240.5	0.086617
240.5	0.087117
240.5	0.088303
240.5	0.121734
240.5	0.10526
266	-0.148986
266	-0.125126
266	-0.13672
266	-0.053402
266	0.030488
263	-0.101135
263	-0.087848
263	-0.088032
263	-0.018401
263	0.011536
263	0.068704
264	-0.164687
264	-0.037804
264	-0.006011
264	-0.03206
270	-0.093261
270	-0.089039
269.7	0.075886
269.7	0.024401
269.7	-0.012437
269.7	-0.067128
269.7	0.024433
268	0.075047
268	0.064863
268	0.050757
268	-0.033411
268	-0.05509
268	0.004092
268	-0.01776
268	-0.007225
268	-0.138162
268	-0.17316
268	0.050757
268	0.04633
268	-0.01116
268	0.001313
268	-0.019888
268	0.004597
268	-0.019888
268	-0.019888
268	0.029806
268	0.007953
268	-0.01116
268	0.011385
268	0.014896
268	0.018489
268	0.004597
268	0.117232
268	0.124336
268	0.131787
236	-0.311436
236	-0.3042
236	-0.230401
236	-0.047703
236	-0.055214
236	0.001675
236	0.048583
236	0.090432
236	0.090377
236	0.159445
236	0.181523
236	-0.063339
236	-0.046092
236	0.051504
236	0.00179
236	0.08579
236	0.179685
236	0.228137
236	0.241731
236	0.236484
236	0.145845
236	0.1445
236	0.130792
236	0.134508
236	0.093499
236	0.076072
236	0.051144
236	-0.171577
236	-0.122021
236	-0.045667
236	-0.025971
236	0.039562
236	0.092355
236	0.136797
236	0.162558
236	0.17604
236	0.165996
236	0.131854
236	0.108277
236	0.166283
236	0.174881
236	0.152215
236	0.129663
193	-0.08693
193	-0.015583
193	-0.036785
193	-0.00417
193	-0.002629
193	0.021159
193	0.022669
193	0.053407
193	0.055512
193	0.045484
208	-0.205705
208	-0.172508
208	-0.201706
208	-0.164238
208	-0.147328
208	-0.135011
208	-0.065585
208	-0.104516
268	-0.003041
263	0.065837
258	-0.052388
258	0.028538
258	0.070941
258	0.094334
258	0.055748
254	-0.068331
254	0.111339
254	0.090289
254	0.093101
254	0.062659
252	0.137888
252	0.163011
228	0.179817
268	0.030037
268	0.049585
268	0.027442
268	0.019261
268	-0.026619
269	-0.119804
269	-0.066239
269	-0.0433
269	-0.104124
269	-0.099184
269	-0.082247
269	-0.081704

## Sheet: Extended_data_Fig4d_grain_size
Grain_size	Discrepancy
1200	0.081456
1200	0.062626
1200	0.080452
1200	0.096569
1500	0.214804
1500	0.207719
495	0.068614
343	0.160505
343	0.164769
343	0.152509
343	0.134759
343	0.157327
230	0.023931
230	0.108588
230	0.046828
230	0.097134
630	0.124835
630	0.173467
630	0.188849
630	0.141351
230	-0.307058
230	-0.145958
230	-0.165395
230	-0.001517
230	0.100159
230	0.08719
230	0.067977
230	0.060466
230	0.107824
291	-0.225063
291	-0.0101
291	-0.079318
291	-0.029307
291	-0.147103
291	0.009543
291	0.088412
291	-0.076153
291	0.037927
291	0.034124
291	0.145052
291	0.170165
291	0.185181
291	0.106931
291	0.120318
291	0.051144
291	0.069284
291	0.08734
291	0.087358
291	0.105795
291	0.079635
1293	0.181051
1293	0.142725
1293	0.178496
1293	0.146511
1293	0.15629
1293	0.144561
1293	0.144683
1293	0.131148
1293	0.16054
230	0.080071
230	0.065857
230	0.113726
230	0.086985
230	0.09479
230	0.110757
230	0.083013
230	0.128193
230	0.120767
230	0.138535
230	0.129872
230	0.12522
230	0.107719
230	0.090351
230	0.074431
230	0.142877
630	0.177027
630	0.151731
630	0.151731
630	0.151731
630	0.151731
630	0.151731
630	0.151731
630	0.151731
630	0.151731
630	0.151731
630	0.151731
630	0.151731
630	0.151731
630	0.151731
630	0.151731
630	0.151731
630	0.151731
630	0.151731
630	0.151731
630	0.151731
630	0.151731
630	0.151731
630	0.151731
630	0.151731
630	0.151731
630	0.151731
630	0.151731
630	0.151731
630	0.151731
630	0.151731
630	0.151731
630	0.151731
630	0.151731
630	0.151731
630	0.151731
630	0.151731
630	0.151731
630	0.151731
630	0.151731
630	0.151731
630	0.151731
630	0.151731
630	0.151731
630	0.151731
630	0.151731
630	0.151731
630	0.151731
630	0.151731
630	0.151731
630	0.151731
1500	0.314706
1500	0.087116
1500	-0.038501
1500	-0.032976
1800	0.196559
5060	0.088639
1070	0.219951
1100	0.197749
1400	0.203273
7000	0.157193
1880	0.183916
1200	0.154467
1200	0.13124
1200	0.153068
1200	0.132548
1700	0.390429
1700	0.321198
1700	0.196217
1700	0.114058
1700	0.185951
1700	0.15425
1700	0.013732
1700	0.024519
1700	0.040977
1700	0.072728
1700	0.089876
1700	0.138427
1700	0.044501
1700	0.069263
1700	0.096873
1700	0.122274
1700	0.156259
1700	0.1894
1700	-0.259283
1700	-0.224492
1700	-0.142644
1700	-0.049764
1700	0.033398
1700	0.067599
1700	0.088615
1700	0.145868
1700	0.16045
4500	-0.002565
4000	0.007457
2500	-0.032416
2200	0.029823
1500	0.091602
4500	-0.042619
4500	-0.032587
4000	-0.041669
2500	-0.020227
2200	-0.003577
1500	0.027435
4500	0.005606
2500	0.051777
2200	0.065927
1500	0.019226
2200	0.136248
2200	0.140878
700	0.468306
1700	0.27502
1700	0.232133
1700	0.168459
1700	0.275058
1400	0.227118
1400	0.216328
1400	0.201383
1400	0.112207
1400	0.089237
2900	0.138687
2900	0.119452
2900	0.128726
2900	0.013474
2900	-0.017331
1400	0.201383
1400	0.196693
1400	0.135782
1400	0.148997
1400	0.126534
1400	0.152476
1400	0.126534
1400	0.126534
1400	0.179185
1400	0.156032
1400	0.135782
1400	0.159668
1400	0.163388
1400	0.167195
1400	0.152476
1400	0.271814
1400	0.27934
1400	0.287234
8	0.007732
8	-0.04217
8	-0.090781
8	-0.029701
8	-0.055022
8	-0.028104
8	-0.002259
8	-0.006041
8	-0.011968
8	0.019966
8	0.025076
26	-0.14087
26	-0.128636
26	-0.065972
26	-0.144649
26	-0.054167
26	0.038466
26	0.077377
26	0.087151
26	0.084514
26	0.012576
26	0.016241
26	0.009915
26	0.017614
26	-0.012927
26	-0.016624
26	-0.026312
40	-0.197357
40	-0.154582
40	-0.143012
40	-0.152305
40	-0.088087
40	-0.056085
40	-0.00929
40	0.02252
40	0.044135
40	0.048004
89	-0.002436
89	-0.030691
89	0.024968
89	0.034653
89	0.028468
89	0.028605
4	-0.379057
4	-0.28992
4	-0.311002
4	-0.259715
4	-0.243872
4	-0.203218
4	-0.181801
4	-0.146676
4	-0.136965
4	-0.136479
4	-0.3036
4	-0.36292
4	-0.45727
4	-0.41694
4	-0.418238
4	-0.404029
4	-0.314455
4	-0.357565
1700	0.156064
1700	0.020448
1700	-0.148748
1700	-0.05039
1700	0.01419
1700	0.057771
1700	0.051129
1700	-0.174529
1700	0.021328
1700	0.027443
1700	0.055006
1700	0.107509
1700	0.043376
1700	0.138271
1700	0.140761
1050.67	0.168384
1050.67	0.178687
1050.67	0.160914
1050.67	0.157425
1050.67	0.105408
545	0.051956
545	0.109927
545	0.134528
545	0.069294
545	0.074592
545	0.092757
545	0.09334

[truncated: 8 more sheets: Extended_data_Fig4d_stress, Extended_data_Fig4d_temperature, Extended_data_Fig4e_grain_size, Extended_data_Fig4e_stress, Extended_data_Fig4e_temperature, Extended_data_Fig4f_grain_size, Extended_data_Fig4f_stress, Extended_data_Fig4f_temperature]
