# Supplementary material for: Flow laws for ice constrained by 70 years of laboratory experiments
Source: Nat Geosci. 2025 Mar 28;18(4):296–304. doi: 10.1038/s41561-025-01661-z (PMC11981940; doi:10.1038/s41561-025-01661-z)
Supplement: Supplementary file 12 — Statistical source data. [file 41561_2025_1661_MOESM12_ESM.xlsx]

## Sheet: Extended_data_Fig5a
Stress_MPa	StrainRate	Error_Log
12.8	0.00035	-0.464048
11.9	0.00035	-0.495711
4.1	3.5e-06	-0.274187
12.9	0.00035	-0.443048
6.6	3.5e-05	-0.40076
7.1	3.5e-05	-0.369046
7	0.00035	-0.4762
6.5	0.00035	-0.508385
3.7	3.5e-05	-0.419763
6.9	0.00035	-0.482449
5.8	0.00035	-0.55787
0.99	6.66666666666667e-07	-0.241597
1.3	2.31e-06	-0.382551
4.31	0.000242	-0.549361
2.18	1.35e-05	-0.427555
3.02	5.02e-05	-0.47962
1.17	1.18e-06	-0.338031
2.94	4.4e-05	-0.465214
3.49	9.05e-05	-0.484681
1.94	1.13e-05	-0.438514
2.30363	7.90969868789788e-05	-0.50508
9.52628	7.21687836487032e-05	-0.372626
8.48705	7.39008344562721e-05	-0.415593
4.67654	6.87046820335655e-05	-0.502245
4.46869	5.47905405460955e-05	-0.484323
1.33	1.22e-05	-0.63456
2.93	1.28e-05	-0.455504
5	1.31e-05	-0.396689
5.42	3.3e-05	-0.495407
7.35	6.7e-05	-0.465639
5.13	1.2e-05	-0.372845
4.67	1.3e-05	-0.425232
6.27	3e-05	-0.418341
5.87	3.2e-05	-0.456313
7.03	6e-05	-0.468997
7.65	6.6e-05	-0.446088
3.1	4.03e-05	-0.429483
4.9	0.000471	-0.586554
3.85	0.000105	-0.474012
4.04	0.000176	-0.527866
2.84	4.54e-05	-0.484777
4.75	0.000328	-0.547674
3.29	0.000107	-0.545009
3.88	0.000176	-0.545416
4.85	0.000427	-0.576811
3.73	9.17e-05	-0.468158
4.64	0.000327	-0.557408
5.34	0.000484	-0.553151
3.46	8.33e-05	-0.486882
2.3	2.51e-05	-0.490574
2.6	4.22e-05	-0.512541
3.02	7.66e-05	-0.533813
5	0.000391	-0.550832
2.7	3.37e-05	-0.46359
2.7	3.37e-05	-0.46359
2.7	3.37e-05	-0.46359
2.7	3.37e-05	-0.46359
2.7	3.37e-05	-0.46359
2.7	3.37e-05	-0.46359
2.7	3.37e-05	-0.46359
2.7	3.37e-05	-0.46359
2.7	3.37e-05	-0.46359
2.7	3.37e-05	-0.46359
2.7	3.37e-05	-0.46359
2.7	3.37e-05	-0.46359
2.7	3.37e-05	-0.46359
2.7	3.37e-05	-0.46359
2.7	3.37e-05	-0.46359
2.7	3.37e-05	-0.46359
2.7	3.37e-05	-0.46359
2.7	3.37e-05	-0.46359
2.7	3.37e-05	-0.46359
2.7	3.37e-05	-0.46359
2.7	3.37e-05	-0.46359
2.7	3.37e-05	-0.46359
2.7	3.37e-05	-0.46359
2.7	3.37e-05	-0.46359
2.7	3.37e-05	-0.46359
2.7	3.37e-05	-0.46359
2.7	3.37e-05	-0.46359
2.7	3.37e-05	-0.46359
2.7	3.37e-05	-0.46359
2.7	3.37e-05	-0.46359
2.7	3.37e-05	-0.46359
2.7	3.37e-05	-0.46359
2.7	3.37e-05	-0.46359
2.7	3.37e-05	-0.46359
2.7	3.37e-05	-0.46359
2.7	3.37e-05	-0.46359
2.7	3.37e-05	-0.46359
2.7	3.37e-05	-0.46359
2.7	3.37e-05	-0.46359
2.7	3.37e-05	-0.46359
2.7	3.37e-05	-0.46359
2.7	3.37e-05	-0.46359
2.7	3.37e-05	-0.46359
2.7	3.37e-05	-0.46359
2.7	3.37e-05	-0.46359
2.7	3.37e-05	-0.46359
2.7	3.37e-05	-0.46359
2.7	3.37e-05	-0.46359
2.7	3.37e-05	-0.46359
0.636396	1.05916930230999e-07	-0.16719
0.636396	1.22591431201643e-07	-0.188355
0.636396	2.10497336304616e-07	-0.266618
0.636396	1.19550592681668e-07	-0.184719
0.636396	1.05986724225456e-07	-0.167286
0.551543	3.28409568022538e-08	-0.160184
0.551543	3.27328007573518e-08	-0.159706
0.551543	2.42127782646416e-08	-0.11606
0.551543	2.26994796231015e-08	-0.106717
1.06066	5.56314388805057e-07	-0.254391
1.06066	3.78324660385025e-07	-0.198572
1.06066	3.60852576522199e-07	-0.191727
1.06066	6.01420960870332e-07	-0.265677
0.2	5.97e-08	-0.452093
0.424264	5.11823293726589e-08	-0.113173
0.2	7e-09	-0.376961
0.3	4.8e-08	-0.479584
0.4	9.8e-08	-0.457974
0.5	2e-07	-0.464332
0.6	3.8e-07	-0.478068
0.3	2.9e-08	-0.406636
0.4	7.2e-08	-0.413342
0.6	3.5e-08	-0.13283
0.8	1.1e-08	0.159667
1	3.6e-08	0.0849409
0.2	6e-08	-0.519715
0.4	3.3e-07	-0.465472
0.6	1.4e-06	-0.498586
0.8	5.6e-06	-0.574334
1	1.3e-05	-0.599342
0.25	6.67e-08	-0.43813
0.25	6.42e-08	-0.432599
0.25	6.79e-08	-0.440711
0.2	1.1e-07	-0.540566
0.3	2.2e-07	-0.464818
0.4	6.4e-07	-0.494465
0.5	1.1e-06	-0.475959
0.6	2.6e-06	-0.521305
0.8	8.8e-06	-0.572869
0.424264	5.14521538123634e-08	-0.170859
0.424264	9.98777103416467e-09	-0.101812
0.424264	5.02585137293849e-09	-0.0793756
0.636396	2.11861809815614e-08	-0.111565
0.848528	5.48274695229654e-08	-0.124275
1.06066	1.14223894839511e-07	-0.133618
0.424264	1.92908938109367e-09	-0.00452572
0.636396	1.03102361647217e-08	-0.0710732
0.848528	2.72393755477218e-08	-0.0867773
1.06066	3.18811465326174e-07	-0.34598
1.16673	3.48728576159706e-08	-0.0168818
0.75	4.4124218051832e-07	-0.234525
0.7	5.12336074683263e-07	-0.286115
0.8	6.47570218457423e-07	-0.262033
0.9	1.22e-06	-0.268999
0.9	1.58e-06	-0.306432
0.9	1.67e-06	-0.314452
0.9	1.48e-06	-0.296967
0.9	1.57e-06	-0.305513

## Sheet: Extended_data_Fig5b
Stress_MPa	StrainRate	Error_Log
12.8	0.00035	0.0307363
11.9	0.00035	-0.000926755
4.1	3.5e-06	0.056353
12.9	0.00035	0.0541588
6.6	3.5e-05	0.0131131
7.1	3.5e-05	0.0448275
7	0.00035	0.0529532
6.5	0.00035	0.0207685
3.7	3.5e-05	0.0260569
6.9	0.00035	0.0467043
5.8	0.00035	-0.0287168
0.99	6.66666666666667e-07	0.0220603
1.3	2.31e-06	-0.0335238
4.31	0.000242	-0.0248871
2.18	1.35e-05	-0.00753743
3.02	5.02e-05	-0.0102943
1.17	1.18e-06	-0.00976938
2.94	4.4e-05	-0.0042128
3.49	9.05e-05	-0.00290092
1.94	1.13e-05	-0.0320321
2.30363	7.90969868789788e-05	-0.0996967
9.52628	7.21687836487032e-05	0.0637958
8.48705	7.39008344562721e-05	0.0231494
4.67654	6.87046820335655e-05	-0.0439183
4.46869	5.47905405460955e-05	-0.0335114
1.33	1.22e-05	-0.216297
2.93	1.28e-05	-0.0570929
5	1.31e-05	-0.0208045
5.42	3.3e-05	-0.0860859
7.35	6.7e-05	-0.0306881
5.13	1.2e-05	-0.000134652
4.67	1.3e-05	-0.0496257
6.27	3e-05	-0.0124695
5.87	3.2e-05	-0.0481061
7.03	6e-05	-0.0380392
7.65	6.6e-05	-0.0116813
3.1	4.03e-05	0.0283385
4.9	0.000471	-0.0397561
3.85	0.000105	0.0184664
4.04	0.000176	-0.0166938
2.84	4.54e-05	-0.0226426
4.75	0.000328	-0.0139718
3.29	0.000107	-0.051847
3.88	0.000176	-0.0342434
4.85	0.000427	-0.0335622
3.73	9.17e-05	0.0194195
4.64	0.000327	-0.0238159
5.34	0.000484	-0.00536704
3.46	8.33e-05	-0.00278211
2.3	2.51e-05	-0.0498876
2.6	4.22e-05	-0.0530517
3.02	7.66e-05	-0.0527472
5	0.000391	-0.0107711
2.7	3.37e-05	-0.0122407
2.7	3.37e-05	-0.0122407
2.7	3.37e-05	-0.0122407
2.7	3.37e-05	-0.0122407
2.7	3.37e-05	-0.0122407
2.7	3.37e-05	-0.0122407
2.7	3.37e-05	-0.0122407
2.7	3.37e-05	-0.0122407
2.7	3.37e-05	-0.0122407
2.7	3.37e-05	-0.0122407
2.7	3.37e-05	-0.0122407
2.7	3.37e-05	-0.0122407
2.7	3.37e-05	-0.0122407
2.7	3.37e-05	-0.0122407
2.7	3.37e-05	-0.0122407
2.7	3.37e-05	-0.0122407
2.7	3.37e-05	-0.0122407
2.7	3.37e-05	-0.0122407
2.7	3.37e-05	-0.0122407
2.7	3.37e-05	-0.0122407
2.7	3.37e-05	-0.0122407
2.7	3.37e-05	-0.0122407
2.7	3.37e-05	-0.0122407
2.7	3.37e-05	-0.0122407
2.7	3.37e-05	-0.0122407
2.7	3.37e-05	-0.0122407
2.7	3.37e-05	-0.0122407
2.7	3.37e-05	-0.0122407
2.7	3.37e-05	-0.0122407
2.7	3.37e-05	-0.0122407
2.7	3.37e-05	-0.0122407
2.7	3.37e-05	-0.0122407
2.7	3.37e-05	-0.0122407
2.7	3.37e-05	-0.0122407
2.7	3.37e-05	-0.0122407
2.7	3.37e-05	-0.0122407
2.7	3.37e-05	-0.0122407
2.7	3.37e-05	-0.0122407
2.7	3.37e-05	-0.0122407
2.7	3.37e-05	-0.0122407
2.7	3.37e-05	-0.0122407
2.7	3.37e-05	-0.0122407
2.7	3.37e-05	-0.0122407
2.7	3.37e-05	-0.0122407
2.7	3.37e-05	-0.0122407
2.7	3.37e-05	-0.0122407
2.7	3.37e-05	-0.0122407
2.7	3.37e-05	-0.0122407
2.7	3.37e-05	-0.0122407
0.636396	1.05916930230999e-07	0.0298885
0.636396	1.22591431201643e-07	0.0140148
0.636396	2.10497336304616e-07	-0.0446818
0.636396	1.19550592681668e-07	0.0167419
0.636396	1.05986724225456e-07	0.029817
0.551543	3.28409568022538e-08	0.0439168
0.551543	3.27328007573518e-08	0.044275
0.551543	2.42127782646416e-08	0.0770096
0.551543	2.26994796231015e-08	0.0840168
1.06066	5.56314388805057e-07	0.0378031
1.06066	3.78324660385025e-07	0.079667
1.06066	3.60852576522199e-07	0.0848007
1.06066	6.01420960870332e-07	0.0293385
0.2	5.97e-08	-0.344375
0.424264	5.11823293726589e-08	-0.00595069
0.2	7e-09	-0.228803
0.3	4.8e-08	-0.261748
0.4	9.8e-08	-0.214305
0.5	2e-07	-0.194846
0.6	3.8e-07	-0.185354
0.3	2.9e-08	-0.207037
0.4	7.2e-08	-0.180832
0.6	3.5e-08	0.0735754
0.8	1.1e-08	0.324183
1	3.6e-08	0.292366
0.2	6e-08	-0.377765
0.4	3.3e-07	-0.261826
0.6	1.4e-06	-0.242638
0.8	5.6e-06	-0.268214
1	1.3e-05	-0.262743
0.25	6.67e-08	-0.292349
0.25	6.42e-08	-0.288201
0.25	6.79e-08	-0.294285
0.2	1.1e-07	-0.410729
0.3	2.2e-07	-0.309895
0.4	6.4e-07	-0.300896
0.5	1.1e-06	-0.262789
0.6	2.6e-06	-0.277003
0.8	8.8e-06	-0.284442
0.424264	5.14521538123634e-08	-0.034472
0.424264	9.98777103416467e-09	0.0592103
0.424264	5.02585137293849e-09	0.046206
0.636396	2.11861809815614e-08	0.0660865
0.848528	5.48274695229654e-08	0.0877889
1.06066	1.14223894839511e-07	0.105009
0.424264	1.92908938109367e-09	0.0776329
0.636396	1.03102361647217e-08	0.0717451
0.848528	2.72393755477218e-08	0.0912017
1.06066	3.18811465326174e-07	-0.0789725
1.16673	3.48728576159706e-08	0.16555
0.75	4.4124218051832e-07	-0.0203654
0.7	5.12336074683263e-07	-0.0665481
0.8	6.47570218457423e-07	-0.0339891
0.9	1.22e-06	-0.0351206
0.9	1.58e-06	-0.0631949
0.9	1.67e-06	-0.0692098
0.9	1.48e-06	-0.0560961
0.9	1.57e-06	-0.0625056

## Sheet: Extended_data_Fig5c
Stress_MPa	StrainRate	Error_Log
12.8	0.00035	-0.0355458
11.9	0.00035	-0.0672088
4.1	3.5e-06	0.0593335
12.9	0.00035	-0.00959348
6.6	3.5e-05	-0.0172729
7.1	3.5e-05	0.0144415
7	0.00035	0.0225581
6.5	0.00035	-0.00962659
3.7	3.5e-05	0.0290282
6.9	0.00035	0.0163091
5.8	0.00035	-0.059112
0.99	6.66666666666667e-07	0.0999119
1.3	2.31e-06	0.0214016
4.31	0.000242	-0.0382327
2.18	1.35e-05	0.0209411
3.02	5.02e-05	-0.00106336
1.17	1.18e-06	0.0544583
2.94	4.4e-05	0.0073611
3.49	9.05e-05	-0.0011294
1.94	1.13e-05	-0.000111683
2.30363	7.90969868789788e-05	-0.0872653
9.52628	7.21687836487032e-05	0.019121
8.48705	7.39008344562721e-05	-0.0203425
4.67654	6.87046820335655e-05	-0.063149
4.46869	5.47905405460955e-05	-0.0487584
1.33	1.22e-05	-0.187001
2.93	1.28e-05	-0.0510347
5	1.31e-05	-0.0394795
5.42	3.3e-05	-0.118149
7.35	6.7e-05	-0.0730133
5.13	1.2e-05	-0.0175387
4.67	1.3e-05	-0.0681896
6.27	3e-05	-0.0431514
5.87	3.2e-05	-0.0797232
7.03	6e-05	-0.0787654
7.65	6.6e-05	-0.0537886
3.1	4.03e-05	0.0411852
4.9	0.000471	-0.0625352
3.85	0.000105	0.0174366
4.04	0.000176	-0.0252084
2.84	4.54e-05	-0.0115226
4.75	0.000328	-0.0315075
3.29	0.000107	-0.0531502
3.88	0.000176	-0.0427581
4.85	0.000427	-0.0549201
3.73	9.17e-05	0.0203523
4.64	0.000327	-0.0413073
5.34	0.000484	-0.0285407
3.46	8.33e-05	-0.00045712
2.3	2.51e-05	-0.0301796
2.6	4.22e-05	-0.0408726
3.02	7.66e-05	-0.0492071
5	0.000391	-0.0308527
2.7	3.37e-05	0.00319782
2.7	3.37e-05	0.00319782
2.7	3.37e-05	0.00319782
2.7	3.37e-05	0.00319782
2.7	3.37e-05	0.00319782
2.7	3.37e-05	0.00319782
2.7	3.37e-05	0.00319782
2.7	3.37e-05	0.00319782
2.7	3.37e-05	0.00319782
2.7	3.37e-05	0.00319782
2.7	3.37e-05	0.00319782
2.7	3.37e-05	0.00319782
2.7	3.37e-05	0.00319782
2.7	3.37e-05	0.00319782
2.7	3.37e-05	0.00319782
2.7	3.37e-05	0.00319782
2.7	3.37e-05	0.00319782
2.7	3.37e-05	0.00319782
2.7	3.37e-05	0.00319782
2.7	3.37e-05	0.00319782
2.7	3.37e-05	0.00319782
2.7	3.37e-05	0.00319782
2.7	3.37e-05	0.00319782
2.7	3.37e-05	0.00319782
2.7	3.37e-05	0.00319782
2.7	3.37e-05	0.00319782
2.7	3.37e-05	0.00319782
2.7	3.37e-05	0.00319782
2.7	3.37e-05	0.00319782
2.7	3.37e-05	0.00319782
2.7	3.37e-05	0.00319782
2.7	3.37e-05	0.00319782
2.7	3.37e-05	0.00319782
2.7	3.37e-05	0.00319782
2.7	3.37e-05	0.00319782
2.7	3.37e-05	0.00319782
2.7	3.37e-05	0.00319782
2.7	3.37e-05	0.00319782
2.7	3.37e-05	0.00319782
2.7	3.37e-05	0.00319782
2.7	3.37e-05	0.00319782
2.7	3.37e-05	0.00319782
2.7	3.37e-05	0.00319782
2.7	3.37e-05	0.00319782
2.7	3.37e-05	0.00319782
2.7	3.37e-05	0.00319782
2.7	3.37e-05	0.00319782
2.7	3.37e-05	0.00319782
2.7	3.37e-05	0.00319782
0.636396	1.05916930230999e-07	0.134398
0.636396	1.22591431201643e-07	0.116406
0.636396	2.10497336304616e-07	0.0498751
0.636396	1.19550592681668e-07	0.119497
0.636396	1.05986724225456e-07	0.134317
0.551543	3.28409568022538e-08	0.158963
0.551543	3.27328007573518e-08	0.159369
0.551543	2.42127782646416e-08	0.196472
0.551543	2.26994796231015e-08	0.204414
1.06066	5.56314388805057e-07	0.114005
1.06066	3.78324660385025e-07	0.161456
1.06066	3.60852576522199e-07	0.167275
1.06066	6.01420960870332e-07	0.104411
0.2	5.97e-08	-0.223203
0.424264	5.11823293726589e-08	0.116833
0.2	7e-09	-0.0913582
0.3	4.8e-08	-0.152202
0.4	9.8e-08	-0.115102
0.5	2e-07	-0.10598
0.6	3.8e-07	-0.105788
0.3	2.9e-08	-0.090189
0.4	7.2e-08	-0.0771614
0.6	3.5e-08	0.187698
0.8	1.1e-08	0.455079
1	3.6e-08	0.40608
0.2	6e-08	-0.260812
0.4	3.3e-07	-0.169576
0.6	1.4e-06	-0.17133
0.8	5.6e-06	-0.216995
1	1.3e-05	-0.223727
0.25	6.67e-08	-0.17693
0.25	6.42e-08	-0.172229
0.25	6.79e-08	-0.179124
0.2	1.1e-07	-0.298414
0.3	2.2e-07	-0.207625
0.4	6.4e-07	-0.214099
0.5	1.1e-06	-0.18384
0.6	2.6e-06	-0.210519
0.8	8.8e-06	-0.235626
0.424264	5.14521538123634e-08	0.0847079
0.424264	9.98777103416467e-09	0.191505
0.424264	5.02585137293849e-09	0.1774
0.636396	2.11861809815614e-08	0.176431
0.848528	5.48274695229654e-08	0.184355
1.06066	1.14223894839511e-07	0.19094
0.424264	1.92908938109367e-09	0.213547
0.636396	1.03102361647217e-08	0.183371
0.848528	2.72393755477218e-08	0.188749
1.06066	3.18811465326174e-07	-0.0170714
1.16673	3.48728576159706e-08	0.254831
0.75	4.4124218051832e-07	0.0676746
0.7	5.12336074683263e-07	0.0193272
0.8	6.47570218457423e-07	0.0484917
0.9	1.22e-06	0.0402626
0.9	1.58e-06	0.00844132
0.9	1.67e-06	0.0016237
0.9	1.48e-06	0.0164876
0.9	1.57e-06	0.00922268
