# Supplementary material for: Flow laws for ice constrained by 70 years of laboratory experiments
Source: Nat Geosci. 2025 Mar 28;18(4):296–304. doi: 10.1038/s41561-025-01661-z (PMC11981940; doi:10.1038/s41561-025-01661-z)
Supplement: Supplementary file 13 — Statistical source data. [file 41561_2025_1661_MOESM13_ESM.xlsx]

## Sheet: Extended_Data_Fig6a_measurement
Stress	NormalisedRate
12.8	0.0107075
11.9	0.0107075
4.1	9.48045355409666e-05
12.9	0.00948045
6.6	0.000948045
7.1	0.000948045
7	0.00190463
6.5	0.00190463
3.7	0.000190463
6.9	0.00190463
5.8	0.00190463
0.636396	1.69305411223107e-07
0.636396	1.95959159945035e-07
0.636396	3.36474423934836e-07
0.636396	1.91098460008163e-07
0.636396	1.69416975077032e-07
0.551543	1.07519819539838e-07
0.551543	1.07165721500002e-07
0.551543	7.92715500114087e-08
0.551543	7.43170781356957e-08
1.06066	1.43158667260545e-06
1.06066	9.73558391844821e-07
1.06066	9.28596760608941e-07
1.06066	1.54766126768157e-06
0.2	3.76085626834654e-08
0.424264	3.45418697557257e-08
0.2	2.29176860257376e-08
0.3	1.5714984703363e-07
0.4	3.20847604360327e-07
0.5	6.5479102930679e-07
0.6	1.2441029556829e-06
0.3	9.49446992494846e-08
0.4	2.35724770550444e-07
0.6	1.14588430128688e-07
0.8	3.60135066118734e-08
1	1.17862385275222e-07
0.2	6e-08
0.4	3.3e-07
0.6	1.4e-06
0.8	5.6e-06
1	1.3e-05
0.25	6.67e-08
0.25	6.42e-08
0.25	6.79e-08
0.2	6.92955091320133e-08
0.3	1.38591018264027e-07
0.4	4.03173871313532e-07
0.5	6.92955091320133e-07
0.6	1.63789385221122e-06
0.8	5.54364073056107e-06
0.424264	5.14521538123634e-08
0.424264	3.26995143797061e-08
0.424264	2.73497039415917e-08
0.636396	1.15291069015418e-07
0.848528	2.98360406635547e-07
1.06066	6.2158418049072e-07
0.424264	1.63080820861145e-08
0.636396	8.71603873565378e-08
0.848528	2.30275474407983e-07
1.06066	2.69515948690054e-06
1.16673	3.69376550208002e-07
0.99	1.06564903177022e-06
0.75	4.4124218051832e-07
0.7	5.12336074683263e-07
0.8	6.47570218457423e-07
1.3	6.38849656336027e-06
4.31	0.00073694
2.18	4.11102839225555e-05
3.02	0.000156602
1.17	3.42426864525112e-06
2.94	0.000130798
3.49	0.000250285
1.94	3.1251087084836e-05
2.30363	8.28692800673655e-05
9.52628	0.00234728
8.48705	0.00223339
4.67654	0.00067987
4.46869	0.000524115
1.33	3.99422527877142e-05
2.93	0.000121069
5	0.000400768
0.9	9.67482254185468e-07
0.9	1.2529688209943e-06
0.9	1.3243404626965e-06
0.9	1.17366699688073e-06
0.9	1.24503863858294e-06
5.42	0.00100957
7.35	0.00204973
5.13	0.000367115
4.67	0.000397708
6.27	0.000917788
5.87	0.000978974
7.03	0.00183558
7.65	0.00201913
3.1	0.000119799
4.9	0.00140013
3.85	0.000312131
4.04	0.000523191
2.84	0.000134959
4.75	0.000975037
3.29	0.000318076
3.88	0.000523191
4.85	0.00126933
3.73	0.000272594
4.64	0.000972064
5.34	0.00143877
3.46	0.000247624
2.3	7.46141185872039e-05
2.6	0.000125447
3.02	0.000227707
5	0.00116232
2.7	0.000100179
2.7	0.000100179
2.7	0.000100179
2.7	0.000100179
2.7	0.000100179
2.7	0.000100179
2.7	0.000100179
2.7	0.000100179
2.7	0.000100179
2.7	0.000100179
2.7	0.000100179
2.7	0.000100179
2.7	0.000100179
2.7	0.000100179
2.7	0.000100179
2.7	0.000100179
2.7	0.000100179
2.7	0.000100179
2.7	0.000100179
2.7	0.000100179
2.7	0.000100179
2.7	0.000100179
2.7	0.000100179
2.7	0.000100179
2.7	0.000100179
2.7	0.000100179
2.7	0.000100179
2.7	0.000100179
2.7	0.000100179
2.7	0.000100179
2.7	0.000100179
2.7	0.000100179
2.7	0.000100179
2.7	0.000100179
2.7	0.000100179
2.7	0.000100179
2.7	0.000100179
2.7	0.000100179
2.7	0.000100179
2.7	0.000100179
2.7	0.000100179
2.7	0.000100179
2.7	0.000100179
2.7	0.000100179
2.7	0.000100179
2.7	0.000100179
2.7	0.000100179
2.7	0.000100179
2.7	0.000100179

## Sheet: Extended_Data_Fig6a_model
Stress	Norm_rate_modelled
0.01	2.07E-13
0.0100926	2.13E-13
0.0101861	2.19E-13
0.0102804	2.25E-13
0.0103757	2.31E-13
0.0104718	2.38E-13
0.0105688	2.44E-13
0.0106666	2.51E-13
0.0107654	2.58E-13
0.0108652	2.65E-13
0.0109658	2.73E-13
0.0110674	2.81E-13
0.0111699	2.88E-13
0.0112733	2.97E-13
0.0113777	3.05E-13
0.0114831	3.13E-13
0.0115895	3.22E-13
0.0116968	3.31E-13
0.0118052	3.41E-13
0.0119145	3.50E-13
0.0120249	3.60E-13
0.0121362	3.70E-13
0.0122486	3.80E-13
0.0123621	3.91E-13
0.0124766	4.02E-13
0.0125922	4.13E-13
0.0127088	4.25E-13
0.0128265	4.37E-13
0.0129453	4.49E-13
0.0130652	4.62E-13
0.0131862	4.75E-13
0.0133083	4.88E-13
0.0134316	5.02E-13
0.013556	5.16E-13
0.0136816	5.30E-13
0.0138083	5.45E-13
0.0139362	5.60E-13
0.0140653	5.76E-13
0.0141955	5.92E-13
0.014327	6.09E-13
0.0144597	6.26E-13
0.0145937	6.43E-13
0.0147288	6.61E-13
0.0148652	6.80E-13
0.0150029	6.99E-13
0.0151419	7.19E-13
0.0152821	7.39E-13
0.0154237	7.59E-13
0.0155665	7.81E-13
0.0157107	8.03E-13
0.0158562	8.25E-13
0.0160031	8.48E-13
0.0161513	8.72E-13
0.0163009	8.97E-13
0.0164519	9.22E-13
0.0166043	9.47E-13
0.0167581	9.74E-13
0.0169133	1.00E-12
0.0170699	1.03E-12
0.0172281	1.06E-12
0.0173876	1.09E-12
0.0175487	1.12E-12
0.0177112	1.15E-12
0.0178753	1.18E-12
0.0180408	1.22E-12
0.0182079	1.25E-12
0.0183766	1.28E-12
0.0185468	1.32E-12
0.0187186	1.36E-12
0.0188919	1.40E-12
0.0190669	1.43E-12
0.0192435	1.47E-12
0.0194217	1.52E-12
0.0196016	1.56E-12
0.0197832	1.60E-12
0.0199664	1.65E-12
0.0201514	1.69E-12
0.020338	1.74E-12
0.0205264	1.79E-12
0.0207165	1.84E-12
0.0209084	1.89E-12
0.021102	1.94E-12
0.0212975	2.00E-12
0.0214947	2.06E-12
0.0216938	2.11E-12
0.0218948	2.17E-12
0.0220976	2.23E-12
0.0223022	2.30E-12
0.0225088	2.36E-12
0.0227173	2.43E-12
0.0229277	2.49E-12
0.0231401	2.56E-12
0.0233544	2.64E-12
0.0235707	2.71E-12
0.023789	2.79E-12
0.0240093	2.86E-12
0.0242317	2.94E-12
0.0244562	3.03E-12
0.0246827	3.11E-12
0.0249113	3.20E-12
0.025142	3.29E-12
0.0253749	3.38E-12
0.0256099	3.48E-12
0.0258471	3.57E-12
0.0260865	3.67E-12
0.0263282	3.78E-12
0.026572	3.88E-12
0.0268181	3.99E-12
0.0270665	4.10E-12
0.0273172	4.22E-12
0.0275702	4.34E-12
0.0278256	4.46E-12
0.0280833	4.58E-12
0.0283434	4.71E-12
0.028606	4.84E-12
0.0288709	4.98E-12
0.0291383	5.12E-12
0.0294082	5.26E-12
0.0296806	5.41E-12
0.0299555	5.56E-12
0.0302329	5.72E-12
0.030513	5.88E-12
0.0307956	6.04E-12
0.0310808	6.21E-12
0.0313687	6.39E-12
0.0316592	6.57E-12
0.0319525	6.75E-12
0.0322484	6.94E-12
0.0325471	7.14E-12
0.0328486	7.34E-12
0.0331528	7.54E-12
0.0334599	7.75E-12
0.0337698	7.97E-12
0.0340826	8.19E-12
0.0343983	8.42E-12
0.0347169	8.66E-12
0.0350384	8.90E-12
0.035363	9.15E-12
0.0356905	9.41E-12
0.0360211	9.67E-12
0.0363547	9.94E-12
0.0366914	1.02E-11
0.0370313	1.05E-11
0.0373743	1.08E-11
0.0377204	1.11E-11
0.0380698	1.14E-11
0.0384224	1.17E-11
0.0387783	1.21E-11
0.0391375	1.24E-11
0.0395	1.28E-11
0.0398658	1.31E-11
0.0402351	1.35E-11
0.0406077	1.39E-11
0.0409838	1.42E-11
0.0413634	1.46E-11
0.0417466	1.51E-11
0.0421332	1.55E-11
0.0425235	1.59E-11
0.0429173	1.64E-11
0.0433148	1.68E-11
0.043716	1.73E-11
0.0441209	1.78E-11
0.0445296	1.83E-11
0.044942	1.88E-11
0.0453583	1.93E-11
0.0457784	1.99E-11
0.0462024	2.04E-11
0.0466303	2.10E-11
0.0470622	2.16E-11
0.0474981	2.22E-11
0.0479381	2.28E-11
0.0483821	2.34E-11
0.0488302	2.41E-11
0.0492825	2.48E-11
0.049739	2.55E-11
0.0501997	2.62E-11
0.0506646	2.69E-11
0.0511339	2.77E-11
0.0516075	2.84E-11
0.0520855	2.92E-11
0.0525679	3.01E-11
0.0530548	3.09E-11
0.0535462	3.18E-11
0.0540422	3.27E-11
0.0545427	3.36E-11
0.0550479	3.45E-11
0.0555578	3.55E-11
0.0560723	3.65E-11
0.0565917	3.75E-11
0.0571159	3.86E-11
0.0576449	3.96E-11
0.0581788	4.08E-11
0.0587177	4.19E-11
0.0592615	4.31E-11
0.0598104	4.43E-11
0.0603644	4.55E-11
0.0609235	4.68E-11
0.0614878	4.81E-11
0.0620573	4.95E-11
0.0626321	5.09E-11
0.0632122	5.23E-11
0.0637977	5.37E-11
0.0643886	5.53E-11
0.064985	5.68E-11
0.0655869	5.84E-11
0.0661943	6.00E-11
0.0668074	6.17E-11
0.0674262	6.34E-11
0.0680507	6.52E-11
0.068681	6.71E-11
0.0693172	6.89E-11
0.0699592	7.09E-11
0.0706072	7.29E-11
0.0712612	7.49E-11
0.0719212	7.70E-11
0.0725873	7.92E-11
0.0732597	8.14E-11
0.0739382	8.37E-11
0.074623	8.60E-11
0.0753142	8.84E-11
0.0760118	9.09E-11
0.0767158	9.34E-11
0.0774264	9.61E-11
0.0781435	9.88E-11
0.0788673	1.02E-10
0.0795978	1.04E-10
0.080335	1.07E-10
0.0810791	1.10E-10
0.0818301	1.13E-10
0.082588	1.17E-10
0.0833529	1.20E-10
0.084125	1.23E-10
0.0849042	1.27E-10
0.0856906	1.30E-10
0.0864842	1.34E-10
0.0872853	1.38E-10
0.0880937	1.41E-10
0.0889097	1.45E-10
0.0897332	1.50E-10
0.0905643	1.54E-10
0.0914031	1.58E-10
0.0922497	1.62E-10
0.0931041	1.67E-10
0.0939665	1.72E-10
0.0948368	1.77E-10
0.0957152	1.81E-10
0.0966017	1.87E-10
0.0974965	1.92E-10
0.0983995	1.97E-10
0.0993109	2.03E-10
0.100231	2.08E-10
0.101159	2.14E-10
0.102096	2.20E-10
0.103042	2.26E-10
0.103996	2.33E-10
0.104959	2.39E-10
0.105931	2.46E-10
0.106913	2.53E-10
0.107903	2.60E-10
0.108902	2.67E-10
0.109911	2.75E-10
0.110929	2.83E-10
0.111956	2.90E-10
0.112993	2.99E-10
0.11404	3.07E-10
0.115096	3.16E-10
0.116162	3.24E-10
0.117238	3.34E-10
0.118324	3.43E-10
0.11942	3.52E-10
0.120526	3.62E-10
0.121642	3.73E-10
0.122769	3.83E-10
0.123906	3.94E-10
0.125054	4.05E-10
0.126212	4.16E-10
0.127381	4.28E-10
0.128561	4.40E-10
0.129752	4.52E-10
0.130954	4.65E-10
0.132166	4.78E-10
0.133391	4.91E-10
0.134626	5.05E-10
0.135873	5.19E-10
0.137131	5.34E-10
0.138402	5.49E-10
0.139684	5.64E-10
0.140977	5.80E-10
0.142283	5.96E-10
0.143601	6.13E-10
0.144931	6.30E-10
0.146273	6.48E-10
0.147628	6.66E-10
0.148996	6.85E-10
0.150376	7.04E-10
0.151768	7.24E-10
0.153174	7.44E-10
0.154593	7.65E-10
0.156025	7.86E-10
0.15747	8.08E-10
0.158928	8.31E-10
0.1604	8.54E-10
0.161886	8.78E-10
0.163385	9.03E-10
0.164899	9.28E-10
0.166426	9.54E-10
0.167967	9.81E-10
0.169523	1.01E-09
0.171093	1.04E-09
0.172678	1.07E-09
0.174277	1.10E-09
0.175892	1.13E-09
0.177521	1.16E-09
0.179165	1.19E-09
0.180824	1.22E-09
0.182499	1.26E-09
0.18419	1.29E-09
0.185896	1.33E-09
0.187617	1.37E-09
0.189355	1.41E-09
0.191109	1.44E-09
0.192879	1.49E-09
0.194666	1.53E-09
0.196469	1.57E-09
0.198288	1.61E-09
0.200125	1.66E-09
0.201979	1.71E-09
0.203849	1.75E-09
0.205737	1.80E-09
0.207643	1.85E-09
0.209566	1.90E-09
0.211507	1.96E-09
0.213466	2.01E-09
0.215443	2.07E-09
0.217439	2.13E-09
0.219453	2.19E-09
0.221486	2.25E-09
0.223537	2.31E-09
0.225607	2.38E-09
0.227697	2.44E-09
0.229806	2.51E-09
0.231935	2.58E-09
0.234083	2.65E-09
0.236251	2.73E-09
0.238439	2.81E-09
0.240648	2.88E-09
0.242876	2.97E-09
0.245126	3.05E-09
0.247396	3.13E-09
0.249688	3.22E-09
0.252	3.31E-09
0.254335	3.41E-09
0.25669	3.50E-09
0.259068	3.60E-09
0.261467	3.70E-09
0.263889	3.80E-09
0.266333	3.91E-09
0.2688	4.02E-09
0.27129	4.13E-09
0.273803	4.25E-09
0.276339	4.37E-09
0.278898	4.49E-09
0.281481	4.62E-09
0.284088	4.75E-09
0.28672	4.88E-09
0.289375	5.02E-09
0.292056	5.16E-09
0.294761	5.30E-09
0.297491	5.45E-09
0.300246	5.60E-09
0.303027	5.76E-09
0.305834	5.92E-09
0.308666	6.09E-09
0.311525	6.26E-09
0.314411	6.43E-09
0.317323	6.61E-09
0.320262	6.80E-09
0.323228	6.99E-09
0.326222	7.19E-09
0.329244	7.39E-09
0.332293	7.59E-09
0.335371	7.81E-09
0.338477	8.03E-09
0.341612	8.25E-09
0.344776	8.48E-09
0.34797	8.72E-09
0.351193	8.97E-09
0.354446	9.22E-09
0.357729	9.47E-09
0.361042	9.74E-09
0.364386	1.00E-08
0.367761	1.03E-08
0.371167	1.06E-08
0.374605	1.09E-08
0.378075	1.12E-08
0.381576	1.15E-08
0.385111	1.18E-08
0.388678	1.22E-08
0.392278	1.25E-08
0.395911	1.28E-08
0.399578	1.32E-08
0.403279	1.36E-08
0.407014	1.40E-08
0.410784	1.43E-08
0.414589	1.47E-08
0.418429	1.52E-08
0.422304	1.56E-08
0.426216	1.60E-08
0.430164	1.65E-08
0.434148	1.69E-08
0.438169	1.74E-08
0.442227	1.79E-08
0.446323	1.84E-08
0.450457	1.89E-08
0.45463	1.94E-08
0.45884	2.00E-08
0.46309	2.06E-08
0.46738	2.11E-08
0.471708	2.17E-08
0.476078	2.23E-08
0.480487	2.30E-08
0.484937	2.36E-08
0.489429	2.43E-08
0.493962	2.49E-08
0.498537	2.56E-08
0.503155	2.64E-08
0.507815	2.71E-08
0.512519	2.79E-08
0.517266	2.86E-08
0.522057	2.94E-08
0.526892	3.03E-08
0.531772	3.11E-08
0.536698	3.20E-08
0.541669	3.29E-08
0.546686	3.38E-08
0.551749	3.48E-08
0.55686	3.57E-08
0.562017	3.67E-08
0.567223	3.78E-08
0.572477	3.88E-08
0.577779	3.99E-08
0.583131	4.10E-08
0.588532	4.22E-08
0.593983	4.34E-08
0.599484	4.46E-08
0.605037	4.58E-08
0.610641	4.71E-08
0.616297	4.84E-08
0.622005	4.98E-08
0.627766	5.12E-08
0.63358	5.26E-08
0.639449	5.41E-08
0.645372	5.56E-08
0.651349	5.72E-08
0.657382	5.88E-08
0.663471	6.04E-08
0.669616	6.21E-08
0.675818	6.39E-08
0.682078	6.57E-08
0.688395	6.75E-08
0.694771	6.94E-08
0.701206	7.14E-08
0.707701	7.34E-08
0.714256	7.54E-08
0.720872	7.75E-08
0.727548	7.97E-08
0.734287	8.19E-08
0.741088	8.42E-08
0.747952	8.66E-08
0.75488	8.90E-08
0.761872	9.15E-08
0.768928	9.41E-08
0.77605	9.67E-08
0.783238	9.94E-08
0.790493	1.02E-07
0.797814	1.05E-07
0.805204	1.08E-07
0.812662	1.11E-07
0.820189	1.14E-07
0.827786	1.17E-07
0.835453	1.21E-07
0.843191	1.24E-07
0.851001	1.28E-07
0.858883	1.31E-07
0.866838	1.35E-07
0.874867	1.39E-07
0.88297	1.42E-07
0.891148	1.46E-07
0.899402	1.51E-07
0.907733	1.55E-07
0.91614	1.59E-07
0.924626	1.64E-07
0.93319	1.68E-07
0.941833	1.73E-07
0.950557	1.78E-07
0.959361	1.83E-07
0.968247	1.88E-07
0.977215	1.93E-07
0.986266	1.99E-07
0.995401	2.04E-07
1.00462	2.10E-07
1.01393	2.16E-07
1.02332	2.22E-07
1.03279	2.28E-07
1.04236	2.34E-07
1.05202	2.41E-07
1.06176	2.48E-07
1.07159	2.55E-07
1.08152	2.62E-07
1.09154	2.69E-07
1.10165	2.77E-07
1.11185	2.84E-07
1.12215	2.92E-07
1.13254	3.01E-07
1.14303	3.09E-07
1.15362	3.18E-07
1.1643	3.27E-07
1.17509	3.36E-07
1.18597	3.45E-07
1.19696	3.55E-07
1.20804	3.65E-07
1.21923	3.75E-07
1.23052	3.86E-07
1.24192	3.96E-07
1.25342	4.08E-07
1.26503	4.19E-07
1.27675	4.31E-07
1.28858	4.43E-07
1.30051	4.55E-07
1.31256	4.68E-07
1.32471	4.81E-07
1.33698	4.95E-07
1.34937	5.09E-07
1.36187	5.23E-07
1.37448	5.37E-07
1.38721	5.53E-07
1.40006	5.68E-07
1.41303	5.84E-07
1.42611	6.00E-07
1.43932	6.17E-07
1.45265	6.34E-07
1.46611	6.52E-07
1.47969	6.71E-07
1.49339	6.89E-07
1.50723	7.09E-07
1.52119	7.29E-07
1.53528	7.49E-07
1.5495	7.70E-07
1.56385	7.92E-07
1.57833	8.14E-07
1.59295	8.37E-07
1.6077	8.60E-07
1.6226	8.84E-07
1.63762	9.09E-07
1.65279	9.34E-07
1.6681	9.61E-07
1.68355	9.88E-07
1.69914	1.02E-06
1.71488	1.04E-06
1.73077	1.07E-06
1.7468	1.10E-06
1.76298	1.13E-06
1.7793	1.17E-06
1.79578	1.20E-06
1.81242	1.23E-06
1.8292	1.27E-06
1.84615	1.30E-06
1.86325	1.34E-06
1.8805	1.38E-06
1.89792	1.41E-06
1.9155	1.45E-06
1.93324	1.50E-06
1.95115	1.54E-06
1.96922	1.58E-06
1.98746	1.62E-06
2.00587	1.67E-06
2.02445	1.72E-06
2.0432	1.77E-06
2.06212	1.81E-06
2.08122	1.87E-06
2.1005	1.92E-06
2.11995	1.97E-06
2.13959	2.03E-06
2.15941	2.08E-06
2.17941	2.14E-06
2.19959	2.20E-06
2.21997	2.26E-06
2.24053	2.33E-06
2.26128	2.39E-06
2.28222	2.46E-06
2.30336	2.53E-06
2.3247	2.60E-06
2.34623	2.67E-06
2.36796	2.75E-06
2.38989	2.83E-06
2.41203	2.90E-06
2.43437	2.99E-06
2.45692	3.07E-06
2.47967	3.16E-06
2.50264	3.24E-06
2.52582	3.34E-06
2.54921	3.43E-06
2.57283	3.52E-06
2.59666	3.62E-06
2.62071	3.73E-06
2.64498	3.83E-06
2.66948	3.94E-06
2.6942	4.05E-06
2.71916	4.16E-06
2.74434	4.28E-06
2.76976	4.40E-06
2.79542	4.52E-06
2.82131	4.65E-06
2.84744	4.78E-06
2.87381	4.91E-06
2.90043	5.05E-06
2.92729	5.19E-06
2.95441	5.34E-06
2.98177	5.49E-06
3.00939	5.64E-06
3.03726	5.80E-06
3.0654	5.96E-06
3.09379	6.13E-06
3.12244	6.30E-06
3.15136	6.48E-06
3.18055	6.66E-06
3.21001	6.85E-06
3.23974	7.04E-06
3.26975	7.24E-06
3.30003	7.44E-06
3.3306	7.65E-06
3.36145	7.86E-06
3.39258	8.08E-06
3.42401	8.31E-06
3.45572	8.54E-06
3.48773	8.78E-06
3.52003	9.03E-06
3.55263	9.28E-06
3.58554	9.54E-06
3.61875	9.81E-06
3.65227	1.01E-05
3.6861	1.04E-05
3.72024	1.07E-05
3.75469	1.10E-05
3.78947	1.13E-05
3.82457	1.16E-05
3.85999	1.19E-05
3.89575	1.22E-05
3.93183	1.26E-05
3.96825	1.29E-05
4.005	1.33E-05
4.0421	1.37E-05
4.07953	1.41E-05
4.11732	1.44E-05
4.15546	1.49E-05
4.19394	1.53E-05
4.23279	1.57E-05
4.27199	1.61E-05
4.31156	1.66E-05
4.3515	1.71E-05
4.3918	1.75E-05
4.43248	1.80E-05
4.47353	1.85E-05
4.51497	1.90E-05
4.55679	1.96E-05
4.59899	2.01E-05
4.64159	2.07E-05
4.68458	2.13E-05
4.72797	2.19E-05
4.77176	2.25E-05
4.81596	2.31E-05
4.86056	2.38E-05
4.90558	2.44E-05
4.95102	2.51E-05
4.99688	2.58E-05
5.04316	2.65E-05
5.08987	2.73E-05
5.13701	2.81E-05
5.18459	2.88E-05
5.23261	2.97E-05
5.28108	3.05E-05
5.32999	3.13E-05
5.37936	3.22E-05
5.42919	3.31E-05
5.47947	3.41E-05
5.53022	3.50E-05
5.58145	3.60E-05
5.63314	3.70E-05
5.68532	3.80E-05
5.73798	3.91E-05
5.79112	4.02E-05
5.84476	4.13E-05
5.8989	4.25E-05
5.95353	4.37E-05
6.00868	4.49E-05
6.06433	4.62E-05
6.1205	4.75E-05
6.17719	4.88E-05
6.2344	5.02E-05
6.29215	5.16E-05
6.35043	5.30E-05
6.40924	5.45E-05
6.46861	5.60E-05
6.52852	5.76E-05
6.58899	5.92E-05
6.65002	6.09E-05
6.71161	6.26E-05
6.77378	6.43E-05
6.83652	6.61E-05
6.89984	6.80E-05
6.96374	6.99E-05
7.02824	7.19E-05
7.09334	7.39E-05
7.15904	7.59E-05
7.22535	7.81E-05
7.29227	8.03E-05
7.35981	8.25E-05
7.42798	8.48E-05
7.49678	8.72E-05
7.56622	8.97E-05
7.6363	9.22E-05
7.70703	9.47E-05
7.77841	9.74E-05
7.85046	0.000100139
7.92317	0.000102947
7.99655	0.000105834
8.07062	0.000108802
8.14537	0.000111854
8.22082	0.00011499
8.29696	0.000118215
8.37381	0.000121531
8.45137	0.000124939
8.52964	0.000128443
8.60865	0.000132045
8.68838	0.000135748
8.76886	0.000139555
8.85007	0.000143469
8.93205	0.000147492
9.01478	0.000151629
9.09827	0.000155881
9.18254	0.000160253
9.26759	0.000164747
9.35343	0.000169367
9.44006	0.000174117
9.5275	0.000179
9.61575	0.00018402
9.70481	0.000189181
9.7947	0.000194487
9.88542	0.000199941
9.97698	0.000205548
10.0694	0.000211313
10.1627	0.000217239
10.2568	0.000223332
10.3518	0.000229595
10.4477	0.000236034
10.5444	0.000242653
10.6421	0.000249458
10.7407	0.000256454
10.8401	0.000263647
10.9405	0.00027104
11.0419	0.000278642
11.1442	0.000286456
11.2474	0.00029449
11.3515	0.000302749
11.4567	0.000311239
11.5628	0.000319968
11.6699	0.000328941
11.778	0.000338166
11.8871	0.00034765
11.9972	0.0003574
12.1083	0.000367423
12.2204	0.000377727
12.3336	0.00038832
12.4479	0.000399211
12.5632	0.000410407
12.6795	0.000421916
12.797	0.000433749
12.9155	0.000445913
13.0351	0.000458419
13.1559	0.000471275
13.2777	0.000484492
13.4007	0.000498079
13.5248	0.000512048
13.6501	0.000526408
13.7765	0.000541171
13.9041	0.000556348
14.0329	0.00057195
14.1629	0.000587991
14.294	0.000604481
14.4264	0.000621433
14.5601	0.000638861
14.6949	0.000656778
14.831	0.000675197
14.9684	0.000694133
15.107	0.000713599
15.247	0.000733612
15.3882	0.000754186
15.5307	0.000775337
15.6746	0.000797081
15.8197	0.000819435
15.9663	0.000842416
16.1141	0.000866041
16.2634	0.000890329
16.414	0.000915298
16.5661	0.000940968
16.7195	0.000967357
16.8744	0.000994486
17.0307	0.00102238
17.1884	0.00105105
17.3476	0.00108052
17.5083	0.00111083
17.6704	0.00114198
17.8341	0.00117401
17.9993	0.00120693
18.166	0.00124078
18.3343	0.00127558
18.5041	0.00131135
18.6755	0.00134813
18.8484	0.00138594
19.023	0.0014248
19.1992	0.00146476
19.377	0.00150584
19.5565	0.00154807
19.7376	0.00159149
19.9205	0.00163612
20.105	0.001682
20.2912	0.00172917
20.4791	0.00177767
20.6688	0.00182752
20.8602	0.00187878
21.0535	0.00193147
21.2485	0.00198563
21.4453	0.00204132
21.6439	0.00209857
21.8444	0.00215742
22.0467	0.00221793
22.2509	0.00228013
22.457	0.00234407
22.665	0.00240981
22.8749	0.00247739
23.0868	0.00254687
23.3006	0.0026183
23.5164	0.00269173
23.7342	0.00276722
23.9541	0.00284482
24.1759	0.0029246
24.3999	0.00300662
24.6259	0.00309094
24.8539	0.00317763
25.0842	0.00326675
25.3165	0.00335836
25.551	0.00345254
25.7876	0.00354937
26.0265	0.00364891
26.2675	0.00375124
26.5108	0.00385645
26.7564	0.0039646
27.0042	0.00407579
27.2543	0.00419009
27.5068	0.0043076
27.7615	0.0044284
28.0187	0.0045526
28.2782	0.00468028
28.5401	0.00481153
28.8044	0.00494647
29.0712	0.00508519
29.3405	0.00522781
29.6123	0.00537442
29.8865	0.00552514
30.1633	0.00568009
30.4427	0.00583939
30.7247	0.00600315
31.0093	0.00617151
31.2965	0.00634459
31.5864	0.00652252
31.8789	0.00670544
32.1742	0.0068935
32.4722	0.00708682
32.7729	0.00728557
33.0765	0.00748989
33.3829	0.00769994
33.6921	0.00791589
34.0041	0.00813789
34.3191	0.00836611
34.6369	0.00860074
34.9578	0.00884194
35.2815	0.00908991
35.6083	0.00934483
35.9381	0.00960691
36.271	0.00987633
36.607	0.0101533
36.946	0.0104381
37.2882	0.0107308
37.6336	0.0110317
37.9822	0.0113411
38.334	0.0116592
38.689	0.0119862
39.0474	0.0123223
39.409	0.0126679
39.774	0.0130231
40.1424	0.0133884
40.5142	0.0137638
40.8895	0.0141498
41.2682	0.0145467
41.6504	0.0149546
42.0362	0.015374
42.4256	0.0158052
42.8185	0.0162484
43.2151	0.0167041
43.6154	0.0171726
44.0194	0.0176542
44.4271	0.0181493
44.8386	0.0186583
45.2539	0.0191816
45.673	0.0197195
46.096	0.0202725
46.523	0.0208411
46.9539	0.0214256
47.3888	0.0220264
47.8277	0.0226441
48.2707	0.0232792
48.7178	0.0239321
49.169	0.0246032
49.6244	0.0252932
50.0841	0.0260026
50.548	0.0267318
51.0162	0.0274815
51.4887	0.0282522
51.9656	0.0290445
52.4469	0.0298591
52.9327	0.0306965
53.4229	0.0315573
53.9177	0.0324423
54.4171	0.0333522
54.9212	0.0342875
55.4299	0.0352491
55.9433	0.0362377
56.4614	0.0372539
56.9844	0.0382987
57.5122	0.0393728
58.0449	0.040477
58.5825	0.0416122
59.1251	0.0427792
59.6727	0.0439789
60.2254	0.0452123
60.7832	0.0464802
61.3462	0.0477838
61.9144	0.0491238
62.4879	0.0505015
63.0667	0.0519178
63.6508	0.0533738
64.2403	0.0548707
64.8353	0.0564095
65.4359	0.0579915
66.0419	0.0596179
66.6536	0.0612898
67.271	0.0630087
67.8941	0.0647758
68.5229	0.0665924
69.1576	0.0684599
69.7981	0.0703799
70.4446	0.0723537
71.0971	0.0743828
71.7556	0.0764688
72.4202	0.0786134
73.091	0.0808181
73.768	0.0830846
74.4512	0.0854147
75.1408	0.0878101
75.8368	0.0902727
76.5392	0.0928044
77.2481	0.0954071
77.9636	0.0980828
78.6857	0.100833
79.4145	0.103661
80.1501	0.106568
80.8924	0.109557
81.6417	0.11263
82.3979	0.115788
83.161	0.119036
83.9313	0.122374
84.7087	0.125806
85.4933	0.129334
86.2851	0.132961
87.0843	0.13669
87.8909	0.140523
88.705	0.144464
89.5266	0.148516
90.3558	0.152681
91.1927	0.156963
92.0373	0.161365
92.8898	0.16589
93.7502	0.170543
94.6185	0.175325
95.4949	0.180242
96.3793	0.185297
97.272	0.190494
98.173	0.195836
99.0823	0.201328
100	0.206975

## Sheet: Extended_Data_Fig6b_measurement
Stress	NormalisedRate
12.8	0.0223205
11.9	0.0223205
4.1	0.00018596
12.9	0.018596
6.6	0.0018596
7.1	0.0018596
7	0.00167477
6.5	0.00167477
3.7	0.000167477
6.9	0.00167477
5.8	0.00167477
0.636396	1.43500386595661e-07
0.636396	1.66091650620767e-07
0.636396	2.85189998154127e-07
0.636396	1.61971804036847e-07
0.636396	1.43594946220499e-07
0.551543	7.07776390900848e-08
0.551543	7.05445451044991e-08
0.551543	5.21825016153441e-08
0.551543	4.89210952643851e-08
1.06066	1.02587385785285e-06
1.06066	6.97651160351449e-07
1.06066	6.65431691580227e-07
1.06066	1.10905281930038e-06
0.2	4.4262968534235e-08
0.424264	3.9678337799604e-08
0.2	1.50861461380015e-08
0.3	1.0344785923201e-07
0.4	2.1120604593202e-07
0.5	4.31032746800041e-07
0.6	8.18962218920079e-07
0.3	6.2499748286006e-08
0.4	1.55171788848015e-07
0.6	7.54307306900072e-08
0.8	2.37068010740023e-08
1	7.75858944240075e-08
0.2	6e-08
0.4	3.3e-07
0.6	1.4e-06
0.8	5.6e-06
1	1.3e-05
0.25	6.67e-08
0.25	6.42e-08
0.25	6.79e-08
0.2	8.15565584382889e-08
0.3	1.63113116876578e-07
0.4	4.74510885459135e-07
0.5	8.15565584382889e-07
0.6	1.92770047217774e-06
0.8	6.52452467506311e-06
0.424264	5.14521538123634e-08
0.424264	2.15252819163294e-08
0.424264	2.40489308643705e-08
0.636396	1.01376854168236e-07
0.848528	2.62351973065861e-07
1.06066	5.46566610553875e-07
0.424264	1.78723866572128e-08
0.636396	9.55209898872682e-08
0.848528	2.52363968648207e-07
1.06066	2.95368469439794e-06
1.16673	4.53112217893252e-07
0.99	9.03225992185229e-07
0.75	4.4124218051832e-07
0.7	5.12336074683263e-07
0.8	6.47570218457423e-07
1.3	4.4631728979289e-06
4.31	0.000497656
2.18	2.77618279260468e-05
3.02	0.000104858
1.17	2.35204019726612e-06
2.94	8.90817243461518e-05
3.49	0.000174856
1.94	2.18328371197388e-05
2.30363	8.15192285193453e-05
9.52628	0.00504514
8.48705	0.0046273
4.67654	0.000806109
4.46869	0.000610994
1.33	2.62929975548025e-05
2.93	0.000140344
5	0.000835425
0.9	1.04990842547775e-06
0.9	1.35971746906135e-06
0.9	1.43716972995725e-06
0.9	1.27365940139924e-06
0.9	1.35111166229514e-06
5.42	0.00210451
7.35	0.00427278
5.13	0.000765275
4.67	0.000829047
6.27	0.00191319
5.87	0.00204073
7.03	0.00382637
7.65	0.00420901
3.1	8.15907611624981e-05
4.9	0.000953579
3.85	0.000212581
4.04	0.000356327
2.84	9.19161428480748e-05
4.75	0.000664064
3.29	0.000216631
3.88	0.000356327
4.85	0.000864498
3.73	0.000185654
4.64	0.000662039
5.34	0.000979899
3.46	0.000168648
2.3	5.08170745701911e-05
2.6	8.54374719865365e-05
3.02	0.000155083
5	0.000791613
2.7	6.82285025105753e-05
2.7	6.82285025105753e-05
2.7	6.82285025105753e-05
2.7	6.82285025105753e-05
2.7	6.82285025105753e-05
2.7	6.82285025105753e-05
2.7	6.82285025105753e-05
2.7	6.82285025105753e-05
2.7	6.82285025105753e-05
2.7	6.82285025105753e-05
2.7	6.82285025105753e-05
2.7	6.82285025105753e-05
2.7	6.82285025105753e-05
2.7	6.82285025105753e-05
2.7	6.82285025105753e-05
2.7	6.82285025105753e-05
2.7	6.82285025105753e-05
2.7	6.82285025105753e-05
2.7	6.82285025105753e-05
2.7	6.82285025105753e-05
2.7	6.82285025105753e-05
2.7	6.82285025105753e-05
2.7	6.82285025105753e-05
2.7	6.82285025105753e-05
2.7	6.82285025105753e-05
2.7	6.82285025105753e-05
2.7	6.82285025105753e-05
2.7	6.82285025105753e-05
2.7	6.82285025105753e-05
2.7	6.82285025105753e-05
2.7	6.82285025105753e-05
2.7	6.82285025105753e-05
2.7	6.82285025105753e-05
2.7	6.82285025105753e-05
2.7	6.82285025105753e-05
2.7	6.82285025105753e-05
2.7	6.82285025105753e-05
2.7	6.82285025105753e-05
2.7	6.82285025105753e-05
2.7	6.82285025105753e-05
2.7	6.82285025105753e-05
2.7	6.82285025105753e-05
2.7	6.82285025105753e-05
2.7	6.82285025105753e-05
2.7	6.82285025105753e-05
2.7	6.82285025105753e-05
2.7	6.82285025105753e-05
2.7	6.82285025105753e-05
2.7	6.82285025105753e-05

## Sheet: Extended_Data_Fig6b_model
Stress	Norm_rate_modelled_median
0.01	2.29E-13
0.0100926	2.36E-13
0.0101861	2.44E-13
0.0102804	2.52E-13
0.0103757	2.60E-13
0.0104718	2.69E-13
0.0105688	2.77E-13
0.0106666	2.86E-13
0.0107654	2.96E-13
0.0108652	3.06E-13
0.0109658	3.16E-13
0.0110674	3.26E-13
0.0111699	3.37E-13
0.0112733	3.48E-13
0.0113777	3.59E-13
0.0114831	3.71E-13
0.0115895	3.83E-13
0.0116968	3.96E-13
0.0118052	4.08E-13
0.0119145	4.22E-13
0.0120249	4.36E-13
0.0121362	4.50E-13
0.0122486	4.65E-13
0.0123621	4.80E-13
0.0124766	4.96E-13
0.0125922	5.12E-13
0.0127088	5.29E-13
0.0128265	5.46E-13
0.0129453	5.64E-13
0.0130652	5.83E-13
0.0131862	6.02E-13
0.0133083	6.21E-13
0.0134316	6.42E-13
0.013556	6.63E-13
0.0136816	6.85E-13
0.0138083	7.07E-13
0.0139362	7.30E-13
0.0140653	7.54E-13
0.0141955	7.79E-13
0.014327	8.04E-13
0.0144597	8.31E-13
0.0145937	8.58E-13
0.0147288	8.86E-13
0.0148652	9.15E-13
0.0150029	9.45E-13
0.0151419	9.76E-13
0.0152821	1.01E-12
0.0154237	1.04E-12
0.0155665	1.08E-12
0.0157107	1.11E-12
0.0158562	1.15E-12
0.0160031	1.18E-12
0.0161513	1.22E-12
0.0163009	1.26E-12
0.0164519	1.31E-12
0.0166043	1.35E-12
0.0167581	1.39E-12
0.0169133	1.44E-12
0.0170699	1.49E-12
0.0172281	1.53E-12
0.0173876	1.58E-12
0.0175487	1.64E-12
0.0177112	1.69E-12
0.0178753	1.75E-12
0.0180408	1.80E-12
0.0182079	1.86E-12
0.0183766	1.92E-12
0.0185468	1.99E-12
0.0187186	2.05E-12
0.0188919	2.12E-12
0.0190669	2.19E-12
0.0192435	2.26E-12
0.0194217	2.33E-12
0.0196016	2.41E-12
0.0197832	2.49E-12
0.0199664	2.57E-12
0.0201514	2.65E-12
0.020338	2.74E-12
0.0205264	2.83E-12
0.0207165	2.92E-12
0.0209084	3.02E-12
0.021102	3.12E-12
0.0212975	3.22E-12
0.0214947	3.33E-12
0.0216938	3.44E-12
0.0218948	3.55E-12
0.0220976	3.67E-12
0.0223022	3.79E-12
0.0225088	3.91E-12
0.0227173	4.04E-12
0.0229277	4.17E-12
0.0231401	4.31E-12
0.0233544	4.45E-12
0.0235707	4.59E-12
0.023789	4.75E-12
0.0240093	4.90E-12
0.0242317	5.06E-12
0.0244562	5.23E-12
0.0246827	5.40E-12
0.0249113	5.58E-12
0.025142	5.76E-12
0.0253749	5.95E-12
0.0256099	6.14E-12
0.0258471	6.34E-12
0.0260865	6.55E-12
0.0263282	6.77E-12
0.026572	6.99E-12
0.0268181	7.22E-12
0.0270665	7.46E-12
0.0273172	7.70E-12
0.0275702	7.95E-12
0.0278256	8.21E-12
0.0280833	8.48E-12
0.0283434	8.76E-12
0.028606	9.05E-12
0.0288709	9.34E-12
0.0291383	9.65E-12
0.0294082	9.97E-12
0.0296806	1.03E-11
0.0299555	1.06E-11
0.0302329	1.10E-11
0.030513	1.13E-11
0.0307956	1.17E-11
0.0310808	1.21E-11
0.0313687	1.25E-11
0.0316592	1.29E-11
0.0319525	1.33E-11
0.0322484	1.38E-11
0.0325471	1.42E-11
0.0328486	1.47E-11
0.0331528	1.52E-11
0.0334599	1.57E-11
0.0337698	1.62E-11
0.0340826	1.67E-11
0.0343983	1.73E-11
0.0347169	1.78E-11
0.0350384	1.84E-11
0.035363	1.90E-11
0.0356905	1.96E-11
0.0360211	2.03E-11
0.0363547	2.09E-11
0.0366914	2.16E-11
0.0370313	2.23E-11
0.0373743	2.31E-11
0.0377204	2.38E-11
0.0380698	2.46E-11
0.0384224	2.54E-11
0.0387783	2.62E-11
0.0391375	2.71E-11
0.0395	2.80E-11
0.0398658	2.89E-11
0.0402351	2.99E-11
0.0406077	3.08E-11
0.0409838	3.18E-11
0.0413634	3.29E-11
0.0417466	3.40E-11
0.0421332	3.51E-11
0.0425235	3.62E-11
0.0429173	3.74E-11
0.0433148	3.87E-11
0.043716	3.99E-11
0.0441209	4.12E-11
0.0445296	4.26E-11
0.044942	4.40E-11
0.0453583	4.54E-11
0.0457784	4.69E-11
0.0462024	4.84E-11
0.0466303	5.00E-11
0.0470622	5.17E-11
0.0474981	5.34E-11
0.0479381	5.51E-11
0.0483821	5.69E-11
0.0488302	5.88E-11
0.0492825	6.07E-11
0.049739	6.27E-11
0.0501997	6.48E-11
0.0506646	6.69E-11
0.0511339	6.91E-11
0.0516075	7.14E-11
0.0520855	7.37E-11
0.0525679	7.61E-11
0.0530548	7.86E-11
0.0535462	8.12E-11
0.0540422	8.38E-11
0.0545427	8.66E-11
0.0550479	8.94E-11
0.0555578	9.24E-11
0.0560723	9.54E-11
0.0565917	9.85E-11
0.0571159	1.02E-10
0.0576449	1.05E-10
0.0581788	1.09E-10
0.0587177	1.12E-10
0.0592615	1.16E-10
0.0598104	1.20E-10
0.0603644	1.24E-10
0.0609235	1.28E-10
0.0614878	1.32E-10
0.0620573	1.36E-10
0.0626321	1.41E-10
0.0632122	1.45E-10
0.0637977	1.50E-10
0.0643886	1.55E-10
0.064985	1.60E-10
0.0655869	1.65E-10
0.0661943	1.71E-10
0.0668074	1.76E-10
0.0674262	1.82E-10
0.0680507	1.88E-10
0.068681	1.94E-10
0.0693172	2.00E-10
0.0699592	2.07E-10
0.0706072	2.14E-10
0.0712612	2.21E-10
0.0719212	2.28E-10
0.0725873	2.35E-10
0.0732597	2.43E-10
0.0739382	2.51E-10
0.074623	2.59E-10
0.0753142	2.68E-10
0.0760118	2.77E-10
0.0767158	2.86E-10
0.0774264	2.95E-10
0.0781435	3.05E-10
0.0788673	3.15E-10
0.0795978	3.25E-10
0.080335	3.36E-10
0.0810791	3.47E-10
0.0818301	3.58E-10
0.082588	3.70E-10
0.0833529	3.82E-10
0.084125	3.95E-10
0.0849042	4.08E-10
0.0856906	4.21E-10
0.0864842	4.35E-10
0.0872853	4.49E-10
0.0880937	4.64E-10
0.0889097	4.79E-10
0.0897332	4.95E-10
0.0905643	5.11E-10
0.0914031	5.28E-10
0.0922497	5.45E-10
0.0931041	5.63E-10
0.0939665	5.81E-10
0.0948368	6.00E-10
0.0957152	6.20E-10
0.0966017	6.40E-10
0.0974965	6.61E-10
0.0983995	6.83E-10
0.0993109	7.05E-10
0.100231	7.29E-10
0.101159	7.52E-10
0.102096	7.77E-10
0.103042	8.03E-10
0.103996	8.29E-10
0.104959	8.56E-10
0.105931	8.84E-10
0.106913	9.13E-10
0.107903	9.43E-10
0.108902	9.74E-10
0.109911	1.01E-09
0.110929	1.04E-09
0.111956	1.07E-09
0.112993	1.11E-09
0.11404	1.14E-09
0.115096	1.18E-09
0.116162	1.22E-09
0.117238	1.26E-09
0.118324	1.30E-09
0.11942	1.34E-09
0.120526	1.39E-09
0.121642	1.43E-09
0.122769	1.48E-09
0.123906	1.53E-09
0.125054	1.58E-09
0.126212	1.63E-09
0.127381	1.69E-09
0.128561	1.74E-09
0.129752	1.80E-09
0.130954	1.86E-09
0.132166	1.92E-09
0.133391	1.98E-09
0.134626	2.05E-09
0.135873	2.11E-09
0.137131	2.18E-09
0.138402	2.25E-09
0.139684	2.33E-09
0.140977	2.40E-09
0.142283	2.48E-09
0.143601	2.56E-09
0.144931	2.65E-09
0.146273	2.74E-09
0.147628	2.83E-09
0.148996	2.92E-09
0.150376	3.01E-09
0.151768	3.11E-09
0.153174	3.21E-09
0.154593	3.32E-09
0.156025	3.43E-09
0.15747	3.54E-09
0.158928	3.66E-09
0.1604	3.78E-09
0.161886	3.90E-09
0.163385	4.03E-09
0.164899	4.16E-09
0.166426	4.30E-09
0.167967	4.44E-09
0.169523	4.58E-09
0.171093	4.73E-09
0.172678	4.89E-09
0.174277	5.05E-09
0.175892	5.22E-09
0.177521	5.39E-09
0.179165	5.56E-09
0.180824	5.75E-09
0.182499	5.93E-09
0.18419	6.13E-09
0.185896	6.33E-09
0.187617	6.54E-09
0.189355	6.75E-09
0.191109	6.97E-09
0.192879	7.20E-09
0.194666	7.44E-09
0.196469	7.68E-09
0.198288	7.93E-09
0.200125	8.19E-09
0.201979	8.46E-09
0.203849	8.74E-09
0.205737	9.03E-09
0.207643	9.32E-09
0.209566	9.63E-09
0.211507	9.94E-09
0.213466	1.03E-08
0.215443	1.06E-08
0.217439	1.10E-08
0.219453	1.13E-08
0.221486	1.17E-08
0.223537	1.21E-08
0.225607	1.25E-08
0.227697	1.29E-08
0.229806	1.33E-08
0.231935	1.37E-08
0.234083	1.42E-08
0.236251	1.46E-08
0.238439	1.51E-08
0.240648	1.56E-08
0.242876	1.61E-08
0.245126	1.67E-08
0.247396	1.72E-08
0.249688	1.78E-08
0.252	1.84E-08
0.254335	1.90E-08
0.25669	1.96E-08
0.259068	2.02E-08
0.261467	2.09E-08
0.263889	2.16E-08
0.266333	2.23E-08
0.2688	2.30E-08
0.27129	2.38E-08
0.273803	2.45E-08
0.276339	2.54E-08
0.278898	2.62E-08
0.281481	2.70E-08
0.284088	2.79E-08
0.28672	2.88E-08
0.289375	2.98E-08
0.292056	3.08E-08
0.294761	3.18E-08
0.297491	3.28E-08
0.300246	3.39E-08
0.303027	3.50E-08
0.305834	3.62E-08
0.308666	3.73E-08
0.311525	3.86E-08
0.314411	3.98E-08
0.317323	4.11E-08
0.320262	4.25E-08
0.323228	4.39E-08
0.326222	4.53E-08
0.329244	4.68E-08
0.332293	4.83E-08
0.335371	4.99E-08
0.338477	5.16E-08
0.341612	5.32E-08
0.344776	5.50E-08
0.34797	5.68E-08
0.351193	5.87E-08
0.354446	6.06E-08
0.357729	6.26E-08
0.361042	6.46E-08
0.364386	6.67E-08
0.367761	6.89E-08
0.371167	7.12E-08
0.374605	7.35E-08
0.378075	7.59E-08
0.381576	7.84E-08
0.385111	8.10E-08
0.388678	8.37E-08
0.392278	8.64E-08
0.395911	8.92E-08
0.399578	9.22E-08
0.403279	9.52E-08
0.407014	9.83E-08
0.410784	1.02E-07
0.414589	1.05E-07
0.418429	1.08E-07
0.422304	1.12E-07
0.426216	1.16E-07
0.430164	1.19E-07
0.434148	1.23E-07
0.438169	1.27E-07
0.442227	1.31E-07
0.446323	1.36E-07
0.450457	1.40E-07
0.45463	1.45E-07
0.45884	1.50E-07
0.46309	1.54E-07
0.46738	1.60E-07
0.471708	1.65E-07
0.476078	1.70E-07
0.480487	1.76E-07
0.484937	1.81E-07
0.489429	1.87E-07
0.493962	1.94E-07
0.498537	2.00E-07
0.503155	2.06E-07
0.507815	2.13E-07
0.512519	2.20E-07
0.517266	2.27E-07
0.522057	2.35E-07
0.526892	2.43E-07
0.531772	2.51E-07
0.536698	2.59E-07
0.541669	2.67E-07
0.546686	2.76E-07
0.551749	2.85E-07
0.55686	2.94E-07
0.562017	3.04E-07
0.567223	3.14E-07
0.572477	3.24E-07
0.577779	3.35E-07
0.583131	3.46E-07
0.588532	3.57E-07
0.593983	3.69E-07
0.599484	3.81E-07
0.605037	3.94E-07
0.610641	4.07E-07
0.616297	4.20E-07
0.622005	4.34E-07
0.627766	4.48E-07
0.63358	4.63E-07
0.639449	4.78E-07
0.645372	4.93E-07
0.651349	5.10E-07
0.657382	5.26E-07
0.663471	5.44E-07
0.669616	5.61E-07
0.675818	5.80E-07
0.682078	5.99E-07
0.688395	6.19E-07
0.694771	6.39E-07
0.701206	6.60E-07
0.707701	6.81E-07
0.714256	7.04E-07
0.720872	7.27E-07
0.727548	7.51E-07
0.734287	7.75E-07
0.741088	8.01E-07
0.747952	8.27E-07
0.75488	8.54E-07
0.761872	8.82E-07
0.768928	9.11E-07
0.77605	9.41E-07
0.783238	9.72E-07
0.790493	1.00E-06
0.797814	1.04E-06
0.805204	1.07E-06
0.812662	1.11E-06
0.820189	1.14E-06
0.827786	1.18E-06
0.835453	1.22E-06
0.843191	1.26E-06
0.851001	1.30E-06
0.858883	1.34E-06
0.866838	1.39E-06
0.874867	1.43E-06
0.88297	1.48E-06
0.891148	1.53E-06
0.899402	1.58E-06
0.907733	1.63E-06
0.91614	1.68E-06
0.924626	1.74E-06
0.93319	1.79E-06
0.941833	1.85E-06
0.950557	1.91E-06
0.959361	1.98E-06
0.968247	2.04E-06
0.977215	2.11E-06
0.986266	2.18E-06
0.995401	2.25E-06
1.00462	2.32E-06
1.01393	2.40E-06
1.02332	2.48E-06
1.03279	2.56E-06
1.04236	2.64E-06
1.05202	2.73E-06
1.06176	2.82E-06
1.07159	2.91E-06
1.08152	3.01E-06
1.09154	3.11E-06
1.10165	3.21E-06
1.11185	3.31E-06
1.12215	3.42E-06
1.13254	3.53E-06
1.14303	3.65E-06
1.15362	3.77E-06
1.1643	3.89E-06
1.17509	4.02E-06
1.18597	4.15E-06
1.19696	4.29E-06
1.20804	4.43E-06
1.21923	4.57E-06
1.23052	4.72E-06
1.24192	4.88E-06
1.25342	5.04E-06
1.26503	5.20E-06
1.27675	5.37E-06
1.28858	5.55E-06
1.30051	5.73E-06
1.31256	5.92E-06
1.32471	6.11E-06
1.33698	6.32E-06
1.34937	6.52E-06
1.36187	6.74E-06
1.37448	6.96E-06
1.38721	7.19E-06
1.40006	7.42E-06
1.41303	7.66E-06
1.42611	7.92E-06
1.43932	8.18E-06
1.45265	8.44E-06
1.46611	8.72E-06
1.47969	9.01E-06
1.49339	9.30E-06
1.50723	9.61E-06
1.52119	9.92E-06
1.53528	1.02E-05
1.5495	1.06E-05
1.56385	1.09E-05
1.57833	1.13E-05
1.59295	1.17E-05
1.6077	1.20E-05
1.6226	1.24E-05
1.63762	1.28E-05
1.65279	1.33E-05
1.6681	1.37E-05
1.68355	1.41E-05
1.69914	1.46E-05
1.71488	1.51E-05
1.73077	1.56E-05
1.7468	1.61E-05
1.76298	1.66E-05
1.7793	1.72E-05
1.79578	1.77E-05
1.81242	1.83E-05
1.8292	1.89E-05
1.84615	1.95E-05
1.86325	2.02E-05
1.8805	2.08E-05
1.89792	2.15E-05
1.9155	2.22E-05
1.93324	2.30E-05
1.95115	2.37E-05
1.96922	2.45E-05
1.98746	2.53E-05
2.00587	2.61E-05
2.02445	2.70E-05
2.0432	2.79E-05
2.06212	2.88E-05
2.08122	2.97E-05
2.1005	3.07E-05
2.11995	3.17E-05
2.13959	3.27E-05
2.15941	3.38E-05
2.17941	3.49E-05
2.19959	3.61E-05
2.21997	3.73E-05
2.24053	3.85E-05
2.26128	3.97E-05
2.28222	4.10E-05
2.30336	4.24E-05
2.3247	4.38E-05
2.34623	4.52E-05
2.36796	4.67E-05
2.38989	4.82E-05
2.41203	4.98E-05
2.43437	5.14E-05
2.45692	5.31E-05
2.47967	5.49E-05
2.50264	5.67E-05
2.52582	5.85E-05
2.54921	6.04E-05
2.57283	6.24E-05
2.59666	6.45E-05
2.62071	6.66E-05
2.64498	6.88E-05
2.66948	7.10E-05
2.6942	7.34E-05
2.71916	7.58E-05
2.74434	7.82E-05
2.76976	8.08E-05
2.79542	8.35E-05
2.82131	8.62E-05
2.84744	8.90E-05
2.87381	9.19E-05
2.90043	9.50E-05
2.92729	9.81E-05
2.95441	0.000101294
2.98177	0.000104616
3.00939	0.000108047
3.03726	0.00011159
3.0654	0.00011525
3.09379	0.000119029
3.12244	0.000122933
3.15136	0.000126965
3.18055	0.000131128
3.21001	0.000135429
3.23974	0.00013987
3.26975	0.000144457
3.30003	0.000149194
3.3306	0.000154087
3.36145	0.00015914
3.39258	0.000164359
3.42401	0.00016975
3.45572	0.000175316
3.48773	0.000181066
3.52003	0.000187004
3.55263	0.000193137
3.58554	0.000199471
3.61875	0.000206012
3.65227	0.000212768
3.6861	0.000219746
3.72024	0.000226952
3.75469	0.000234395
3.78947	0.000242082
3.82457	0.000250021
3.85999	0.000258221
3.89575	0.000266689
3.93183	0.000275435
3.96825	0.000284468
4.005	0.000293797
4.0421	0.000303432
4.07953	0.000313383
4.11732	0.00032366
4.15546	0.000334274
4.19394	0.000345237
4.23279	0.000356559
4.27199	0.000368252
4.31156	0.000380329
4.3515	0.000392801
4.3918	0.000405683
4.43248	0.000418987
4.47353	0.000432728
4.51497	0.000446919
4.55679	0.000461576
4.59899	0.000476713
4.64159	0.000492347
4.68458	0.000508493
4.72797	0.000525169
4.77176	0.000542392
4.81596	0.000560179
4.86056	0.00057855
4.90558	0.000597524
4.95102	0.000617119
4.99688	0.000637358
5.04316	0.00065826
5.08987	0.000679847
5.13701	0.000702143
5.18459	0.000725169
5.23261	0.000748951
5.28108	0.000773512
5.32999	0.00079888
5.37936	0.000825079
5.42919	0.000852137
5.47947	0.000880082
5.53022	0.000908945
5.58145	0.000938753
5.63314	0.000969539
5.68532	0.00100133
5.73798	0.00103417
5.79112	0.00106809
5.84476	0.00110312
5.8989	0.00113929
5.95353	0.00117666
6.00868	0.00121524
6.06433	0.0012551
6.1205	0.00129626
6.17719	0.00133877
6.2344	0.00138267
6.29215	0.00142802
6.35043	0.00147485
6.40924	0.00152322
6.46861	0.00157317
6.52852	0.00162476
6.58899	0.00167804
6.65002	0.00173308
6.71161	0.00178991
6.77378	0.00184861
6.83652	0.00190924
6.89984	0.00197185
6.96374	0.00203652
7.02824	0.0021033
7.09334	0.00217228
7.15904	0.00224352
7.22535	0.00231709
7.29227	0.00239308
7.35981	0.00247156
7.42798	0.00255262
7.49678	0.00263633
7.56622	0.00272279
7.6363	0.00281208
7.70703	0.0029043
7.77841	0.00299955
7.85046	0.00309792
7.92317	0.00319951
7.99655	0.00330444
8.07062	0.00341281
8.14537	0.00352473
8.22082	0.00364032
8.29696	0.00375971
8.37381	0.00388301
8.45137	0.00401035
8.52964	0.00414187
8.60865	0.0042777
8.68838	0.00441798
8.76886	0.00456287
8.85007	0.00471251
8.93205	0.00486705
9.01478	0.00502667
9.09827	0.00519151
9.18254	0.00536177
9.26759	0.00553761
9.35343	0.00571921
9.44006	0.00590677
9.5275	0.00610048
9.61575	0.00630055
9.70481	0.00650717
9.7947	0.00672057
9.88542	0.00694097
9.97698	0.0071686
10.0694	0.00740369
10.1627	0.00764649
10.2568	0.00789726
10.3518	0.00815625
10.4477	0.00842373
10.5444	0.00869998
10.6421	0.0089853
10.7407	0.00927997
10.8401	0.0095843
10.9405	0.00989861
11.0419	0.0102232
11.1442	0.0105585
11.2474	0.0109048
11.3515	0.0112624
11.4567	0.0116317
11.5628	0.0120132
11.6699	0.0124072
11.778	0.0128141
11.8871	0.0132343
11.9972	0.0136683
12.1083	0.0141166
12.2204	0.0145795
12.3336	0.0150576
12.4479	0.0155514
12.5632	0.0160614
12.6795	0.0165882
12.797	0.0171322
12.9155	0.017694
13.0351	0.0182743
13.1559	0.0188736
13.2777	0.0194926
13.4007	0.0201318
13.5248	0.020792
13.6501	0.0214739
13.7765	0.0221781
13.9041	0.0229054
14.0329	0.0236566
14.1629	0.0244324
14.294	0.0252337
14.4264	0.0260612
14.5601	0.0269159
14.6949	0.0277986
14.831	0.0287102
14.9684	0.0296518
15.107	0.0306242
15.247	0.0316285
15.3882	0.0326658
15.5307	0.033737
15.6746	0.0348434
15.8197	0.0359861
15.9663	0.0371663
16.1141	0.0383851
16.2634	0.039644
16.414	0.0409441
16.5661	0.0422868
16.7195	0.0436736
16.8744	0.0451059
17.0307	0.0465851
17.1884	0.0481129
17.3476	0.0496907
17.5083	0.0513203
17.6704	0.0530033
17.8341	0.0547416
17.9993	0.0565368
18.166	0.0583909
18.3343	0.0603058
18.5041	0.0622835
18.6755	0.0643261
18.8484	0.0664357
19.023	0.0686144
19.1992	0.0708646
19.377	0.0731886
19.5565	0.0755888
19.7376	0.0780677
19.9205	0.0806279
20.105	0.0832721
20.2912	0.086003
20.4791	0.0888234
20.6688	0.0917363
20.8602	0.0947448
21.0535	0.0978519
21.2485	0.101061
21.4453	0.104375
21.6439	0.107798
21.8444	0.111333
22.0467	0.114985
22.2509	0.118755
22.457	0.12265
22.665	0.126672
22.8749	0.130826
23.0868	0.135117
23.3006	0.139548
23.5164	0.144124
23.7342	0.148851
23.9541	0.153732
24.1759	0.158774
24.3999	0.163981
24.6259	0.169359
24.8539	0.174913
25.0842	0.180649
25.3165	0.186573
25.551	0.192692
25.7876	0.199011
26.0265	0.205538
26.2675	0.212278
26.5108	0.21924
26.7564	0.22643
27.0042	0.233856
27.2543	0.241525
27.5068	0.249446
27.7615	0.257626
28.0187	0.266075
28.2782	0.274801
28.5401	0.283813
28.8044	0.29312
29.0712	0.302733
29.3405	0.312661
29.6123	0.322915
29.8865	0.333505
30.1633	0.344442
30.4427	0.355738
30.7247	0.367404
31.0093	0.379453
31.2965	0.391897
31.5864	0.404749
31.8789	0.418023
32.1742	0.431732
32.4722	0.44589
32.7729	0.460513
33.0765	0.475616
33.3829	0.491213
33.6921	0.507323
34.0041	0.52396
34.3191	0.541143
34.6369	0.55889
34.9578	0.577218
35.2815	0.596148
35.6083	0.615699
35.9381	0.63589
36.271	0.656744
36.607	0.678282
36.946	0.700526
37.2882	0.7235
37.6336	0.747227
37.9822	0.771732
38.334	0.79704
38.689	0.823179
39.0474	0.850175
39.409	0.878056
39.774	0.906852
40.1424	0.936592
40.5142	0.967307
40.8895	0.99903
41.2682	1.03179
41.6504	1.06563
42.0362	1.10058
42.4256	1.13667
42.8185	1.17395
43.2151	1.21245
43.6154	1.25221
44.0194	1.29327
44.4271	1.33569
44.8386	1.37949
45.2539	1.42473
45.673	1.47145
46.096	1.51971
46.523	1.56955
46.9539	1.62102
47.3888	1.67418
47.8277	1.72909
48.2707	1.78579
48.7178	1.84436
49.169	1.90484
49.6244	1.96731
50.0841	2.03183
50.548	2.09846
51.0162	2.16728
51.4887	2.23835
51.9656	2.31176
52.4469	2.38757
52.9327	2.46587
53.4229	2.54674
53.9177	2.63026
54.4171	2.71652
54.9212	2.80561
55.4299	2.89762
55.9433	2.99264
56.4614	3.09079
56.9844	3.19215
57.5122	3.29683
58.0449	3.40495
58.5825	3.51662
59.1251	3.63194
59.6727	3.75105
60.2254	3.87407
60.7832	4.00111
61.3462	4.13233
61.9144	4.26785
62.4879	4.40781
63.0667	4.55237
63.6508	4.70166
64.2403	4.85585
64.8353	5.01509
65.4359	5.17956
66.0419	5.34943
66.6536	5.52486
67.271	5.70604
67.8941	5.89317
68.5229	6.08644
69.1576	6.28604
69.7981	6.49219
70.4446	6.7051
71.0971	6.92499
71.7556	7.1521
72.4202	7.38665
73.091	7.62889
73.768	7.87908
74.4512	8.13747
75.1408	8.40433
75.8368	8.67995
76.5392	8.96461
77.2481	9.2586
77.9636	9.56223
78.6857	9.87583
79.4145	10.1997
80.1501	10.5342
80.8924	10.8797
81.6417	11.2365
82.3979	11.605
83.161	11.9855
83.9313	12.3786
84.7087	12.7846
85.4933	13.2038
86.2851	13.6368
87.0843	14.0841
87.8909	14.5459
88.705	15.023
89.5266	15.5156
90.3558	16.0245
91.1927	16.55
92.0373	17.0927
92.8898	17.6533
93.7502	18.2322
94.6185	18.8301
95.4949	19.4477
96.3793	20.0855
97.272	20.7442
98.173	21.4245
99.0823	22.1271
100	22.8527

## Sheet: Extended_Data_Fig6c_measurement
Temperature	NormalisedRate
243	2.08616256713867e-08
243	2.59619418701737e-08
244	6.34784753558422e-09
244	2.03802227523409e-08
244	1.52176030275204e-08
244	1.22237092461534e-08
258	1.27551020408163e-07
258	1.59308147473828e-07
258	8.63719819161747e-08
258	1.33177477633794e-07
258	2.24230185739473e-07
266	5.13680244230465e-08
266	5.94548918505115e-08
266	1.0208785591406e-07
266	5.7980133594018e-08
266	5.14018733988809e-08
263	2.44673536888772e-08
263	2.43867746661605e-08
263	1.80391397594935e-08
263	1.69116935245252e-08
264	5.82775817475121e-08
264	3.96319900516074e-08
264	3.78016746470349e-08
264	6.30027910783915e-08
270	9.328125e-07
269.7	8.37763244822463e-08
263	1.09375e-07
263	2.22222222222222e-07
263	1.9140625e-07
263	2e-07
263	2.19907407407407e-07
263	1.34259259259259e-07
263	1.40625e-07
263	2.02546296296296e-08
263	2.685546875e-09
263	4.5e-09
268	9.37499999999999e-07
268	6.4453125e-07
268	8.10185185185185e-07
268	1.3671875e-06
268	1.625e-06
268	5.336e-07
268	5.136e-07
268	5.432e-07
270	1.71875e-06
270	1.01851851851852e-06
270	1.25e-06
270	1.1e-06
270	1.50462962962963e-06
270	2.1484375e-06
268	8.42179788596651e-08
263	1.63481958962879e-08
258	8.22642034037156e-09
258	1.027496038375e-08
258	1.12178459186885e-08
258	1.19657023132678e-08
254	3.15757449742197e-09
254	5.00030034822324e-09
254	5.57324860100727e-09
254	3.33975924521716e-08
252	2.74467363437192e-09
266	8.58841793440304e-08
268	1.3073842385728e-07
268	1.86711397479323e-07
268	1.58098197865582e-07
263.7	1.31429221665908e-07
263.3	3.77827503346709e-07
263.3	1.62882452825381e-07
263.2	2.27820552775802e-07
263.5	9.20946570738375e-08
263.4	2.16431614063553e-07
263.7	2.66122939176305e-07
263.7	1.93456473457635e-07
267.8	8.0878511125081e-07
242.5	1.04349277902997e-08
243.1	1.51108617818917e-08
252.6	8.39698103834668e-08
252.9	7.67493309205222e-08
263	6.48208797192257e-07
253	6.36087881424632e-08
243	1.31e-08
269	2.09190672153635e-07
269	2.70919067215363e-07
269	2.86351165980796e-07
269	2.53772290809328e-07
269	2.6920438957476e-07
243	2.59075349839023e-08
243	2.10922445705572e-08
243	1.11106422420085e-08
243	1.59552173084397e-08
243	1.52134827092866e-08
243	1.97763294176415e-08
243	2.15871489595338e-08
243	1.84276367644755e-08
263.4	1.69094693028096e-07
263.4	5.00429242917492e-07
263.4	2.29994326806605e-07
263.4	3.33640363350128e-07
263.4	2.47748392756859e-07
263.4	3.82563055839044e-07
263.4	3.75583147242999e-07
263.4	3.76640921775926e-07
263.4	4.67856505013296e-07
263.4	2.20878199388201e-07
263.4	4.09170037593792e-07
263.4	3.97311928031719e-07
263.4	2.51377682480522e-07
263.4	2.5786964740692e-07
263.4	3.00125170687301e-07
263.4	3.47630564594152e-07
263.4	3.91e-07
263.4	2.14017172179038e-07
263.4	2.14017172179038e-07
263.4	2.14017172179038e-07
263.4	2.14017172179038e-07
263.4	2.14017172179038e-07
263.4	2.14017172179038e-07
263.4	2.14017172179038e-07
263.4	2.14017172179038e-07
263.4	2.14017172179038e-07
263.4	2.14017172179038e-07
263.4	2.14017172179038e-07
263.4	2.14017172179038e-07
263.4	2.14017172179038e-07
263.4	2.14017172179038e-07
263.4	2.14017172179038e-07
263.4	2.14017172179038e-07
263.4	2.14017172179038e-07
263.4	2.14017172179038e-07
263.4	2.14017172179038e-07
263.4	2.14017172179038e-07
263.4	2.14017172179038e-07
263.4	2.14017172179038e-07
263.4	2.14017172179038e-07
263.4	2.14017172179038e-07
263.4	2.14017172179038e-07
263.4	2.14017172179038e-07
263.4	2.14017172179038e-07
263.4	2.14017172179038e-07
263.4	2.14017172179038e-07
263.4	2.14017172179038e-07
263.4	2.14017172179038e-07
263.4	2.14017172179038e-07
263.4	2.14017172179038e-07
263.4	2.14017172179038e-07
263.4	2.14017172179038e-07
263.4	2.14017172179038e-07
263.4	2.14017172179038e-07
263.4	2.14017172179038e-07
263.4	2.14017172179038e-07
263.4	2.14017172179038e-07
263.4	2.14017172179038e-07
263.4	2.14017172179038e-07
263.4	2.14017172179038e-07
263.4	2.14017172179038e-07
263.4	2.14017172179038e-07
263.4	2.14017172179038e-07
263.4	2.14017172179038e-07
263.4	2.14017172179038e-07
263.4	2.14017172179038e-07

## Sheet: Extended_Data_Fig6c_model
Temperature	Norm_rate_modelled
180	2.59E-14
180.093	2.64E-14
180.186	2.70E-14
180.279	2.75E-14
180.372	2.81E-14
180.465	2.87E-14
180.559	2.93E-14
180.652	2.99E-14
180.745	3.05E-14
180.838	3.12E-14
180.931	3.18E-14
181.024	3.25E-14
181.117	3.31E-14
181.21	3.38E-14
181.303	3.45E-14
181.396	3.52E-14
181.489	3.60E-14
181.583	3.67E-14
181.676	3.75E-14
181.769	3.82E-14
181.862	3.90E-14
181.955	3.98E-14
182.048	4.06E-14
182.141	4.15E-14
182.234	4.23E-14
182.327	4.32E-14
182.42	4.41E-14
182.514	4.50E-14
182.607	4.59E-14
182.7	4.68E-14
182.793	4.77E-14
182.886	4.87E-14
182.979	4.97E-14
183.072	5.07E-14
183.165	5.17E-14
183.258	5.28E-14
183.351	5.39E-14
183.444	5.49E-14
183.538	5.60E-14
183.631	5.72E-14
183.724	5.83E-14
183.817	5.95E-14
183.91	6.07E-14
184.003	6.19E-14
184.096	6.31E-14
184.189	6.44E-14
184.282	6.57E-14
184.375	6.70E-14
184.468	6.83E-14
184.562	6.97E-14
184.655	7.11E-14
184.748	7.25E-14
184.841	7.40E-14
184.934	7.54E-14
185.027	7.69E-14
185.12	7.84E-14
185.213	8.00E-14
185.306	8.16E-14
185.399	8.32E-14
185.492	8.48E-14
185.586	8.65E-14
185.679	8.82E-14
185.772	8.99E-14
185.865	9.17E-14
185.958	9.35E-14
186.051	9.53E-14
186.144	9.72E-14
186.237	9.91E-14
186.33	1.01E-13
186.423	1.03E-13
186.517	1.05E-13
186.61	1.07E-13
186.703	1.09E-13
186.796	1.11E-13
186.889	1.13E-13
186.982	1.16E-13
187.075	1.18E-13
187.168	1.20E-13
187.261	1.22E-13
187.354	1.25E-13
187.447	1.27E-13
187.541	1.30E-13
187.634	1.32E-13
187.727	1.35E-13
187.82	1.37E-13
187.913	1.40E-13
188.006	1.43E-13
188.099	1.45E-13
188.192	1.48E-13
188.285	1.51E-13
188.378	1.54E-13
188.471	1.57E-13
188.565	1.60E-13
188.658	1.63E-13
188.751	1.66E-13
188.844	1.69E-13
188.937	1.72E-13
189.03	1.76E-13
189.123	1.79E-13
189.216	1.82E-13
189.309	1.86E-13
189.402	1.89E-13
189.495	1.93E-13
189.589	1.97E-13
189.682	2.00E-13
189.775	2.04E-13
189.868	2.08E-13
189.961	2.12E-13
190.054	2.16E-13
190.147	2.20E-13
190.24	2.24E-13
190.333	2.28E-13
190.426	2.32E-13
190.52	2.37E-13
190.613	2.41E-13
190.706	2.46E-13
190.799	2.50E-13
190.892	2.55E-13
190.985	2.60E-13
191.078	2.65E-13
191.171	2.69E-13
191.264	2.74E-13
191.357	2.79E-13
191.45	2.85E-13
191.544	2.90E-13
191.637	2.95E-13
191.73	3.01E-13
191.823	3.06E-13
191.916	3.12E-13
192.009	3.18E-13
192.102	3.24E-13
192.195	3.29E-13
192.288	3.35E-13
192.381	3.42E-13
192.474	3.48E-13
192.568	3.54E-13
192.661	3.61E-13
192.754	3.67E-13
192.847	3.74E-13
192.94	3.81E-13
193.033	3.88E-13
193.126	3.95E-13
193.219	4.02E-13
193.312	4.09E-13
193.405	4.17E-13
193.498	4.24E-13
193.592	4.32E-13
193.685	4.40E-13
193.778	4.48E-13
193.871	4.56E-13
193.964	4.64E-13
194.057	4.72E-13
194.15	4.81E-13
194.243	4.89E-13
194.336	4.98E-13
194.429	5.07E-13
194.523	5.16E-13
194.616	5.26E-13
194.709	5.35E-13
194.802	5.44E-13
194.895	5.54E-13
194.988	5.64E-13
195.081	5.74E-13
195.174	5.84E-13
195.267	5.95E-13
195.36	6.05E-13
195.453	6.16E-13
195.547	6.27E-13
195.64	6.38E-13
195.733	6.49E-13
195.826	6.61E-13
195.919	6.73E-13
196.012	6.84E-13
196.105	6.96E-13
196.198	7.09E-13
196.291	7.21E-13
196.384	7.34E-13
196.477	7.47E-13
196.571	7.60E-13
196.664	7.73E-13
196.757	7.87E-13
196.85	8.01E-13
196.943	8.15E-13
197.036	8.29E-13
197.129	8.43E-13
197.222	8.58E-13
197.315	8.73E-13
197.408	8.88E-13
197.502	9.03E-13
197.595	9.19E-13
197.688	9.35E-13
197.781	9.51E-13
197.874	9.68E-13
197.967	9.85E-13
198.06	1.00E-12
198.153	1.02E-12
198.246	1.04E-12
198.339	1.05E-12
198.432	1.07E-12
198.526	1.09E-12
198.619	1.11E-12
198.712	1.13E-12
198.805	1.15E-12
198.898	1.17E-12
198.991	1.19E-12
199.084	1.21E-12
199.177	1.23E-12
199.27	1.25E-12
199.363	1.27E-12
199.456	1.29E-12
199.55	1.31E-12
199.643	1.34E-12
199.736	1.36E-12
199.829	1.38E-12
199.922	1.41E-12
200.015	1.43E-12
200.108	1.45E-12
200.201	1.48E-12
200.294	1.50E-12
200.387	1.53E-12
200.48	1.55E-12
200.574	1.58E-12
200.667	1.61E-12
200.76	1.63E-12
200.853	1.66E-12
200.946	1.69E-12
201.039	1.72E-12
201.132	1.75E-12
201.225	1.78E-12
201.318	1.81E-12
201.411	1.84E-12
201.505	1.87E-12
201.598	1.90E-12
201.691	1.93E-12
201.784	1.96E-12
201.877	1.99E-12
201.97	2.03E-12
202.063	2.06E-12
202.156	2.10E-12
202.249	2.13E-12
202.342	2.17E-12
202.435	2.20E-12
202.529	2.24E-12
202.622	2.27E-12
202.715	2.31E-12
202.808	2.35E-12
202.901	2.39E-12
202.994	2.43E-12
203.087	2.47E-12
203.18	2.51E-12
203.273	2.55E-12
203.366	2.59E-12
203.459	2.63E-12
203.553	2.68E-12
203.646	2.72E-12
203.739	2.77E-12
203.832	2.81E-12
203.925	2.86E-12
204.018	2.90E-12
204.111	2.95E-12
204.204	3.00E-12
204.297	3.05E-12
204.39	3.10E-12
204.483	3.15E-12
204.577	3.20E-12
204.67	3.25E-12
204.763	3.30E-12
204.856	3.35E-12
204.949	3.41E-12
205.042	3.46E-12
205.135	3.52E-12
205.228	3.58E-12
205.321	3.63E-12
205.414	3.69E-12
205.508	3.75E-12
205.601	3.81E-12
205.694	3.87E-12
205.787	3.93E-12
205.88	4.00E-12
205.973	4.06E-12
206.066	4.13E-12
206.159	4.19E-12
206.252	4.26E-12
206.345	4.33E-12
206.438	4.39E-12
206.532	4.46E-12
206.625	4.54E-12
206.718	4.61E-12
206.811	4.68E-12
206.904	4.75E-12
206.997	4.83E-12
207.09	4.91E-12
207.183	4.98E-12
207.276	5.06E-12
207.369	5.14E-12
207.462	5.22E-12
207.556	5.30E-12
207.649	5.39E-12
207.742	5.47E-12
207.835	5.56E-12
207.928	5.64E-12
208.021	5.73E-12
208.114	5.82E-12
208.207	5.91E-12
208.3	6.01E-12
208.393	6.10E-12
208.486	6.20E-12
208.58	6.29E-12
208.673	6.39E-12
208.766	6.49E-12
208.859	6.59E-12
208.952	6.69E-12
209.045	6.80E-12
209.138	6.90E-12
209.231	7.01E-12
209.324	7.12E-12
209.417	7.23E-12
209.511	7.34E-12
209.604	7.45E-12
209.697	7.56E-12
209.79	7.68E-12
209.883	7.80E-12
209.976	7.92E-12
210.069	8.04E-12
210.162	8.16E-12
210.255	8.29E-12
210.348	8.42E-12
210.441	8.54E-12
210.535	8.68E-12
210.628	8.81E-12
210.721	8.94E-12
210.814	9.08E-12
210.907	9.22E-12
211	9.36E-12
211.093	9.50E-12
211.186	9.64E-12
211.279	9.79E-12
211.372	9.94E-12
211.465	1.01E-11
211.559	1.02E-11
211.652	1.04E-11
211.745	1.06E-11
211.838	1.07E-11
211.931	1.09E-11
212.024	1.10E-11
212.117	1.12E-11
212.21	1.14E-11
212.303	1.15E-11
212.396	1.17E-11
212.489	1.19E-11
212.583	1.21E-11
212.676	1.23E-11
212.769	1.24E-11
212.862	1.26E-11
212.955	1.28E-11
213.048	1.30E-11
213.141	1.32E-11
213.234	1.34E-11
213.327	1.36E-11
213.42	1.38E-11
213.514	1.40E-11
213.607	1.42E-11
213.7	1.44E-11
213.793	1.46E-11
213.886	1.48E-11
213.979	1.51E-11
214.072	1.53E-11
214.165	1.55E-11
214.258	1.57E-11
214.351	1.60E-11
214.444	1.62E-11
214.538	1.64E-11
214.631	1.67E-11
214.724	1.69E-11
214.817	1.72E-11
214.91	1.74E-11
215.003	1.77E-11
215.096	1.79E-11
215.189	1.82E-11
215.282	1.85E-11
215.375	1.87E-11
215.468	1.90E-11
215.562	1.93E-11
215.655	1.96E-11
215.748	1.99E-11
215.841	2.01E-11
215.934	2.04E-11
216.027	2.07E-11
216.12	2.10E-11
216.213	2.13E-11
216.306	2.17E-11
216.399	2.20E-11
216.492	2.23E-11
216.586	2.26E-11
216.679	2.29E-11
216.772	2.33E-11
216.865	2.36E-11
216.958	2.39E-11
217.051	2.43E-11
217.144	2.46E-11
217.237	2.50E-11
217.33	2.53E-11
217.423	2.57E-11
217.517	2.61E-11
217.61	2.64E-11
217.703	2.68E-11
217.796	2.72E-11
217.889	2.76E-11
217.982	2.80E-11
218.075	2.84E-11
218.168	2.88E-11
218.261	2.92E-11
218.354	2.96E-11
218.447	3.00E-11
218.541	3.05E-11
218.634	3.09E-11
218.727	3.13E-11
218.82	3.18E-11
218.913	3.22E-11
219.006	3.27E-11
219.099	3.31E-11
219.192	3.36E-11
219.285	3.41E-11
219.378	3.45E-11
219.471	3.50E-11
219.565	3.55E-11
219.658	3.60E-11
219.751	3.65E-11
219.844	3.70E-11
219.937	3.76E-11
220.03	3.81E-11
220.123	3.86E-11
220.216	3.92E-11
220.309	3.97E-11
220.402	4.03E-11
220.495	4.08E-11
220.589	4.14E-11
220.682	4.20E-11
220.775	4.25E-11
220.868	4.31E-11
220.961	4.37E-11
221.054	4.43E-11
221.147	4.49E-11
221.24	4.56E-11
221.333	4.62E-11
221.426	4.68E-11
221.52	4.75E-11
221.613	4.81E-11
221.706	4.88E-11
221.799	4.95E-11
221.892	5.01E-11
221.985	5.08E-11
222.078	5.15E-11
222.171	5.22E-11
222.264	5.30E-11
222.357	5.37E-11
222.45	5.44E-11
222.544	5.52E-11
222.637	5.59E-11
222.73	5.67E-11
222.823	5.74E-11
222.916	5.82E-11
223.009	5.90E-11
223.102	5.98E-11
223.195	6.06E-11
223.288	6.15E-11
223.381	6.23E-11
223.474	6.31E-11
223.568	6.40E-11
223.661	6.49E-11
223.754	6.57E-11
223.847	6.66E-11
223.94	6.75E-11
224.033	6.84E-11
224.126	6.94E-11
224.219	7.03E-11
224.312	7.12E-11
224.405	7.22E-11
224.498	7.32E-11
224.592	7.41E-11
224.685	7.51E-11
224.778	7.61E-11
224.871	7.72E-11
224.964	7.82E-11
225.057	7.92E-11
225.15	8.03E-11
225.243	8.14E-11
225.336	8.24E-11
225.429	8.35E-11
225.523	8.47E-11
225.616	8.58E-11
225.709	8.69E-11
225.802	8.81E-11
225.895	8.92E-11
225.988	9.04E-11
226.081	9.16E-11
226.174	9.28E-11
226.267	9.41E-11
226.36	9.53E-11
226.453	9.66E-11
226.547	9.78E-11
226.64	9.91E-11
226.733	1.00E-10
226.826	1.02E-10
226.919	1.03E-10
227.012	1.04E-10
227.105	1.06E-10
227.198	1.07E-10
227.291	1.09E-10
227.384	1.10E-10
227.477	1.11E-10
227.571	1.13E-10
227.664	1.14E-10
227.757	1.16E-10
227.85	1.17E-10
227.943	1.19E-10
228.036	1.20E-10
228.129	1.22E-10
228.222	1.24E-10
228.315	1.25E-10
228.408	1.27E-10
228.502	1.28E-10
228.595	1.30E-10
228.688	1.32E-10
228.781	1.34E-10
228.874	1.35E-10
228.967	1.37E-10
229.06	1.39E-10
229.153	1.41E-10
229.246	1.42E-10
229.339	1.44E-10
229.432	1.46E-10
229.526	1.48E-10
229.619	1.50E-10
229.712	1.52E-10
229.805	1.54E-10
229.898	1.56E-10
229.991	1.58E-10
230.084	1.60E-10
230.177	1.62E-10
230.27	1.64E-10
230.363	1.66E-10
230.456	1.68E-10
230.55	1.70E-10
230.643	1.72E-10
230.736	1.74E-10
230.829	1.77E-10
230.922	1.79E-10
231.015	1.81E-10
231.108	1.83E-10
231.201	1.86E-10
231.294	1.88E-10
231.387	1.91E-10
231.48	1.93E-10
231.574	1.95E-10
231.667	1.98E-10
231.76	2.00E-10
231.853	2.03E-10
231.946	2.05E-10
232.039	2.08E-10
232.132	2.11E-10
232.225	2.13E-10
232.318	2.16E-10
232.411	2.19E-10
232.505	2.21E-10
232.598	2.24E-10
232.691	2.27E-10
232.784	2.30E-10
232.877	2.33E-10
232.97	2.35E-10
233.063	2.38E-10
233.156	2.41E-10
233.249	2.44E-10
233.342	2.47E-10
233.435	2.50E-10
233.529	2.54E-10
233.622	2.57E-10
233.715	2.60E-10
233.808	2.63E-10
233.901	2.66E-10
233.994	2.70E-10
234.087	2.73E-10
234.18	2.76E-10
234.273	2.80E-10
234.366	2.83E-10
234.459	2.87E-10
234.553	2.90E-10
234.646	2.94E-10
234.739	2.97E-10
234.832	3.01E-10
234.925	3.05E-10
235.018	3.08E-10
235.111	3.12E-10
235.204	3.16E-10
235.297	3.20E-10
235.39	3.24E-10
235.483	3.28E-10
235.577	3.32E-10
235.67	3.36E-10
235.763	3.40E-10
235.856	3.44E-10
235.949	3.48E-10
236.042	3.52E-10
236.135	3.57E-10
236.228	3.61E-10
236.321	3.65E-10
236.414	3.70E-10
236.508	3.74E-10
236.601	3.79E-10
236.694	3.83E-10
236.787	3.88E-10
236.88	3.93E-10
236.973	3.97E-10
237.066	4.02E-10
237.159	4.07E-10
237.252	4.12E-10
237.345	4.17E-10
237.438	4.22E-10
237.532	4.27E-10
237.625	4.32E-10
237.718	4.37E-10
237.811	4.42E-10
237.904	4.48E-10
237.997	4.53E-10
238.09	4.58E-10
238.183	4.64E-10
238.276	4.69E-10
238.369	4.75E-10
238.462	4.81E-10
238.556	4.86E-10
238.649	4.92E-10
238.742	4.98E-10
238.835	5.04E-10
238.928	5.10E-10
239.021	5.16E-10
239.114	5.22E-10
239.207	5.28E-10
239.3	5.34E-10
239.393	5.41E-10
239.486	5.47E-10
239.58	5.53E-10
239.673	5.60E-10
239.766	5.67E-10
239.859	5.73E-10
239.952	5.80E-10
240.045	5.87E-10
240.138	5.94E-10
240.231	6.01E-10
240.324	6.08E-10
240.417	6.15E-10
240.511	6.22E-10
240.604	6.29E-10
240.697	6.36E-10
240.79	6.44E-10
240.883	6.51E-10
240.976	6.59E-10
241.069	6.67E-10
241.162	6.74E-10
241.255	6.82E-10
241.348	6.90E-10
241.441	6.98E-10
241.535	7.06E-10
241.628	7.14E-10
241.721	7.23E-10
241.814	7.31E-10
241.907	7.39E-10
242	7.48E-10
242.093	7.57E-10
242.186	7.65E-10
242.279	7.74E-10
242.372	7.83E-10
242.465	7.92E-10
242.559	8.01E-10
242.652	8.10E-10
242.745	8.20E-10
242.838	8.29E-10
242.931	8.39E-10
243.024	8.48E-10
243.117	8.58E-10
243.21	8.68E-10
243.303	8.78E-10
243.396	8.88E-10
243.489	8.98E-10
243.583	9.08E-10
243.676	9.18E-10
243.769	9.29E-10
243.862	9.39E-10
243.955	9.50E-10
244.048	9.61E-10
244.141	9.72E-10
244.234	9.83E-10
244.327	9.94E-10
244.42	1.00E-09
244.514	1.02E-09
244.607	1.03E-09
244.7	1.04E-09
244.793	1.05E-09
244.886	1.06E-09
244.979	1.07E-09
245.072	1.09E-09
245.165	1.10E-09
245.258	1.11E-09
245.351	1.12E-09
245.444	1.14E-09
245.538	1.15E-09
245.631	1.16E-09
245.724	1.18E-09
245.817	1.19E-09
245.91	1.20E-09
246.003	1.22E-09
246.096	1.23E-09
246.189	1.24E-09
246.282	1.26E-09
246.375	1.27E-09
246.468	1.28E-09
246.562	1.30E-09
246.655	1.31E-09
246.748	1.33E-09
246.841	1.34E-09
246.934	1.36E-09
247.027	1.37E-09
247.12	1.39E-09
247.213	1.40E-09
247.306	1.42E-09
247.399	1.43E-09
247.492	1.45E-09
247.586	1.47E-09
247.679	1.48E-09
247.772	1.50E-09
247.865	1.51E-09
247.958	1.53E-09
248.051	1.55E-09
248.144	1.57E-09
248.237	1.58E-09
248.33	1.60E-09
248.423	1.62E-09
248.517	1.63E-09
248.61	1.65E-09
248.703	1.67E-09
248.796	1.69E-09
248.889	1.71E-09
248.982	1.73E-09
249.075	1.74E-09
249.168	1.76E-09
249.261	1.78E-09
249.354	1.80E-09
249.447	1.82E-09
249.541	1.84E-09
249.634	1.86E-09
249.727	1.88E-09
249.82	1.90E-09
249.913	1.92E-09
250.006	1.94E-09
250.099	1.96E-09
250.192	1.99E-09
250.285	2.01E-09
250.378	2.03E-09
250.471	2.05E-09
250.565	2.07E-09
250.658	2.10E-09
250.751	2.12E-09
250.844	2.14E-09
250.937	2.16E-09
251.03	2.19E-09
251.123	2.21E-09
251.216	2.23E-09
251.309	2.26E-09
251.402	2.28E-09
251.495	2.31E-09
251.589	2.33E-09
251.682	2.36E-09
251.775	2.38E-09
251.868	2.41E-09
251.961	2.43E-09
252.054	2.46E-09
252.147	2.48E-09
252.24	2.51E-09
252.333	2.54E-09
252.426	2.56E-09
252.52	2.59E-09
252.613	2.62E-09
252.706	2.65E-09
252.799	2.67E-09
252.892	2.70E-09
252.985	2.73E-09
253.078	2.76E-09
253.171	2.79E-09
253.264	2.82E-09
253.357	2.85E-09
253.45	2.88E-09
253.544	2.91E-09
253.637	2.94E-09
253.73	2.97E-09
253.823	3.00E-09
253.916	3.03E-09
254.009	3.06E-09
254.102	3.10E-09
254.195	3.13E-09
254.288	3.16E-09
254.381	3.19E-09
254.474	3.23E-09
254.568	3.26E-09
254.661	3.29E-09
254.754	3.33E-09
254.847	3.36E-09
254.94	3.40E-09
255.033	3.43E-09
255.126	3.47E-09
255.219	3.51E-09
255.312	3.54E-09
255.405	3.58E-09
255.498	3.62E-09
255.592	3.65E-09
255.685	3.69E-09
255.778	3.73E-09
255.871	3.77E-09
255.964	3.81E-09
256.057	3.85E-09
256.15	3.88E-09
256.243	3.92E-09
256.336	3.96E-09
256.429	4.01E-09
256.523	4.05E-09
256.616	4.09E-09
256.709	4.13E-09
256.802	4.17E-09
256.895	4.22E-09
256.988	4.26E-09
257.081	4.30E-09
257.174	4.35E-09
257.267	4.39E-09
257.36	4.43E-09
257.453	4.48E-09
257.547	4.53E-09
257.64	4.57E-09
257.733	4.62E-09
257.826	4.67E-09
257.919	4.71E-09
258.012	4.76E-09
258.105	4.81E-09
258.198	4.86E-09
258.291	4.91E-09
258.384	4.96E-09
258.477	5.01E-09
258.571	5.06E-09
258.664	5.11E-09
258.757	5.16E-09
258.85	5.21E-09
258.943	5.26E-09
259.036	5.32E-09
259.129	5.37E-09
259.222	5.42E-09
259.315	5.48E-09
259.408	5.53E-09
259.502	5.59E-09
259.595	5.65E-09
259.688	5.70E-09
259.781	5.76E-09
259.874	5.82E-09
259.967	5.87E-09
260.06	5.93E-09
260.153	5.99E-09
260.246	6.05E-09
260.339	6.11E-09
260.432	6.17E-09
260.526	6.24E-09
260.619	6.30E-09
260.712	6.36E-09
260.805	6.42E-09
260.898	6.49E-09
260.991	6.55E-09
261.084	6.62E-09
261.177	6.68E-09
261.27	6.75E-09
261.363	6.81E-09
261.456	6.88E-09
261.55	6.95E-09
261.643	7.02E-09
261.736	7.09E-09
261.829	7.16E-09
261.922	7.23E-09
262.015	7.30E-09
262.108	7.37E-09
262.201	7.44E-09
262.294	7.52E-09
262.387	7.59E-09
262.48	7.66E-09
262.574	7.74E-09
262.667	7.81E-09
262.76	7.89E-09
262.853	7.97E-09
262.946	8.05E-09
263.039	7.98E-09
263.132	8.16E-09
263.225	8.34E-09
263.318	8.53E-09
263.411	8.73E-09
263.505	8.93E-09
263.598	9.13E-09
263.691	9.33E-09
263.784	9.55E-09
263.877	9.76E-09
263.97	9.98E-09
264.063	1.02E-08
264.156	1.04E-08
264.249	1.07E-08
264.342	1.09E-08
264.435	1.12E-08
264.529	1.14E-08
264.622	1.17E-08
264.715	1.19E-08
264.808	1.22E-08
264.901	1.25E-08
264.994	1.27E-08
265.087	1.30E-08
265.18	1.33E-08
265.273	1.36E-08
265.366	1.39E-08
265.459	1.42E-08
265.553	1.46E-08
265.646	1.49E-08
265.739	1.52E-08
265.832	1.56E-08
265.925	1.59E-08
266.018	1.63E-08
266.111	1.66E-08
266.204	1.70E-08
266.297	1.74E-08
266.39	1.77E-08
266.483	1.81E-08
266.577	1.85E-08
266.67	1.90E-08
266.763	1.94E-08
266.856	1.98E-08
266.949	2.02E-08
267.042	2.07E-08
267.135	2.11E-08
267.228	2.16E-08
267.321	2.21E-08
267.414	2.26E-08
267.508	2.31E-08
267.601	2.36E-08
267.694	2.41E-08
267.787	2.46E-08
267.88	2.52E-08
267.973	2.57E-08
268.066	2.63E-08
268.159	2.68E-08
268.252	2.74E-08
268.345	2.80E-08
268.438	2.86E-08
268.532	2.93E-08
268.625	2.99E-08
268.718	3.06E-08
268.811	3.12E-08
268.904	3.19E-08
268.997	3.26E-08
269.09	3.33E-08
269.183	3.40E-08
269.276	3.48E-08
269.369	3.55E-08
269.462	3.63E-08
269.556	3.71E-08
269.649	3.79E-08
269.742	3.87E-08
269.835	3.95E-08
269.928	4.04E-08
270.021	4.13E-08
270.114	4.22E-08
270.207	4.31E-08
270.3	4.40E-08
270.393	4.49E-08
270.486	4.59E-08
270.58	4.69E-08
270.673	4.79E-08
270.766	4.89E-08
270.859	5.00E-08
270.952	5.11E-08
271.045	5.21E-08
271.138	5.33E-08
271.231	5.44E-08
271.324	5.56E-08
271.417	5.67E-08
271.511	5.80E-08
271.604	5.92E-08
271.697	6.05E-08
271.79	6.17E-08
271.883	6.31E-08
271.976	6.44E-08
272.069	6.58E-08
272.162	6.72E-08
272.255	6.86E-08
272.348	7.00E-08
272.441	7.15E-08
272.535	7.30E-08
272.628	7.46E-08
272.721	7.62E-08
272.814	7.78E-08
272.907	7.94E-08
273	8.11E-08

## Sheet: Extended_Data_Fig6d_measurement
Temperature	NormalisedRate
243	4.12314080096384e-09
243	5.32167924495136e-09
244	2.21676451588914e-09
244	4.01235243605611e-09
244	4.18850738134429e-09
244	3.24383562449876e-09
258	3.40894441214827e-08
258	4.4184130332005e-08
258	3.17509720219968e-08
258	3.58501718598954e-08
258	6.58362494458779e-08
266	4.55317255872097e-08
266	5.26997845636472e-08
266	9.04889042059425e-08
266	5.1392584432898e-08
266	4.55617287320924e-08
263	2.32960451705213e-08
263	2.32193236510275e-08
263	1.71755646327027e-08
263	1.61020918431588e-08
264	4.00127493699622e-08
264	2.72108903186515e-08
264	2.5954215807543e-08
264	4.32570263459051e-08
270	1.47490606493791e-06
269.7	9.09469582527867e-08
263	1.72937059540458e-07
263	2.86887655274623e-07
263	2.13998693159159e-07
263	2e-07
263	2.00747079332526e-07
263	1.73327958395085e-07
263	1.57223529667954e-07
263	1.84898625701011e-08
263	2.12311122203687e-09
263	3.18198051533946e-09
268	1.48231765320393e-06
268	7.20607844311456e-07
268	7.39594502804044e-07
268	1.08085662212786e-06
268	1.14904851942814e-06
268	7.54624356882283e-07
268	7.26340085634822e-07
268	7.68200807081065e-07
270	2.7175823642072e-06
270	1.31490175334202e-06
270	1.39754248593737e-06
270	1.1e-06
270	1.37353264806465e-06
270	1.6984889776295e-06
268	9.14264149784608e-08
263	1.77474805546424e-08
258	8.93054107934991e-09
258	9.10754660836166e-09
258	8.61115385028189e-09
258	8.21552015954747e-09
254	3.42783952115202e-09
254	4.43217947090804e-09
254	4.27819222130593e-09
254	2.29304212061945e-08
252	1.79676483555316e-09
266	6.10352285325367e-08
268	1.06747476075349e-07
268	1.57799931985957e-07
268	1.24987599805802e-07
263.7	8.15089431329857e-08
263.3	1.28688558328577e-07
263.3	7.80065473587219e-08
263.2	9.26988682599067e-08
263.5	6.02041607073247e-08
263.4	8.92548933148125e-08
263.7	1.00729017990378e-07
263.7	9.82126442227417e-08
267.8	3.76800973210537e-07
242.5	2.39063234868289e-09
243.1	3.66771753502906e-09
252.6	2.74565508220058e-08
252.9	2.56725751378005e-08
263	3.97442313758805e-07
253	2.62765481839401e-08
243	4.14258373482058e-09
269	1.559215210648e-07
269	2.01931150231462e-07
269	2.13433557523128e-07
269	1.89150697685167e-07
269	2.00653104976833e-07
243	7.86885336141441e-09
243	5.50128482843335e-09
243	3.46868996047513e-09
243	5.22070658372549e-09
243	4.29615435900255e-09
243	5.77180485469413e-09
243	5.75708481949459e-09
243	4.71111740851646e-09
263.4	6.79100629275005e-08
263.4	1.59856257870324e-07
263.4	8.28842020910065e-08
263.4	1.17374270238036e-07
263.4	1.03952916374761e-07
263.4	1.24119845180674e-07
263.4	1.46417554886253e-07
263.4	1.35206211329166e-07
263.4	1.50219670518361e-07
263.4	8.08692544937972e-08
263.4	1.34316645173799e-07
263.4	1.21575475608014e-07
263.4	9.55594564556735e-08
263.4	1.20232343053094e-07
263.4	1.31613593873594e-07
263.4	1.41448870691411e-07
263.4	1.23645056512584e-07
263.4	9.20983270724242e-08
263.4	9.20983270724242e-08
263.4	9.20983270724242e-08
263.4	9.20983270724242e-08
263.4	9.20983270724242e-08
263.4	9.20983270724242e-08
263.4	9.20983270724242e-08
263.4	9.20983270724242e-08
263.4	9.20983270724242e-08
263.4	9.20983270724242e-08
263.4	9.20983270724242e-08
263.4	9.20983270724242e-08
263.4	9.20983270724242e-08
263.4	9.20983270724242e-08
263.4	9.20983270724242e-08
263.4	9.20983270724242e-08
263.4	9.20983270724242e-08
263.4	9.20983270724242e-08
263.4	9.20983270724242e-08
263.4	9.20983270724242e-08
263.4	9.20983270724242e-08
263.4	9.20983270724242e-08
263.4	9.20983270724242e-08
263.4	9.20983270724242e-08
263.4	9.20983270724242e-08
263.4	9.20983270724242e-08
263.4	9.20983270724242e-08
263.4	9.20983270724242e-08
263.4	9.20983270724242e-08
263.4	9.20983270724242e-08
263.4	9.20983270724242e-08
263.4	9.20983270724242e-08
263.4	9.20983270724242e-08
263.4	9.20983270724242e-08
263.4	9.20983270724242e-08
263.4	9.20983270724242e-08
263.4	9.20983270724242e-08
263.4	9.20983270724242e-08
263.4	9.20983270724242e-08
263.4	9.20983270724242e-08
263.4	9.20983270724242e-08
263.4	9.20983270724242e-08
263.4	9.20983270724242e-08
263.4	9.20983270724242e-08
263.4	9.20983270724242e-08
263.4	9.20983270724242e-08
263.4	9.20983270724242e-08
263.4	9.20983270724242e-08
263.4	9.20983270724242e-08

## Sheet: Extended_Data_Fig6d_model
Temperature	Norm_rate_modelled_median
180	5.37E-16
180.093	5.54E-16
180.186	5.71E-16
180.279	5.89E-16
180.372	6.08E-16
180.465	6.27E-16
180.559	6.46E-16
180.652	6.67E-16
180.745	6.88E-16
180.838	7.09E-16
180.931	7.31E-16
181.024	7.54E-16
181.117	7.78E-16
181.21	8.02E-16
181.303	8.27E-16
181.396	8.53E-16
181.489	8.79E-16
181.583	9.06E-16
181.676	9.35E-16
181.769	9.63E-16
181.862	9.93E-16
181.955	1.02E-15
182.048	1.06E-15
182.141	1.09E-15
182.234	1.12E-15
182.327	1.16E-15
182.42	1.19E-15
182.514	1.23E-15
182.607	1.27E-15
182.7	1.31E-15
182.793	1.35E-15
182.886	1.39E-15
182.979	1.43E-15
183.072	1.47E-15
183.165	1.52E-15
183.258	1.56E-15
183.351	1.61E-15
183.444	1.66E-15
183.538	1.71E-15
183.631	1.76E-15
183.724	1.82E-15
183.817	1.87E-15
183.91	1.93E-15
184.003	1.99E-15
184.096	2.05E-15
184.189	2.11E-15
184.282	2.17E-15
184.375	2.24E-15
184.468	2.30E-15
184.562	2.37E-15
184.655	2.44E-15
184.748	2.52E-15
184.841	2.59E-15
184.934	2.67E-15
185.027	2.75E-15
185.12	2.83E-15
185.213	2.92E-15
185.306	3.00E-15
185.399	3.09E-15
185.492	3.18E-15
185.586	3.28E-15
185.679	3.38E-15
185.772	3.48E-15
185.865	3.58E-15
185.958	3.69E-15
186.051	3.79E-15
186.144	3.91E-15
186.237	4.02E-15
186.33	4.14E-15
186.423	4.26E-15
186.517	4.39E-15
186.61	4.52E-15
186.703	4.65E-15
186.796	4.78E-15
186.889	4.92E-15
186.982	5.07E-15
187.075	5.22E-15
187.168	5.37E-15
187.261	5.53E-15
187.354	5.69E-15
187.447	5.85E-15
187.541	6.02E-15
187.634	6.20E-15
187.727	6.38E-15
187.82	6.56E-15
187.913	6.75E-15
188.006	6.95E-15
188.099	7.15E-15
188.192	7.36E-15
188.285	7.57E-15
188.378	7.79E-15
188.471	8.01E-15
188.565	8.24E-15
188.658	8.48E-15
188.751	8.72E-15
188.844	8.97E-15
188.937	9.23E-15
189.03	9.49E-15
189.123	9.76E-15
189.216	1.00E-14
189.309	1.03E-14
189.402	1.06E-14
189.495	1.09E-14
189.589	1.12E-14
189.682	1.16E-14
189.775	1.19E-14
189.868	1.22E-14
189.961	1.26E-14
190.054	1.29E-14
190.147	1.33E-14
190.24	1.37E-14
190.333	1.40E-14
190.426	1.44E-14
190.52	1.49E-14
190.613	1.53E-14
190.706	1.57E-14
190.799	1.61E-14
190.892	1.66E-14
190.985	1.71E-14
191.078	1.75E-14
191.171	1.80E-14
191.264	1.85E-14
191.357	1.90E-14
191.45	1.96E-14
191.544	2.01E-14
191.637	2.07E-14
191.73	2.13E-14
191.823	2.18E-14
191.916	2.25E-14
192.009	2.31E-14
192.102	2.37E-14
192.195	2.44E-14
192.288	2.50E-14
192.381	2.57E-14
192.474	2.64E-14
192.568	2.72E-14
192.661	2.79E-14
192.754	2.87E-14
192.847	2.95E-14
192.94	3.03E-14
193.033	3.11E-14
193.126	3.20E-14
193.219	3.28E-14
193.312	3.37E-14
193.405	3.47E-14
193.498	3.56E-14
193.592	3.66E-14
193.685	3.76E-14
193.778	3.86E-14
193.871	3.97E-14
193.964	4.07E-14
194.057	4.18E-14
194.15	4.30E-14
194.243	4.41E-14
194.336	4.53E-14
194.429	4.66E-14
194.523	4.78E-14
194.616	4.91E-14
194.709	5.04E-14
194.802	5.18E-14
194.895	5.32E-14
194.988	5.46E-14
195.081	5.61E-14
195.174	5.76E-14
195.267	5.91E-14
195.36	6.07E-14
195.453	6.23E-14
195.547	6.40E-14
195.64	6.57E-14
195.733	6.74E-14
195.826	6.92E-14
195.919	7.11E-14
196.012	7.30E-14
196.105	7.49E-14
196.198	7.69E-14
196.291	7.89E-14
196.384	8.10E-14
196.477	8.32E-14
196.571	8.54E-14
196.664	8.76E-14
196.757	8.99E-14
196.85	9.23E-14
196.943	9.47E-14
197.036	9.72E-14
197.129	9.98E-14
197.222	1.02E-13
197.315	1.05E-13
197.408	1.08E-13
197.502	1.11E-13
197.595	1.14E-13
197.688	1.17E-13
197.781	1.20E-13
197.874	1.23E-13
197.967	1.26E-13
198.06	1.29E-13
198.153	1.33E-13
198.246	1.36E-13
198.339	1.39E-13
198.432	1.43E-13
198.526	1.47E-13
198.619	1.51E-13
198.712	1.55E-13
198.805	1.59E-13
198.898	1.63E-13
198.991	1.67E-13
199.084	1.71E-13
199.177	1.75E-13
199.27	1.80E-13
199.363	1.85E-13
199.456	1.89E-13
199.55	1.94E-13
199.643	1.99E-13
199.736	2.04E-13
199.829	2.10E-13
199.922	2.15E-13
200.015	2.20E-13
200.108	2.26E-13
200.201	2.32E-13
200.294	2.38E-13
200.387	2.44E-13
200.48	2.50E-13
200.574	2.56E-13
200.667	2.63E-13
200.76	2.69E-13
200.853	2.76E-13
200.946	2.83E-13
201.039	2.90E-13
201.132	2.98E-13
201.225	3.05E-13
201.318	3.13E-13
201.411	3.21E-13
201.505	3.29E-13
201.598	3.37E-13
201.691	3.45E-13
201.784	3.54E-13
201.877	3.63E-13
201.97	3.72E-13
202.063	3.81E-13
202.156	3.91E-13
202.249	4.01E-13
202.342	4.11E-13
202.435	4.21E-13
202.529	4.31E-13
202.622	4.42E-13
202.715	4.53E-13
202.808	4.64E-13
202.901	4.76E-13
202.994	4.88E-13
203.087	5.00E-13
203.18	5.12E-13
203.273	5.25E-13
203.366	5.38E-13
203.459	5.51E-13
203.553	5.64E-13
203.646	5.78E-13
203.739	5.93E-13
203.832	6.07E-13
203.925	6.22E-13
204.018	6.37E-13
204.111	6.53E-13
204.204	6.69E-13
204.297	6.85E-13
204.39	7.02E-13
204.483	7.19E-13
204.577	7.37E-13
204.67	7.54E-13
204.763	7.73E-13
204.856	7.92E-13
204.949	8.11E-13
205.042	8.31E-13
205.135	8.51E-13
205.228	8.71E-13
205.321	8.92E-13
205.414	9.14E-13
205.508	9.36E-13
205.601	9.59E-13
205.694	9.82E-13
205.787	1.01E-12
205.88	1.03E-12
205.973	1.05E-12
206.066	1.08E-12
206.159	1.11E-12
206.252	1.13E-12
206.345	1.16E-12
206.438	1.19E-12
206.532	1.22E-12
206.625	1.24E-12
206.718	1.27E-12
206.811	1.30E-12
206.904	1.34E-12
206.997	1.37E-12
207.09	1.40E-12
207.183	1.43E-12
207.276	1.47E-12
207.369	1.50E-12
207.462	1.54E-12
207.556	1.57E-12
207.649	1.61E-12
207.742	1.65E-12
207.835	1.69E-12
207.928	1.73E-12
208.021	1.77E-12
208.114	1.81E-12
208.207	1.85E-12
208.3	1.90E-12
208.393	1.94E-12
208.486	1.99E-12
208.58	2.03E-12
208.673	2.08E-12
208.766	2.13E-12
208.859	2.18E-12
208.952	2.23E-12
209.045	2.28E-12
209.138	2.34E-12
209.231	2.39E-12
209.324	2.45E-12
209.417	2.50E-12
209.511	2.56E-12
209.604	2.62E-12
209.697	2.68E-12
209.79	2.74E-12
209.883	2.81E-12
209.976	2.87E-12
210.069	2.94E-12
210.162	3.01E-12
210.255	3.07E-12
210.348	3.15E-12
210.441	3.22E-12
210.535	3.29E-12
210.628	3.37E-12
210.721	3.45E-12
210.814	3.52E-12
210.907	3.61E-12
211	3.69E-12
211.093	3.77E-12
211.186	3.86E-12
211.279	3.95E-12
211.372	4.04E-12
211.465	4.13E-12
211.559	4.22E-12
211.652	4.32E-12
211.745	4.42E-12
211.838	4.52E-12
211.931	4.62E-12
212.024	4.72E-12
212.117	4.83E-12
212.21	4.94E-12
212.303	5.05E-12
212.396	5.17E-12
212.489	5.28E-12
212.583	5.40E-12
212.676	5.52E-12
212.769	5.65E-12
212.862	5.78E-12
212.955	5.91E-12
213.048	6.04E-12
213.141	6.17E-12
213.234	6.31E-12
213.327	6.45E-12
213.42	6.60E-12
213.514	6.75E-12
213.607	6.90E-12
213.7	7.05E-12
213.793	7.21E-12
213.886	7.37E-12
213.979	7.53E-12
214.072	7.70E-12
214.165	7.87E-12
214.258	8.05E-12
214.351	8.22E-12
214.444	8.41E-12
214.538	8.59E-12
214.631	8.78E-12
214.724	8.98E-12
214.817	9.18E-12
214.91	9.38E-12
215.003	9.58E-12
215.096	9.80E-12
215.189	1.00E-11
215.282	1.02E-11
215.375	1.05E-11
215.468	1.07E-11
215.562	1.09E-11
215.655	1.12E-11
215.748	1.14E-11
215.841	1.17E-11
215.934	1.19E-11
216.027	1.22E-11
216.12	1.24E-11
216.213	1.27E-11
216.306	1.30E-11
216.399	1.33E-11
216.492	1.36E-11
216.586	1.38E-11
216.679	1.41E-11
216.772	1.45E-11
216.865	1.48E-11
216.958	1.51E-11
217.051	1.54E-11
217.144	1.57E-11
217.237	1.61E-11
217.33	1.64E-11
217.423	1.68E-11
217.517	1.71E-11
217.61	1.75E-11
217.703	1.79E-11
217.796	1.83E-11
217.889	1.87E-11
217.982	1.91E-11
218.075	1.95E-11
218.168	1.99E-11
218.261	2.03E-11
218.354	2.08E-11
218.447	2.12E-11
218.541	2.17E-11
218.634	2.21E-11
218.727	2.26E-11
218.82	2.31E-11
218.913	2.36E-11
219.006	2.41E-11
219.099	2.46E-11
219.192	2.51E-11
219.285	2.56E-11
219.378	2.62E-11
219.471	2.67E-11
219.565	2.73E-11
219.658	2.79E-11
219.751	2.84E-11
219.844	2.90E-11
219.937	2.97E-11
220.03	3.03E-11
220.123	3.09E-11
220.216	3.16E-11
220.309	3.22E-11
220.402	3.29E-11
220.495	3.36E-11
220.589	3.43E-11
220.682	3.50E-11
220.775	3.57E-11
220.868	3.65E-11
220.961	3.72E-11
221.054	3.80E-11
221.147	3.88E-11
221.24	3.96E-11
221.333	4.04E-11
221.426	4.13E-11
221.52	4.21E-11
221.613	4.30E-11
221.706	4.39E-11
221.799	4.48E-11
221.892	4.57E-11
221.985	4.67E-11
222.078	4.77E-11
222.171	4.86E-11
222.264	4.96E-11
222.357	5.07E-11
222.45	5.17E-11
222.544	5.28E-11
222.637	5.39E-11
222.73	5.50E-11
222.823	5.61E-11
222.916	5.72E-11
223.009	5.84E-11
223.102	5.96E-11
223.195	6.08E-11
223.288	6.21E-11
223.381	6.33E-11
223.474	6.46E-11
223.568	6.59E-11
223.661	6.73E-11
223.754	6.87E-11
223.847	7.01E-11
223.94	7.15E-11
224.033	7.29E-11
224.126	7.44E-11
224.219	7.59E-11
224.312	7.74E-11
224.405	7.90E-11
224.498	8.06E-11
224.592	8.22E-11
224.685	8.39E-11
224.778	8.56E-11
224.871	8.73E-11
224.964	8.91E-11
225.057	9.09E-11
225.15	9.27E-11
225.243	9.45E-11
225.336	9.64E-11
225.429	9.84E-11
225.523	1.00E-10
225.616	1.02E-10
225.709	1.04E-10
225.802	1.06E-10
225.895	1.09E-10
225.988	1.11E-10
226.081	1.13E-10
226.174	1.15E-10
226.267	1.18E-10
226.36	1.20E-10
226.453	1.22E-10
226.547	1.25E-10
226.64	1.27E-10
226.733	1.30E-10
226.826	1.32E-10
226.919	1.35E-10
227.012	1.37E-10
227.105	1.40E-10
227.198	1.43E-10
227.291	1.46E-10
227.384	1.49E-10
227.477	1.52E-10
227.571	1.55E-10
227.664	1.58E-10
227.757	1.61E-10
227.85	1.64E-10
227.943	1.67E-10
228.036	1.70E-10
228.129	1.74E-10
228.222	1.77E-10
228.315	1.80E-10
228.408	1.84E-10
228.502	1.88E-10
228.595	1.91E-10
228.688	1.95E-10
228.781	1.99E-10
228.874	2.03E-10
228.967	2.07E-10
229.06	2.11E-10
229.153	2.15E-10
229.246	2.19E-10
229.339	2.23E-10
229.432	2.27E-10
229.526	2.32E-10
229.619	2.36E-10
229.712	2.41E-10
229.805	2.45E-10
229.898	2.50E-10
229.991	2.55E-10
230.084	2.60E-10
230.177	2.65E-10
230.27	2.70E-10
230.363	2.75E-10
230.456	2.80E-10
230.55	2.86E-10
230.643	2.91E-10
230.736	2.97E-10
230.829	3.02E-10
230.922	3.08E-10
231.015	3.14E-10
231.108	3.20E-10
231.201	3.26E-10
231.294	3.32E-10
231.387	3.39E-10
231.48	3.45E-10
231.574	3.52E-10
231.667	3.58E-10
231.76	3.65E-10
231.853	3.72E-10
231.946	3.79E-10
232.039	3.86E-10
232.132	3.94E-10
232.225	4.01E-10
232.318	4.09E-10
232.411	4.16E-10
232.505	4.24E-10
232.598	4.32E-10
232.691	4.40E-10
232.784	4.48E-10
232.877	4.57E-10
232.97	4.65E-10
233.063	4.74E-10
233.156	4.83E-10
233.249	4.92E-10
233.342	5.01E-10
233.435	5.11E-10
233.529	5.20E-10
233.622	5.30E-10
233.715	5.40E-10
233.808	5.50E-10
233.901	5.60E-10
233.994	5.70E-10
234.087	5.81E-10
234.18	5.92E-10
234.273	6.03E-10
234.366	6.14E-10
234.459	6.25E-10
234.553	6.37E-10
234.646	6.49E-10
234.739	6.60E-10
234.832	6.73E-10
234.925	6.85E-10
235.018	6.98E-10
235.111	7.11E-10
235.204	7.24E-10
235.297	7.37E-10
235.39	7.50E-10
235.483	7.64E-10
235.577	7.78E-10
235.67	7.92E-10
235.763	8.07E-10
235.856	8.22E-10
235.949	8.37E-10
236.042	8.52E-10
236.135	8.68E-10
236.228	8.83E-10
236.321	8.99E-10
236.414	9.16E-10
236.508	9.32E-10
236.601	9.49E-10
236.694	9.67E-10
236.787	9.84E-10
236.88	1.00E-09
236.973	1.02E-09
237.066	1.04E-09
237.159	1.06E-09
237.252	1.08E-09
237.345	1.10E-09
237.438	1.12E-09
237.532	1.14E-09
237.625	1.16E-09
237.718	1.18E-09
237.811	1.20E-09
237.904	1.22E-09
237.997	1.24E-09
238.09	1.26E-09
238.183	1.29E-09
238.276	1.31E-09
238.369	1.33E-09
238.462	1.36E-09
238.556	1.38E-09
238.649	1.41E-09
238.742	1.43E-09
238.835	1.46E-09
238.928	1.48E-09
239.021	1.51E-09
239.114	1.54E-09
239.207	1.56E-09
239.3	1.59E-09
239.393	1.62E-09
239.486	1.65E-09
239.58	1.68E-09
239.673	1.71E-09
239.766	1.74E-09
239.859	1.77E-09
239.952	1.80E-09
240.045	1.83E-09
240.138	1.86E-09
240.231	1.90E-09
240.324	1.93E-09
240.417	1.96E-09
240.511	2.00E-09
240.604	2.03E-09
240.697	2.07E-09
240.79	2.10E-09
240.883	2.14E-09
240.976	2.18E-09
241.069	2.22E-09
241.162	2.26E-09
241.255	2.30E-09
241.348	2.34E-09
241.441	2.38E-09
241.535	2.42E-09
241.628	2.46E-09
241.721	2.50E-09
241.814	2.55E-09
241.907	2.59E-09
242	2.63E-09
242.093	2.68E-09
242.186	2.73E-09
242.279	2.77E-09
242.372	2.82E-09
242.465	2.87E-09
242.559	2.92E-09
242.652	2.97E-09
242.745	3.02E-09
242.838	3.07E-09
242.931	3.13E-09
243.024	3.18E-09
243.117	3.24E-09
243.21	3.29E-09
243.303	3.35E-09
243.396	3.41E-09
243.489	3.46E-09
243.583	3.52E-09
243.676	3.58E-09
243.769	3.65E-09
243.862	3.71E-09
243.955	3.77E-09
244.048	3.84E-09
244.141	3.90E-09
244.234	3.97E-09
244.327	4.03E-09
244.42	4.10E-09
244.514	4.17E-09
244.607	4.24E-09
244.7	4.32E-09
244.793	4.39E-09
244.886	4.46E-09
244.979	4.54E-09
245.072	4.62E-09
245.165	4.69E-09
245.258	4.77E-09
245.351	4.85E-09
245.444	4.94E-09
245.538	5.02E-09
245.631	5.10E-09
245.724	5.19E-09
245.817	5.28E-09
245.91	5.37E-09
246.003	5.46E-09
246.096	5.55E-09
246.189	5.64E-09
246.282	5.73E-09
246.375	5.83E-09
246.468	5.93E-09
246.562	6.03E-09
246.655	6.13E-09
246.748	6.23E-09
246.841	6.33E-09
246.934	6.44E-09
247.027	6.55E-09
247.12	6.66E-09
247.213	6.77E-09
247.306	6.88E-09
247.399	6.99E-09
247.492	7.11E-09
247.586	7.23E-09
247.679	7.35E-09
247.772	7.47E-09
247.865	7.59E-09
247.958	7.72E-09
248.051	7.85E-09
248.144	7.98E-09
248.237	8.11E-09
248.33	8.24E-09
248.423	8.38E-09
248.517	8.51E-09
248.61	8.65E-09
248.703	8.80E-09
248.796	8.94E-09
248.889	9.09E-09
248.982	9.24E-09
249.075	9.39E-09
249.168	9.54E-09
249.261	9.70E-09
249.354	9.86E-09
249.447	1.00E-08
249.541	1.02E-08
249.634	1.03E-08
249.727	1.05E-08
249.82	1.07E-08
249.913	1.09E-08
250.006	1.10E-08
250.099	1.12E-08
250.192	1.14E-08
250.285	1.16E-08
250.378	1.18E-08
250.471	1.20E-08
250.565	1.22E-08
250.658	1.24E-08
250.751	1.26E-08
250.844	1.28E-08
250.937	1.30E-08
251.03	1.32E-08
251.123	1.34E-08
251.216	1.36E-08
251.309	1.38E-08
251.402	1.40E-08
251.495	1.43E-08
251.589	1.45E-08
251.682	1.47E-08
251.775	1.50E-08
251.868	1.52E-08
251.961	1.54E-08
252.054	1.57E-08
252.147	1.59E-08
252.24	1.62E-08
252.333	1.65E-08
252.426	1.67E-08
252.52	1.70E-08
252.613	1.73E-08
252.706	1.75E-08
252.799	1.78E-08
252.892	1.81E-08
252.985	1.84E-08
253.078	1.87E-08
253.171	1.90E-08
253.264	1.93E-08
253.357	1.96E-08
253.45	1.99E-08
253.544	2.02E-08
253.637	2.05E-08
253.73	2.08E-08
253.823	2.12E-08
253.916	2.15E-08
254.009	2.18E-08
254.102	2.22E-08
254.195	2.25E-08
254.288	2.29E-08
254.381	2.32E-08
254.474	2.36E-08
254.568	2.40E-08
254.661	2.44E-08
254.754	2.47E-08
254.847	2.51E-08
254.94	2.55E-08
255.033	2.59E-08
255.126	2.63E-08
255.219	2.67E-08
255.312	2.71E-08
255.405	2.76E-08
255.498	2.80E-08
255.592	2.84E-08
255.685	2.89E-08
255.778	2.93E-08
255.871	2.98E-08
255.964	3.02E-08
256.057	3.07E-08
256.15	3.12E-08
256.243	3.17E-08
256.336	3.22E-08
256.429	3.26E-08
256.523	3.32E-08
256.616	3.37E-08
256.709	3.42E-08
256.802	3.47E-08
256.895	3.52E-08
256.988	3.58E-08
257.081	3.63E-08
257.174	3.69E-08
257.267	3.75E-08
257.36	3.80E-08
257.453	3.86E-08
257.547	3.92E-08
257.64	3.98E-08
257.733	4.04E-08
257.826	4.10E-08
257.919	4.17E-08
258.012	4.23E-08
258.105	4.29E-08
258.198	4.36E-08
258.291	4.43E-08
258.384	4.49E-08
258.477	4.56E-08
258.571	4.63E-08
258.664	4.70E-08
258.757	4.77E-08
258.85	4.84E-08
258.943	4.92E-08
259.036	4.99E-08
259.129	5.07E-08
259.222	5.14E-08
259.315	5.22E-08
259.408	5.30E-08
259.502	5.38E-08
259.595	5.46E-08
259.688	5.54E-08
259.781	5.63E-08
259.874	5.71E-08
259.967	5.80E-08
260.06	5.89E-08
260.153	5.97E-08
260.246	6.06E-08
260.339	6.15E-08
260.432	6.25E-08
260.526	6.34E-08
260.619	6.43E-08
260.712	6.53E-08
260.805	6.63E-08
260.898	6.73E-08
260.991	6.83E-08
261.084	6.93E-08
261.177	7.03E-08
261.27	7.14E-08
261.363	7.24E-08
261.456	7.35E-08
261.55	7.46E-08
261.643	7.57E-08
261.736	7.68E-08
261.829	7.80E-08
261.922	7.91E-08
262.015	8.03E-08
262.108	8.15E-08
262.201	8.27E-08
262.294	8.39E-08
262.387	8.51E-08
262.48	8.64E-08
262.574	8.77E-08
262.667	8.90E-08
262.76	9.03E-08
262.853	9.16E-08
262.946	9.29E-08
263.039	9.43E-08
263.132	9.57E-08
263.225	9.71E-08
263.318	9.85E-08
263.411	9.99E-08
263.505	1.01E-07
263.598	1.03E-07
263.691	1.04E-07
263.784	1.06E-07
263.877	1.07E-07
263.97	1.09E-07
264.063	1.11E-07
264.156	1.12E-07
264.249	1.14E-07
264.342	1.16E-07
264.435	1.17E-07
264.529	1.19E-07
264.622	1.21E-07
264.715	1.22E-07
264.808	1.24E-07
264.901	1.26E-07
264.994	1.28E-07
265.087	1.30E-07
265.18	1.31E-07
265.273	1.33E-07
265.366	1.35E-07
265.459	1.37E-07
265.553	1.39E-07
265.646	1.41E-07
265.739	1.43E-07
265.832	1.45E-07
265.925	1.47E-07
266.018	1.50E-07
266.111	1.52E-07
266.204	1.54E-07
266.297	1.56E-07
266.39	1.58E-07
266.483	1.61E-07
266.577	1.63E-07
266.67	1.65E-07
266.763	1.67E-07
266.856	1.70E-07
266.949	1.72E-07
267.042	1.75E-07
267.135	1.77E-07
267.228	1.80E-07
267.321	1.82E-07
267.414	1.85E-07
267.508	1.88E-07
267.601	1.90E-07
267.694	1.93E-07
267.787	1.96E-07
267.88	1.98E-07
267.973	2.01E-07
268.066	2.04E-07
268.159	2.07E-07
268.252	2.10E-07
268.345	2.13E-07
268.438	2.16E-07
268.532	2.19E-07
268.625	2.22E-07
268.718	2.25E-07
268.811	2.28E-07
268.904	2.31E-07
268.997	2.35E-07
269.09	2.38E-07
269.183	2.41E-07
269.276	2.45E-07
269.369	2.48E-07
269.462	2.51E-07
269.556	2.55E-07
269.649	2.59E-07
269.742	2.62E-07
269.835	2.66E-07
269.928	2.70E-07
270.021	2.73E-07
270.114	2.77E-07
270.207	2.81E-07
270.3	2.85E-07
270.393	2.89E-07
270.486	2.93E-07
270.58	2.97E-07
270.673	3.01E-07
270.766	3.05E-07
270.859	3.09E-07
270.952	3.14E-07
271.045	3.18E-07
271.138	3.22E-07
271.231	3.27E-07
271.324	3.31E-07
271.417	3.36E-07
271.511	3.41E-07
271.604	3.45E-07
271.697	3.50E-07
271.79	3.55E-07
271.883	3.60E-07
271.976	3.65E-07
272.069	3.70E-07
272.162	3.75E-07
272.255	3.80E-07
272.348	3.85E-07
272.441	3.90E-07
272.535	3.96E-07
272.628	4.01E-07
272.721	4.06E-07
272.814	4.12E-07
272.907	4.18E-07
273	4.23E-07
