# Supplementary material for: Flow laws for ice constrained by 70 years of laboratory experiments
Source: Nat Geosci. 2025 Mar 28;18(4):296–304. doi: 10.1038/s41561-025-01661-z (PMC11981940; doi:10.1038/s41561-025-01661-z)
Supplement: Supplementary file 14 — Statistical source data. [file 41561_2025_1661_MOESM14_ESM.xlsx]

## Sheet: Extended_data_Fig7a_measurement
Temperature	Strain_rate_Morgan
241.083	2.89E-11
253.033	1.82E-10
256.063	2.38E-10
263.076	8.57E-10
267.991	1.37E-09
271.197	2.94E-09
272.109	4.42E-09
272.567	4.92E-09
272.829	6.52E-09
273.027	7.50E-09
272.961	8.50E-09
272.961	2.45E-08
273.027	3.98E-08

## Sheet: Extended_data_Fig7a_2C_model
Temperature	Strain_rate_modelled_two_component
173.15	3.36E-16
173.25	3.45E-16
173.35	3.54E-16
173.45	3.63E-16
173.55	3.72E-16
173.65	3.82E-16
173.75	3.91E-16
173.85	4.01E-16
173.95	4.12E-16
174.05	4.22E-16
174.15	4.33E-16
174.25	4.44E-16
174.35	4.55E-16
174.45	4.67E-16
174.55	4.79E-16
174.65	4.91E-16
174.75	5.03E-16
174.85	5.16E-16
174.95	5.29E-16
175.05	5.42E-16
175.15	5.56E-16
175.25	5.70E-16
175.35	5.85E-16
175.45	5.99E-16
175.55	6.14E-16
175.65	6.30E-16
175.75	6.46E-16
175.85	6.62E-16
175.95	6.78E-16
176.05	6.95E-16
176.15	7.13E-16
176.25	7.30E-16
176.35	7.48E-16
176.45	7.67E-16
176.55	7.86E-16
176.65	8.06E-16
176.75	8.26E-16
176.85	8.46E-16
176.95	8.67E-16
177.05	8.88E-16
177.15	9.10E-16
177.25	9.33E-16
177.35	9.56E-16
177.45	9.79E-16
177.55	1.00E-15
177.65	1.03E-15
177.75	1.05E-15
177.85	1.08E-15
177.95	1.11E-15
178.05	1.13E-15
178.15	1.16E-15
178.25	1.19E-15
178.35	1.22E-15
178.45	1.25E-15
178.55	1.28E-15
178.65	1.31E-15
178.75	1.34E-15
178.85	1.37E-15
178.95	1.41E-15
179.05	1.44E-15
179.15	1.47E-15
179.25	1.51E-15
179.35	1.55E-15
179.45	1.58E-15
179.55	1.62E-15
179.65	1.66E-15
179.75	1.70E-15
179.85	1.74E-15
179.95	1.78E-15
180.05	1.82E-15
180.15	1.87E-15
180.25	1.91E-15
180.35	1.96E-15
180.45	2.00E-15
180.55	2.05E-15
180.65	2.10E-15
180.75	2.15E-15
180.85	2.20E-15
180.95	2.25E-15
181.05	2.31E-15
181.15	2.36E-15
181.25	2.42E-15
181.35	2.47E-15
181.45	2.53E-15
181.55	2.59E-15
181.65	2.65E-15
181.75	2.71E-15
181.85	2.78E-15
181.95	2.84E-15
182.05	2.91E-15
182.15	2.98E-15
182.25	3.05E-15
182.35	3.12E-15
182.45	3.19E-15
182.55	3.26E-15
182.65	3.34E-15
182.75	3.42E-15
182.85	3.50E-15
182.95	3.58E-15
183.05	3.66E-15
183.15	3.74E-15
183.25	3.83E-15
183.35	3.92E-15
183.45	4.01E-15
183.55	4.10E-15
183.65	4.19E-15
183.75	4.29E-15
183.85	4.39E-15
183.95	4.49E-15
184.05	4.59E-15
184.15	4.70E-15
184.25	4.80E-15
184.35	4.91E-15
184.45	5.02E-15
184.55	5.14E-15
184.65	5.25E-15
184.75	5.37E-15
184.85	5.50E-15
184.95	5.62E-15
185.05	5.75E-15
185.15	5.88E-15
185.25	6.01E-15
185.35	6.14E-15
185.45	6.28E-15
185.55	6.42E-15
185.65	6.57E-15
185.75	6.72E-15
185.85	6.87E-15
185.95	7.02E-15
186.05	7.18E-15
186.15	7.34E-15
186.25	7.50E-15
186.35	7.67E-15
186.45	7.84E-15
186.55	8.01E-15
186.65	8.19E-15
186.75	8.37E-15
186.85	8.56E-15
186.95	8.75E-15
187.05	8.94E-15
187.15	9.14E-15
187.25	9.34E-15
187.35	9.55E-15
187.45	9.76E-15
187.55	9.97E-15
187.65	1.02E-14
187.75	1.04E-14
187.85	1.06E-14
187.95	1.09E-14
188.05	1.11E-14
188.15	1.14E-14
188.25	1.16E-14
188.35	1.19E-14
188.45	1.21E-14
188.55	1.24E-14
188.65	1.26E-14
188.75	1.29E-14
188.85	1.32E-14
188.95	1.35E-14
189.05	1.38E-14
189.15	1.41E-14
189.25	1.44E-14
189.35	1.47E-14
189.45	1.50E-14
189.55	1.53E-14
189.65	1.57E-14
189.75	1.60E-14
189.85	1.63E-14
189.95	1.67E-14
190.05	1.71E-14
190.15	1.74E-14
190.25	1.78E-14
190.35	1.82E-14
190.45	1.86E-14
190.55	1.90E-14
190.65	1.94E-14
190.75	1.98E-14
190.85	2.02E-14
190.95	2.06E-14
191.05	2.11E-14
191.15	2.15E-14
191.25	2.20E-14
191.35	2.24E-14
191.45	2.29E-14
191.55	2.34E-14
191.65	2.39E-14
191.75	2.44E-14
191.85	2.49E-14
191.95	2.54E-14
192.05	2.59E-14
192.15	2.65E-14
192.25	2.70E-14
192.35	2.76E-14
192.45	2.82E-14
192.55	2.88E-14
192.65	2.94E-14
192.75	3.00E-14
192.85	3.06E-14
192.95	3.12E-14
193.05	3.19E-14
193.15	3.25E-14
193.25	3.32E-14
193.35	3.39E-14
193.45	3.46E-14
193.55	3.53E-14
193.65	3.60E-14
193.75	3.68E-14
193.85	3.75E-14
193.95	3.83E-14
194.05	3.91E-14
194.15	3.99E-14
194.25	4.07E-14
194.35	4.16E-14
194.45	4.24E-14
194.55	4.33E-14
194.65	4.42E-14
194.75	4.51E-14
194.85	4.60E-14
194.95	4.69E-14
195.05	4.79E-14
195.15	4.88E-14
195.25	4.98E-14
195.35	5.08E-14
195.45	5.19E-14
195.55	5.29E-14
195.65	5.40E-14
195.75	5.51E-14
195.85	5.62E-14
195.95	5.73E-14
196.05	5.85E-14
196.15	5.96E-14
196.25	6.08E-14
196.35	6.21E-14
196.45	6.33E-14
196.55	6.46E-14
196.65	6.59E-14
196.75	6.72E-14
196.85	6.85E-14
196.95	6.99E-14
197.05	7.13E-14
197.15	7.27E-14
197.25	7.42E-14
197.35	7.56E-14
197.45	7.71E-14
197.55	7.87E-14
197.65	8.02E-14
197.75	8.18E-14
197.85	8.34E-14
197.95	8.51E-14
198.05	8.67E-14
198.15	8.84E-14
198.25	9.02E-14
198.35	9.20E-14
198.45	9.38E-14
198.55	9.56E-14
198.65	9.75E-14
198.75	9.94E-14
198.85	1.01E-13
198.95	1.03E-13
199.05	1.05E-13
199.15	1.07E-13
199.25	1.09E-13
199.35	1.12E-13
199.45	1.14E-13
199.55	1.16E-13
199.65	1.18E-13
199.75	1.21E-13
199.85	1.23E-13
199.95	1.25E-13
200.05	1.28E-13
200.15	1.30E-13
200.25	1.33E-13
200.35	1.35E-13
200.45	1.38E-13
200.55	1.40E-13
200.65	1.43E-13
200.75	1.46E-13
200.85	1.49E-13
200.95	1.52E-13
201.05	1.54E-13
201.15	1.57E-13
201.25	1.60E-13
201.35	1.63E-13
201.45	1.67E-13
201.55	1.70E-13
201.65	1.73E-13
201.75	1.76E-13
201.85	1.80E-13
201.95	1.83E-13
202.05	1.86E-13
202.15	1.90E-13
202.25	1.94E-13
202.35	1.97E-13
202.45	2.01E-13
202.55	2.05E-13
202.65	2.09E-13
202.75	2.13E-13
202.85	2.17E-13
202.95	2.21E-13
203.05	2.25E-13
203.15	2.29E-13
203.25	2.33E-13
203.35	2.38E-13
203.45	2.42E-13
203.55	2.47E-13
203.65	2.51E-13
203.75	2.56E-13
203.85	2.61E-13
203.95	2.65E-13
204.05	2.70E-13
204.15	2.75E-13
204.25	2.81E-13
204.35	2.86E-13
204.45	2.91E-13
204.55	2.96E-13
204.65	3.02E-13
204.75	3.07E-13
204.85	3.13E-13
204.95	3.19E-13
205.05	3.25E-13
205.15	3.31E-13
205.25	3.37E-13
205.35	3.43E-13
205.45	3.49E-13
205.55	3.56E-13
205.65	3.62E-13
205.75	3.69E-13
205.85	3.75E-13
205.95	3.82E-13
206.05	3.89E-13
206.15	3.96E-13
206.25	4.04E-13
206.35	4.11E-13
206.45	4.18E-13
206.55	4.26E-13
206.65	4.34E-13
206.75	4.42E-13
206.85	4.50E-13
206.95	4.58E-13
207.05	4.66E-13
207.15	4.74E-13
207.25	4.83E-13
207.35	4.92E-13
207.45	5.00E-13
207.55	5.09E-13
207.65	5.18E-13
207.75	5.28E-13
207.85	5.37E-13
207.95	5.47E-13
208.05	5.57E-13
208.15	5.67E-13
208.25	5.77E-13
208.35	5.87E-13
208.45	5.97E-13
208.55	6.08E-13
208.65	6.19E-13
208.75	6.30E-13
208.85	6.41E-13
208.95	6.52E-13
209.05	6.64E-13
209.15	6.76E-13
209.25	6.87E-13
209.35	7.00E-13
209.45	7.12E-13
209.55	7.24E-13
209.65	7.37E-13
209.75	7.50E-13
209.85	7.63E-13
209.95	7.77E-13
210.05	7.90E-13
210.15	8.04E-13
210.25	8.18E-13
210.35	8.33E-13
210.45	8.47E-13
210.55	8.62E-13
210.65	8.77E-13
210.75	8.92E-13
210.85	9.08E-13
210.95	9.24E-13
211.05	9.40E-13
211.15	9.56E-13
211.25	9.72E-13
211.35	9.89E-13
211.45	1.01E-12
211.55	1.02E-12
211.65	1.04E-12
211.75	1.06E-12
211.85	1.08E-12
211.95	1.10E-12
212.05	1.12E-12
212.15	1.13E-12
212.25	1.15E-12
212.35	1.17E-12
212.45	1.19E-12
212.55	1.21E-12
212.65	1.23E-12
212.75	1.26E-12
212.85	1.28E-12
212.95	1.30E-12
213.05	1.32E-12
213.15	1.34E-12
213.25	1.37E-12
213.35	1.39E-12
213.45	1.41E-12
213.55	1.44E-12
213.65	1.46E-12
213.75	1.49E-12
213.85	1.51E-12
213.95	1.54E-12
214.05	1.56E-12
214.15	1.59E-12
214.25	1.62E-12
214.35	1.64E-12
214.45	1.67E-12
214.55	1.70E-12
214.65	1.73E-12
214.75	1.76E-12
214.85	1.79E-12
214.95	1.82E-12
215.05	1.85E-12
215.15	1.88E-12
215.25	1.91E-12
215.35	1.94E-12
215.45	1.97E-12
215.55	2.01E-12
215.65	2.04E-12
215.75	2.07E-12
215.85	2.11E-12
215.95	2.14E-12
216.05	2.18E-12
216.15	2.21E-12
216.25	2.25E-12
216.35	2.29E-12
216.45	2.33E-12
216.55	2.36E-12
216.65	2.40E-12
216.75	2.44E-12
216.85	2.48E-12
216.95	2.52E-12
217.05	2.57E-12
217.15	2.61E-12
217.25	2.65E-12
217.35	2.69E-12
217.45	2.74E-12
217.55	2.78E-12
217.65	2.83E-12
217.75	2.87E-12
217.85	2.92E-12
217.95	2.97E-12
218.05	3.02E-12
218.15	3.07E-12
218.25	3.12E-12
218.35	3.17E-12
218.45	3.22E-12
218.55	3.27E-12
218.65	3.32E-12
218.75	3.38E-12
218.85	3.43E-12
218.95	3.49E-12
219.05	3.54E-12
219.15	3.60E-12
219.25	3.66E-12
219.35	3.72E-12
219.45	3.78E-12
219.55	3.84E-12
219.65	3.90E-12
219.75	3.96E-12
219.85	4.02E-12
219.95	4.09E-12
220.05	4.15E-12
220.15	4.22E-12
220.25	4.29E-12
220.35	4.35E-12
220.45	4.42E-12
220.55	4.49E-12
220.65	4.57E-12
220.75	4.64E-12
220.85	4.71E-12
220.95	4.79E-12
221.05	4.86E-12
221.15	4.94E-12
221.25	5.02E-12
221.35	5.10E-12
221.45	5.18E-12
221.55	5.26E-12
221.65	5.34E-12
221.75	5.43E-12
221.85	5.51E-12
221.95	5.60E-12
222.05	5.69E-12
222.15	5.77E-12
222.25	5.86E-12
222.35	5.96E-12
222.45	6.05E-12
222.55	6.14E-12
222.65	6.24E-12
222.75	6.34E-12
222.85	6.44E-12
222.95	6.54E-12
223.05	6.64E-12
223.15	6.74E-12
223.25	6.85E-12
223.35	6.95E-12
223.45	7.06E-12
223.55	7.17E-12
223.65	7.28E-12
223.75	7.39E-12
223.85	7.51E-12
223.95	7.62E-12
224.05	7.74E-12
224.15	7.86E-12
224.25	7.98E-12
224.35	8.10E-12
224.45	8.23E-12
224.55	8.35E-12
224.65	8.48E-12
224.75	8.61E-12
224.85	8.74E-12
224.95	8.88E-12
225.05	9.01E-12
225.15	9.15E-12
225.25	9.29E-12
225.35	9.43E-12
225.45	9.57E-12
225.55	9.72E-12
225.65	9.87E-12
225.75	1.00E-11
225.85	1.02E-11
225.95	1.03E-11
226.05	1.05E-11
226.15	1.06E-11
226.25	1.08E-11
226.35	1.10E-11
226.45	1.11E-11
226.55	1.13E-11
226.65	1.15E-11
226.75	1.16E-11
226.85	1.18E-11
226.95	1.20E-11
227.05	1.22E-11
227.15	1.24E-11
227.25	1.25E-11
227.35	1.27E-11
227.45	1.29E-11
227.55	1.31E-11
227.65	1.33E-11
227.75	1.35E-11
227.85	1.37E-11
227.95	1.39E-11
228.05	1.41E-11
228.15	1.43E-11
228.25	1.45E-11
228.35	1.48E-11
228.45	1.50E-11
228.55	1.52E-11
228.65	1.54E-11
228.75	1.56E-11
228.85	1.59E-11
228.95	1.61E-11
229.05	1.64E-11
229.15	1.66E-11
229.25	1.68E-11
229.35	1.71E-11
229.45	1.73E-11
229.55	1.76E-11
229.65	1.78E-11
229.75	1.81E-11
229.85	1.84E-11
229.95	1.86E-11
230.05	1.89E-11
230.15	1.92E-11
230.25	1.95E-11
230.35	1.98E-11
230.45	2.00E-11
230.55	2.03E-11
230.65	2.06E-11
230.75	2.09E-11
230.85	2.12E-11
230.95	2.15E-11
231.05	2.19E-11
231.15	2.22E-11
231.25	2.25E-11
231.35	2.28E-11
231.45	2.32E-11
231.55	2.35E-11
231.65	2.38E-11
231.75	2.42E-11
231.85	2.45E-11
231.95	2.49E-11
232.05	2.52E-11
232.15	2.56E-11
232.25	2.60E-11
232.35	2.63E-11
232.45	2.67E-11
232.55	2.71E-11
232.65	2.75E-11
232.75	2.79E-11
232.85	2.83E-11
232.95	2.87E-11
233.05	2.91E-11
233.15	2.95E-11
233.25	2.99E-11
233.35	3.03E-11
233.45	3.08E-11
233.55	3.12E-11
233.65	3.16E-11
233.75	3.21E-11
233.85	3.25E-11
233.95	3.30E-11
234.05	3.35E-11
234.15	3.39E-11
234.25	3.44E-11
234.35	3.49E-11
234.45	3.54E-11
234.55	3.59E-11
234.65	3.64E-11
234.75	3.69E-11
234.85	3.74E-11
234.95	3.80E-11
235.05	3.85E-11
235.15	3.90E-11
235.25	3.96E-11
235.35	4.01E-11
235.45	4.07E-11
235.55	4.13E-11
235.65	4.18E-11
235.75	4.24E-11
235.85	4.30E-11
235.95	4.36E-11
236.05	4.42E-11
236.15	4.48E-11
236.25	4.54E-11
236.35	4.61E-11
236.45	4.67E-11
236.55	4.74E-11
236.65	4.80E-11
236.75	4.87E-11
236.85	4.93E-11
236.95	5.00E-11
237.05	5.07E-11
237.15	5.14E-11
237.25	5.21E-11
237.35	5.28E-11
237.45	5.36E-11
237.55	5.43E-11
237.65	5.50E-11
237.75	5.58E-11
237.85	5.66E-11
237.95	5.73E-11
238.05	5.81E-11
238.15	5.89E-11
238.25	5.97E-11
238.35	6.05E-11
238.45	6.14E-11
238.55	6.22E-11
238.65	6.30E-11
238.75	6.39E-11
238.85	6.48E-11
238.95	6.56E-11
239.05	6.65E-11
239.15	6.74E-11
239.25	6.83E-11
239.35	6.93E-11
239.45	7.02E-11
239.55	7.11E-11
239.65	7.21E-11
239.75	7.31E-11
239.85	7.41E-11
239.95	7.51E-11
240.05	7.61E-11
240.15	7.71E-11
240.25	7.81E-11
240.35	7.92E-11
240.45	8.02E-11
240.55	8.13E-11
240.65	8.24E-11
240.75	8.35E-11
240.85	8.46E-11
240.95	8.57E-11
241.05	8.69E-11
241.15	8.80E-11
241.25	8.92E-11
241.35	9.04E-11
241.45	9.16E-11
241.55	9.28E-11
241.65	9.40E-11
241.75	9.53E-11
241.85	9.65E-11
241.95	9.78E-11
242.05	9.91E-11
242.15	1.00E-10
242.25	1.02E-10
242.35	1.03E-10
242.45	1.04E-10
242.55	1.06E-10
242.65	1.07E-10
242.75	1.09E-10
242.85	1.10E-10
242.95	1.11E-10
243.05	1.13E-10
243.15	1.14E-10
243.25	1.16E-10
243.35	1.17E-10
243.45	1.19E-10
243.55	1.21E-10
243.65	1.22E-10
243.75	1.24E-10
243.85	1.25E-10
243.95	1.27E-10
244.05	1.29E-10
244.15	1.30E-10
244.25	1.32E-10
244.35	1.34E-10
244.45	1.35E-10
244.55	1.37E-10
244.65	1.39E-10
244.75	1.41E-10
244.85	1.43E-10
244.95	1.44E-10
245.05	1.46E-10
245.15	1.48E-10
245.25	1.50E-10
245.35	1.52E-10
245.45	1.54E-10
245.55	1.56E-10
245.65	1.58E-10
245.75	1.60E-10
245.85	1.62E-10
245.95	1.64E-10
246.05	1.66E-10
246.15	1.68E-10
246.25	1.70E-10
246.35	1.73E-10
246.45	1.75E-10
246.55	1.77E-10
246.65	1.79E-10
246.75	1.82E-10
246.85	1.84E-10
246.95	1.86E-10
247.05	1.89E-10
247.15	1.91E-10
247.25	1.93E-10
247.35	1.96E-10
247.45	1.98E-10
247.55	2.01E-10
247.65	2.03E-10
247.75	2.06E-10
247.85	2.08E-10
247.95	2.11E-10
248.05	2.14E-10
248.15	2.16E-10
248.25	2.19E-10
248.35	2.22E-10
248.45	2.25E-10
248.55	2.28E-10
248.65	2.30E-10
248.75	2.33E-10
248.85	2.36E-10
248.95	2.39E-10
249.05	2.42E-10
249.15	2.45E-10
249.25	2.48E-10
249.35	2.51E-10
249.45	2.54E-10
249.55	2.58E-10
249.65	2.61E-10
249.75	2.64E-10
249.85	2.67E-10
249.95	2.71E-10
250.05	2.74E-10
250.15	2.77E-10
250.25	2.81E-10
250.35	2.84E-10
250.45	2.88E-10
250.55	2.91E-10
250.65	2.95E-10
250.75	2.99E-10
250.85	3.02E-10
250.95	3.06E-10
251.05	3.10E-10
251.15	3.14E-10
251.25	3.17E-10
251.35	3.21E-10
251.45	3.25E-10
251.55	3.29E-10
251.65	3.33E-10
251.75	3.37E-10
251.85	3.41E-10
251.95	3.46E-10
252.05	3.50E-10
252.15	3.54E-10
252.25	3.58E-10
252.35	3.63E-10
252.45	3.67E-10
252.55	3.72E-10
252.65	3.76E-10
252.75	3.81E-10
252.85	3.85E-10
252.95	3.90E-10
253.05	3.95E-10
253.15	3.99E-10
253.25	4.04E-10
253.35	4.09E-10
253.45	4.14E-10
253.55	4.19E-10
253.65	4.24E-10
253.75	4.29E-10
253.85	4.34E-10
253.95	4.40E-10
254.05	4.45E-10
254.15	4.50E-10
254.25	4.56E-10
254.35	4.61E-10
254.45	4.67E-10
254.55	4.72E-10
254.65	4.78E-10
254.75	4.84E-10
254.85	4.89E-10
254.95	4.95E-10
255.05	5.01E-10
255.15	5.07E-10
255.25	5.13E-10
255.35	5.19E-10
255.45	5.25E-10
255.55	5.32E-10
255.65	5.38E-10
255.75	5.44E-10
255.85	5.51E-10
255.95	5.57E-10
256.05	5.64E-10
256.15	5.70E-10
256.25	5.77E-10
256.35	5.84E-10
256.45	5.91E-10
256.55	5.98E-10
256.65	6.05E-10
256.75	6.12E-10
256.85	6.19E-10
256.95	6.26E-10
257.05	6.34E-10
257.15	6.41E-10
257.25	6.49E-10
257.35	6.56E-10
257.45	6.64E-10
257.55	6.72E-10
257.65	6.80E-10
257.75	6.88E-10
257.85	6.96E-10
257.95	7.04E-10
258.05	7.12E-10
258.15	7.20E-10
258.25	7.28E-10
258.35	7.37E-10
258.45	7.45E-10
258.55	7.54E-10
258.65	7.63E-10
258.75	7.72E-10
258.85	7.81E-10
258.95	7.90E-10
259.05	7.99E-10
259.15	8.08E-10
259.25	8.17E-10
259.35	8.27E-10
259.45	8.36E-10
259.55	8.46E-10
259.65	8.56E-10
259.75	8.65E-10
259.85	8.75E-10
259.95	8.85E-10
260.05	8.96E-10
260.15	9.06E-10
260.25	9.16E-10
260.35	9.27E-10
260.45	9.37E-10
260.55	9.48E-10
260.65	9.59E-10
260.75	9.70E-10
260.85	9.81E-10
260.95	9.92E-10
261.05	1.00E-09
261.15	1.01E-09
261.25	1.03E-09
261.35	1.04E-09
261.45	1.05E-09
261.55	1.06E-09
261.65	1.07E-09
261.75	1.09E-09
261.85	1.10E-09
261.95	1.11E-09
262.05	1.12E-09
262.15	1.14E-09
262.25	1.15E-09
262.35	1.16E-09
262.45	1.17E-09
262.55	1.19E-09
262.65	1.20E-09
262.75	1.21E-09
262.85	1.23E-09
262.95	1.24E-09
263.05	1.26E-09
263.15	1.27E-09
263.25	1.28E-09
263.35	1.30E-09
263.45	1.31E-09
263.55	1.33E-09
263.65	1.34E-09
263.75	1.36E-09
263.85	1.37E-09
263.95	1.39E-09
264.05	1.40E-09
264.15	1.42E-09
264.25	1.43E-09
264.35	1.45E-09
264.45	1.47E-09
264.55	1.48E-09
264.65	1.50E-09
264.75	1.52E-09
264.85	1.53E-09
264.95	1.55E-09
265.05	1.57E-09
265.15	1.58E-09
265.25	1.60E-09
265.35	1.62E-09
265.45	1.64E-09
265.55	1.65E-09
265.65	1.67E-09
265.75	1.69E-09
265.85	1.71E-09
265.95	1.73E-09
266.05	1.75E-09
266.15	1.77E-09
266.25	1.79E-09
266.35	1.81E-09
266.45	1.83E-09
266.55	1.85E-09
266.65	1.87E-09
266.75	1.89E-09
266.85	1.91E-09
266.95	1.93E-09
267.05	1.95E-09
267.15	1.97E-09
267.25	1.99E-09
267.35	2.01E-09
267.45	2.03E-09
267.55	2.06E-09
267.65	2.08E-09
267.75	2.10E-09
267.85	2.12E-09
267.95	2.15E-09
268.05	2.17E-09
268.15	2.19E-09
268.25	2.22E-09
268.35	2.24E-09
268.45	2.26E-09
268.55	2.29E-09
268.65	2.31E-09
268.75	2.34E-09
268.85	2.36E-09
268.95	2.39E-09
269.05	2.41E-09
269.15	2.44E-09
269.25	2.47E-09
269.35	2.49E-09
269.45	2.52E-09
269.55	2.55E-09
269.65	2.57E-09
269.75	2.60E-09
269.85	2.63E-09
269.95	2.66E-09
270.05	2.68E-09
270.15	2.71E-09
270.25	2.74E-09
270.35	2.77E-09
270.45	2.80E-09
270.55	2.83E-09
270.65	2.86E-09
270.75	2.89E-09
270.85	2.92E-09
270.95	2.95E-09
271.05	2.98E-09
271.15	3.01E-09
271.25	3.05E-09
271.35	3.08E-09
271.45	3.11E-09
271.55	3.14E-09
271.65	3.18E-09
271.75	3.21E-09
271.85	3.24E-09
271.95	3.28E-09
272.05	3.31E-09
272.15	3.35E-09
272.25	3.38E-09
272.35	3.42E-09
272.45	3.45E-09
272.55	3.49E-09
272.65	3.53E-09
272.75	3.56E-09
272.85	3.60E-09
272.95	3.64E-09
273.05	3.68E-09
273.15	3.71E-09

## Sheet: Extended_data_Fig7a_3C_model
Temperature	Strain_rate_modelled_three_component
173.15	3.02E-15
173.25	3.08E-15
173.35	3.15E-15
173.45	3.21E-15
173.55	3.28E-15
173.65	3.35E-15
173.75	3.42E-15
173.85	3.49E-15
173.95	3.56E-15
174.05	3.64E-15
174.15	3.71E-15
174.25	3.79E-15
174.35	3.87E-15
174.45	3.95E-15
174.55	4.03E-15
174.65	4.11E-15
174.75	4.20E-15
174.85	4.28E-15
174.95	4.37E-15
175.05	4.46E-15
175.15	4.55E-15
175.25	4.65E-15
175.35	4.74E-15
175.45	4.84E-15
175.55	4.94E-15
175.65	5.04E-15
175.75	5.14E-15
175.85	5.25E-15
175.95	5.35E-15
176.05	5.46E-15
176.15	5.57E-15
176.25	5.69E-15
176.35	5.80E-15
176.45	5.92E-15
176.55	6.04E-15
176.65	6.16E-15
176.75	6.28E-15
176.85	6.41E-15
176.95	6.54E-15
177.05	6.67E-15
177.15	6.81E-15
177.25	6.94E-15
177.35	7.08E-15
177.45	7.22E-15
177.55	7.37E-15
177.65	7.52E-15
177.75	7.67E-15
177.85	7.82E-15
177.95	7.97E-15
178.05	8.13E-15
178.15	8.29E-15
178.25	8.46E-15
178.35	8.63E-15
178.45	8.80E-15
178.55	8.97E-15
178.65	9.15E-15
178.75	9.33E-15
178.85	9.51E-15
178.95	9.70E-15
179.05	9.89E-15
179.15	1.01E-14
179.25	1.03E-14
179.35	1.05E-14
179.45	1.07E-14
179.55	1.09E-14
179.65	1.11E-14
179.75	1.13E-14
179.85	1.15E-14
179.95	1.18E-14
180.05	1.20E-14
180.15	1.22E-14
180.25	1.25E-14
180.35	1.27E-14
180.45	1.30E-14
180.55	1.32E-14
180.65	1.35E-14
180.75	1.37E-14
180.85	1.40E-14
180.95	1.43E-14
181.05	1.45E-14
181.15	1.48E-14
181.25	1.51E-14
181.35	1.54E-14
181.45	1.57E-14
181.55	1.60E-14
181.65	1.63E-14
181.75	1.66E-14
181.85	1.69E-14
181.95	1.72E-14
182.05	1.76E-14
182.15	1.79E-14
182.25	1.82E-14
182.35	1.86E-14
182.45	1.89E-14
182.55	1.93E-14
182.65	1.97E-14
182.75	2.00E-14
182.85	2.04E-14
182.95	2.08E-14
183.05	2.12E-14
183.15	2.16E-14
183.25	2.20E-14
183.35	2.24E-14
183.45	2.28E-14
183.55	2.33E-14
183.65	2.37E-14
183.75	2.41E-14
183.85	2.46E-14
183.95	2.50E-14
184.05	2.55E-14
184.15	2.60E-14
184.25	2.65E-14
184.35	2.70E-14
184.45	2.75E-14
184.55	2.80E-14
184.65	2.85E-14
184.75	2.90E-14
184.85	2.96E-14
184.95	3.01E-14
185.05	3.07E-14
185.15	3.12E-14
185.25	3.18E-14
185.35	3.24E-14
185.45	3.30E-14
185.55	3.36E-14
185.65	3.42E-14
185.75	3.48E-14
185.85	3.55E-14
185.95	3.61E-14
186.05	3.68E-14
186.15	3.74E-14
186.25	3.81E-14
186.35	3.88E-14
186.45	3.95E-14
186.55	4.02E-14
186.65	4.10E-14
186.75	4.17E-14
186.85	4.25E-14
186.95	4.32E-14
187.05	4.40E-14
187.15	4.48E-14
187.25	4.56E-14
187.35	4.64E-14
187.45	4.73E-14
187.55	4.81E-14
187.65	4.90E-14
187.75	4.98E-14
187.85	5.07E-14
187.95	5.16E-14
188.05	5.26E-14
188.15	5.35E-14
188.25	5.45E-14
188.35	5.54E-14
188.45	5.64E-14
188.55	5.74E-14
188.65	5.84E-14
188.75	5.95E-14
188.85	6.05E-14
188.95	6.16E-14
189.05	6.27E-14
189.15	6.38E-14
189.25	6.49E-14
189.35	6.61E-14
189.45	6.72E-14
189.55	6.84E-14
189.65	6.96E-14
189.75	7.08E-14
189.85	7.21E-14
189.95	7.33E-14
190.05	7.46E-14
190.15	7.59E-14
190.25	7.73E-14
190.35	7.86E-14
190.45	8.00E-14
190.55	8.14E-14
190.65	8.28E-14
190.75	8.42E-14
190.85	8.57E-14
190.95	8.72E-14
191.05	8.87E-14
191.15	9.02E-14
191.25	9.18E-14
191.35	9.34E-14
191.45	9.50E-14
191.55	9.66E-14
191.65	9.83E-14
191.75	1.00E-13
191.85	1.02E-13
191.95	1.03E-13
192.05	1.05E-13
192.15	1.07E-13
192.25	1.09E-13
192.35	1.11E-13
192.45	1.13E-13
192.55	1.14E-13
192.65	1.16E-13
192.75	1.18E-13
192.85	1.20E-13
192.95	1.22E-13
193.05	1.25E-13
193.15	1.27E-13
193.25	1.29E-13
193.35	1.31E-13
193.45	1.33E-13
193.55	1.35E-13
193.65	1.38E-13
193.75	1.40E-13
193.85	1.42E-13
193.95	1.45E-13
194.05	1.47E-13
194.15	1.50E-13
194.25	1.52E-13
194.35	1.55E-13
194.45	1.57E-13
194.55	1.60E-13
194.65	1.63E-13
194.75	1.65E-13
194.85	1.68E-13
194.95	1.71E-13
195.05	1.74E-13
195.15	1.77E-13
195.25	1.80E-13
195.35	1.83E-13
195.45	1.86E-13
195.55	1.89E-13
195.65	1.92E-13
195.75	1.95E-13
195.85	1.98E-13
195.95	2.01E-13
196.05	2.05E-13
196.15	2.08E-13
196.25	2.12E-13
196.35	2.15E-13
196.45	2.19E-13
196.55	2.22E-13
196.65	2.26E-13
196.75	2.30E-13
196.85	2.33E-13
196.95	2.37E-13
197.05	2.41E-13
197.15	2.45E-13
197.25	2.49E-13
197.35	2.53E-13
197.45	2.57E-13
197.55	2.61E-13
197.65	2.65E-13
197.75	2.70E-13
197.85	2.74E-13
197.95	2.79E-13
198.05	2.83E-13
198.15	2.88E-13
198.25	2.92E-13
198.35	2.97E-13
198.45	3.02E-13
198.55	3.07E-13
198.65	3.11E-13
198.75	3.16E-13
198.85	3.22E-13
198.95	3.27E-13
199.05	3.32E-13
199.15	3.37E-13
199.25	3.43E-13
199.35	3.48E-13
199.45	3.54E-13
199.55	3.59E-13
199.65	3.65E-13
199.75	3.71E-13
199.85	3.77E-13
199.95	3.83E-13
200.05	3.89E-13
200.15	3.95E-13
200.25	4.01E-13
200.35	4.07E-13
200.45	4.14E-13
200.55	4.20E-13
200.65	4.27E-13
200.75	4.34E-13
200.85	4.40E-13
200.95	4.47E-13
201.05	4.54E-13
201.15	4.62E-13
201.25	4.69E-13
201.35	4.76E-13
201.45	4.84E-13
201.55	4.91E-13
201.65	4.99E-13
201.75	5.06E-13
201.85	5.14E-13
201.95	5.22E-13
202.05	5.30E-13
202.15	5.39E-13
202.25	5.47E-13
202.35	5.56E-13
202.45	5.64E-13
202.55	5.73E-13
202.65	5.82E-13
202.75	5.91E-13
202.85	6.00E-13
202.95	6.09E-13
203.05	6.18E-13
203.15	6.28E-13
203.25	6.38E-13
203.35	6.47E-13
203.45	6.57E-13
203.55	6.67E-13
203.65	6.78E-13
203.75	6.88E-13
203.85	6.98E-13
203.95	7.09E-13
204.05	7.20E-13
204.15	7.31E-13
204.25	7.42E-13
204.35	7.53E-13
204.45	7.65E-13
204.55	7.76E-13
204.65	7.88E-13
204.75	8.00E-13
204.85	8.12E-13
204.95	8.24E-13
205.05	8.37E-13
205.15	8.49E-13
205.25	8.62E-13
205.35	8.75E-13
205.45	8.88E-13
205.55	9.02E-13
205.65	9.15E-13
205.75	9.29E-13
205.85	9.43E-13
205.95	9.57E-13
206.05	9.71E-13
206.15	9.86E-13
206.25	1.00E-12
206.35	1.02E-12
206.45	1.03E-12
206.55	1.05E-12
206.65	1.06E-12
206.75	1.08E-12
206.85	1.09E-12
206.95	1.11E-12
207.05	1.13E-12
207.15	1.14E-12
207.25	1.16E-12
207.35	1.18E-12
207.45	1.19E-12
207.55	1.21E-12
207.65	1.23E-12
207.75	1.25E-12
207.85	1.27E-12
207.95	1.28E-12
208.05	1.30E-12
208.15	1.32E-12
208.25	1.34E-12
208.35	1.36E-12
208.45	1.38E-12
208.55	1.40E-12
208.65	1.42E-12
208.75	1.44E-12
208.85	1.46E-12
208.95	1.49E-12
209.05	1.51E-12
209.15	1.53E-12
209.25	1.55E-12
209.35	1.57E-12
209.45	1.60E-12
209.55	1.62E-12
209.65	1.64E-12
209.75	1.67E-12
209.85	1.69E-12
209.95	1.72E-12
210.05	1.74E-12
210.15	1.77E-12
210.25	1.79E-12
210.35	1.82E-12
210.45	1.84E-12
210.55	1.87E-12
210.65	1.90E-12
210.75	1.92E-12
210.85	1.95E-12
210.95	1.98E-12
211.05	2.01E-12
211.15	2.04E-12
211.25	2.06E-12
211.35	2.09E-12
211.45	2.12E-12
211.55	2.15E-12
211.65	2.18E-12
211.75	2.22E-12
211.85	2.25E-12
211.95	2.28E-12
212.05	2.31E-12
212.15	2.34E-12
212.25	2.38E-12
212.35	2.41E-12
212.45	2.44E-12
212.55	2.48E-12
212.65	2.51E-12
212.75	2.55E-12
212.85	2.58E-12
212.95	2.62E-12
213.05	2.66E-12
213.15	2.70E-12
213.25	2.73E-12
213.35	2.77E-12
213.45	2.81E-12
213.55	2.85E-12
213.65	2.89E-12
213.75	2.93E-12
213.85	2.97E-12
213.95	3.01E-12
214.05	3.05E-12
214.15	3.10E-12
214.25	3.14E-12
214.35	3.18E-12
214.45	3.23E-12
214.55	3.27E-12
214.65	3.32E-12
214.75	3.36E-12
214.85	3.41E-12
214.95	3.46E-12
215.05	3.50E-12
215.15	3.55E-12
215.25	3.60E-12
215.35	3.65E-12
215.45	3.70E-12
215.55	3.75E-12
215.65	3.80E-12
215.75	3.85E-12
215.85	3.91E-12
215.95	3.96E-12
216.05	4.01E-12
216.15	4.07E-12
216.25	4.13E-12
216.35	4.18E-12
216.45	4.24E-12
216.55	4.30E-12
216.65	4.35E-12
216.75	4.41E-12
216.85	4.47E-12
216.95	4.53E-12
217.05	4.60E-12
217.15	4.66E-12
217.25	4.72E-12
217.35	4.78E-12
217.45	4.85E-12
217.55	4.91E-12
217.65	4.98E-12
217.75	5.05E-12
217.85	5.12E-12
217.95	5.18E-12
218.05	5.25E-12
218.15	5.32E-12
218.25	5.40E-12
218.35	5.47E-12
218.45	5.54E-12
218.55	5.62E-12
218.65	5.69E-12
218.75	5.77E-12
218.85	5.84E-12
218.95	5.92E-12
219.05	6.00E-12
219.15	6.08E-12
219.25	6.16E-12
219.35	6.24E-12
219.45	6.32E-12
219.55	6.41E-12
219.65	6.49E-12
219.75	6.58E-12
219.85	6.67E-12
219.95	6.75E-12
220.05	6.84E-12
220.15	6.93E-12
220.25	7.03E-12
220.35	7.12E-12
220.45	7.21E-12
220.55	7.31E-12
220.65	7.40E-12
220.75	7.50E-12
220.85	7.60E-12
220.95	7.70E-12
221.05	7.80E-12
221.15	7.90E-12
221.25	8.00E-12
221.35	8.11E-12
221.45	8.21E-12
221.55	8.32E-12
221.65	8.43E-12
221.75	8.54E-12
221.85	8.65E-12
221.95	8.76E-12
222.05	8.87E-12
222.15	8.99E-12
222.25	9.11E-12
222.35	9.22E-12
222.45	9.34E-12
222.55	9.46E-12
222.65	9.59E-12
222.75	9.71E-12
222.85	9.83E-12
222.95	9.96E-12
223.05	1.01E-11
223.15	1.02E-11
223.25	1.04E-11
223.35	1.05E-11
223.45	1.06E-11
223.55	1.08E-11
223.65	1.09E-11
223.75	1.10E-11
223.85	1.12E-11
223.95	1.13E-11
224.05	1.15E-11
224.15	1.16E-11
224.25	1.18E-11
224.35	1.19E-11
224.45	1.21E-11
224.55	1.22E-11
224.65	1.24E-11
224.75	1.25E-11
224.85	1.27E-11
224.95	1.28E-11
225.05	1.30E-11
225.15	1.32E-11
225.25	1.33E-11
225.35	1.35E-11
225.45	1.37E-11
225.55	1.38E-11
225.65	1.40E-11
225.75	1.42E-11
225.85	1.44E-11
225.95	1.45E-11
226.05	1.47E-11
226.15	1.49E-11
226.25	1.51E-11
226.35	1.53E-11
226.45	1.55E-11
226.55	1.57E-11
226.65	1.59E-11
226.75	1.61E-11
226.85	1.63E-11
226.95	1.65E-11
227.05	1.67E-11
227.15	1.69E-11
227.25	1.71E-11
227.35	1.73E-11
227.45	1.75E-11
227.55	1.77E-11
227.65	1.80E-11
227.75	1.82E-11
227.85	1.84E-11
227.95	1.86E-11
228.05	1.89E-11
228.15	1.91E-11
228.25	1.93E-11
228.35	1.96E-11
228.45	1.98E-11
228.55	2.01E-11
228.65	2.03E-11
228.75	2.05E-11
228.85	2.08E-11
228.95	2.11E-11
229.05	2.13E-11
229.15	2.16E-11
229.25	2.18E-11
229.35	2.21E-11
229.45	2.24E-11
229.55	2.26E-11
229.65	2.29E-11
229.75	2.32E-11
229.85	2.35E-11
229.95	2.38E-11
230.05	2.41E-11
230.15	2.43E-11
230.25	2.46E-11
230.35	2.49E-11
230.45	2.52E-11
230.55	2.55E-11
230.65	2.59E-11
230.75	2.62E-11
230.85	2.65E-11
230.95	2.68E-11
231.05	2.71E-11
231.15	2.75E-11
231.25	2.78E-11
231.35	2.81E-11
231.45	2.85E-11
231.55	2.88E-11
231.65	2.91E-11
231.75	2.95E-11
231.85	2.98E-11
231.95	3.02E-11
232.05	3.06E-11
232.15	3.09E-11
232.25	3.13E-11
232.35	3.17E-11
232.45	3.20E-11
232.55	3.24E-11
232.65	3.28E-11
232.75	3.32E-11
232.85	3.36E-11
232.95	3.40E-11
233.05	3.44E-11
233.15	3.48E-11
233.25	3.52E-11
233.35	3.56E-11
233.45	3.60E-11
233.55	3.65E-11
233.65	3.69E-11
233.75	3.73E-11
233.85	3.78E-11
233.95	3.82E-11
234.05	3.87E-11
234.15	3.91E-11
234.25	3.96E-11
234.35	4.00E-11
234.45	4.05E-11
234.55	4.10E-11
234.65	4.15E-11
234.75	4.20E-11
234.85	4.24E-11
234.95	4.29E-11
235.05	4.34E-11
235.15	4.39E-11
235.25	4.45E-11
235.35	4.50E-11
235.45	4.55E-11
235.55	4.60E-11
235.65	4.66E-11
235.75	4.71E-11
235.85	4.76E-11
235.95	4.82E-11
236.05	4.88E-11
236.15	4.93E-11
236.25	4.99E-11
236.35	5.05E-11
236.45	5.10E-11
236.55	5.16E-11
236.65	5.22E-11
236.75	5.28E-11
236.85	5.34E-11
236.95	5.41E-11
237.05	5.47E-11
237.15	5.53E-11
237.25	5.59E-11
237.35	5.66E-11
237.45	5.72E-11
237.55	5.79E-11
237.65	5.85E-11
237.75	5.92E-11
237.85	5.99E-11
237.95	6.06E-11
238.05	6.13E-11
238.15	6.20E-11
238.25	6.27E-11
238.35	6.34E-11
238.45	6.41E-11
238.55	6.48E-11
238.65	6.56E-11
238.75	6.63E-11
238.85	6.70E-11
238.95	6.78E-11
239.05	6.86E-11
239.15	6.93E-11
239.25	7.01E-11
239.35	7.09E-11
239.45	7.17E-11
239.55	7.25E-11
239.65	7.33E-11
239.75	7.42E-11
239.85	7.50E-11
239.95	7.58E-11
240.05	7.67E-11
240.15	7.76E-11
240.25	7.84E-11
240.35	7.93E-11
240.45	8.02E-11
240.55	8.11E-11
240.65	8.20E-11
240.75	8.29E-11
240.85	8.38E-11
240.95	8.48E-11
241.05	8.57E-11
241.15	8.67E-11
241.25	8.76E-11
241.35	8.86E-11
241.45	8.96E-11
241.55	9.06E-11
241.65	9.16E-11
241.75	9.26E-11
241.85	9.36E-11
241.95	9.47E-11
242.05	9.57E-11
242.15	9.68E-11
242.25	9.78E-11
242.35	9.89E-11
242.45	1.00E-10
242.55	1.01E-10
242.65	1.02E-10
242.75	1.03E-10
242.85	1.04E-10
242.95	1.06E-10
243.05	1.07E-10
243.15	1.08E-10
243.25	1.09E-10
243.35	1.10E-10
243.45	1.12E-10
243.55	1.13E-10
243.65	1.14E-10
243.75	1.15E-10
243.85	1.17E-10
243.95	1.18E-10
244.05	1.19E-10
244.15	1.20E-10
244.25	1.22E-10
244.35	1.23E-10
244.45	1.24E-10
244.55	1.26E-10
244.65	1.27E-10
244.75	1.28E-10
244.85	1.30E-10
244.95	1.31E-10
245.05	1.33E-10
245.15	1.34E-10
245.25	1.36E-10
245.35	1.37E-10
245.45	1.39E-10
245.55	1.40E-10
245.65	1.42E-10
245.75	1.43E-10
245.85	1.45E-10
245.95	1.46E-10
246.05	1.48E-10
246.15	1.49E-10
246.25	1.51E-10
246.35	1.53E-10
246.45	1.54E-10
246.55	1.56E-10
246.65	1.58E-10
246.75	1.59E-10
246.85	1.61E-10
246.95	1.63E-10
247.05	1.64E-10
247.15	1.66E-10
247.25	1.68E-10
247.35	1.70E-10
247.45	1.72E-10
247.55	1.73E-10
247.65	1.75E-10
247.75	1.77E-10
247.85	1.79E-10
247.95	1.81E-10
248.05	1.83E-10
248.15	1.85E-10
248.25	1.87E-10
248.35	1.89E-10
248.45	1.91E-10
248.55	1.93E-10
248.65	1.95E-10
248.75	1.97E-10
248.85	1.99E-10
248.95	2.01E-10
249.05	2.03E-10
249.15	2.05E-10
249.25	2.08E-10
249.35	2.10E-10
249.45	2.12E-10
249.55	2.14E-10
249.65	2.16E-10
249.75	2.19E-10
249.85	2.21E-10
249.95	2.23E-10
250.05	2.26E-10
250.15	2.28E-10
250.25	2.31E-10
250.35	2.33E-10
250.45	2.35E-10
250.55	2.38E-10
250.65	2.40E-10
250.75	2.43E-10
250.85	2.46E-10
250.95	2.48E-10
251.05	2.51E-10
251.15	2.53E-10
251.25	2.56E-10
251.35	2.59E-10
251.45	2.61E-10
251.55	2.64E-10
251.65	2.67E-10
251.75	2.70E-10
251.85	2.73E-10
251.95	2.76E-10
252.05	2.78E-10
252.15	2.81E-10
252.25	2.84E-10
252.35	2.87E-10
252.45	2.90E-10
252.55	2.93E-10
252.65	2.97E-10
252.75	3.00E-10
252.85	3.03E-10
252.95	3.06E-10
253.05	3.09E-10
253.15	3.12E-10
253.25	3.16E-10
253.35	3.19E-10
253.45	3.22E-10
253.55	3.26E-10
253.65	3.29E-10
253.75	3.33E-10
253.85	3.36E-10
253.95	3.40E-10
254.05	3.43E-10
254.15	3.47E-10
254.25	3.51E-10
254.35	3.54E-10
254.45	3.58E-10
254.55	3.62E-10
254.65	3.66E-10
254.75	3.70E-10
254.85	3.73E-10
254.95	3.77E-10
255.05	3.81E-10
255.15	3.85E-10
255.25	3.90E-10
255.35	3.94E-10
255.45	3.98E-10
255.55	4.02E-10
255.65	4.06E-10
255.75	4.11E-10
255.85	4.15E-10
255.95	4.19E-10
256.05	4.24E-10
256.15	4.28E-10
256.25	4.33E-10
256.35	4.38E-10
256.45	4.42E-10
256.55	4.47E-10
256.65	4.52E-10
256.75	4.57E-10
256.85	4.62E-10
256.95	4.66E-10
257.05	4.72E-10
257.15	4.77E-10
257.25	4.82E-10
257.35	4.87E-10
257.45	4.92E-10
257.55	4.98E-10
257.65	5.03E-10
257.75	5.08E-10
257.85	5.14E-10
257.95	5.19E-10
258.05	5.25E-10
258.15	5.31E-10
258.25	5.37E-10
258.35	5.43E-10
258.45	5.48E-10
258.55	5.55E-10
258.65	5.61E-10
258.75	5.67E-10
258.85	5.73E-10
258.95	5.79E-10
259.05	5.86E-10
259.15	5.92E-10
259.25	5.99E-10
259.35	6.06E-10
259.45	6.12E-10
259.55	6.19E-10
259.65	6.26E-10
259.75	6.33E-10
259.85	6.40E-10
259.95	6.48E-10
260.05	6.55E-10
260.15	6.62E-10
260.25	6.70E-10
260.35	6.77E-10
260.45	6.85E-10
260.55	6.93E-10
260.65	7.01E-10
260.75	7.09E-10
260.85	7.17E-10
260.95	7.26E-10
261.05	7.34E-10
261.15	7.43E-10
261.25	7.51E-10
261.35	7.60E-10
261.45	7.69E-10
261.55	7.78E-10
261.65	7.87E-10
261.75	7.97E-10
261.85	8.06E-10
261.95	8.16E-10
262.05	8.26E-10
262.15	8.35E-10
262.25	8.46E-10
262.35	8.56E-10
262.45	8.66E-10
262.55	8.77E-10
262.65	8.87E-10
262.75	8.98E-10
262.85	9.09E-10
262.95	9.21E-10
263.05	9.32E-10
263.15	9.44E-10
263.25	9.56E-10
263.35	9.68E-10
263.45	9.80E-10
263.55	9.92E-10
263.65	1.00E-09
263.75	1.02E-09
263.85	1.03E-09
263.95	1.04E-09
264.05	1.06E-09
264.15	1.07E-09
264.25	1.09E-09
264.35	1.10E-09
264.45	1.11E-09
264.55	1.13E-09
264.65	1.14E-09
264.75	1.16E-09
264.85	1.17E-09
264.95	1.19E-09
265.05	1.21E-09
265.15	1.22E-09
265.25	1.24E-09
265.35	1.26E-09
265.45	1.27E-09
265.55	1.29E-09
265.65	1.31E-09
265.75	1.33E-09
265.85	1.35E-09
265.95	1.37E-09
266.05	1.39E-09
266.15	1.41E-09
266.25	1.43E-09
266.35	1.45E-09
266.45	1.47E-09
266.55	1.49E-09
266.65	1.51E-09
266.75	1.53E-09
266.85	1.56E-09
266.95	1.58E-09
267.05	1.60E-09
267.15	1.63E-09
267.25	1.65E-09
267.35	1.68E-09
267.45	1.70E-09
267.55	1.73E-09
267.65	1.76E-09
267.75	1.78E-09
267.85	1.81E-09
267.95	1.84E-09
268.05	1.87E-09
268.15	1.90E-09
268.25	1.93E-09
268.35	1.96E-09
268.45	1.99E-09
268.55	2.03E-09
268.65	2.06E-09
268.75	2.09E-09
268.85	2.13E-09
268.95	2.16E-09
269.05	2.20E-09
269.15	2.24E-09
269.25	2.28E-09
269.35	2.31E-09
269.45	2.35E-09
269.55	2.39E-09
269.65	2.44E-09
269.75	2.48E-09
269.85	2.52E-09
269.95	2.57E-09
270.05	2.61E-09
270.15	2.66E-09
270.25	2.71E-09
270.35	2.75E-09
270.45	2.80E-09
270.55	2.86E-09
270.65	2.91E-09
270.75	2.96E-09
270.85	3.02E-09
270.95	3.07E-09
271.05	3.13E-09
271.15	3.19E-09
271.25	3.25E-09
271.35	3.31E-09
271.45	3.37E-09
271.55	3.44E-09
271.65	3.51E-09
271.75	3.57E-09
271.85	3.64E-09
271.95	3.71E-09
272.05	3.79E-09
272.15	3.86E-09
272.25	3.94E-09
272.35	4.02E-09
272.45	4.10E-09
272.55	4.18E-09
272.65	4.26E-09
272.75	4.35E-09
272.85	4.44E-09
272.95	4.53E-09
273.05	4.62E-09
273.15	4.72E-09
273.25	4.82E-09
273.35	4.92E-09
273.45	5.02E-09
273.55	5.13E-09
273.65	5.24E-09
273.75	5.35E-09
273.85	5.46E-09
273.95	5.58E-09
274.05	5.70E-09
274.15	5.82E-09
274.25	5.95E-09
274.35	6.08E-09
274.45	6.21E-09
274.55	6.34E-09
274.65	6.48E-09
274.75	6.63E-09
274.85	6.77E-09
274.95	6.92E-09
275.05	7.08E-09
275.15	7.24E-09
275.25	7.40E-09
275.35	7.57E-09
275.45	7.74E-09
275.55	7.91E-09
275.65	8.09E-09
275.75	8.28E-09
275.85	8.47E-09
275.95	8.66E-09
276.05	8.86E-09
276.15	9.07E-09
276.25	9.28E-09
276.35	9.49E-09
276.45	9.71E-09
276.55	9.94E-09
276.65	1.02E-08
276.75	1.04E-08
276.85	1.07E-08
276.95	1.09E-08
277.05	1.12E-08
277.15	1.14E-08
277.25	1.17E-08
277.35	1.20E-08
277.45	1.23E-08
277.55	1.26E-08
277.65	1.29E-08
277.75	1.32E-08
277.85	1.35E-08
277.95	1.38E-08
278.05	1.42E-08
278.15	1.45E-08
278.25	1.49E-08
278.35	1.52E-08
278.45	1.56E-08
278.55	1.60E-08
278.65	1.64E-08
278.75	1.68E-08
278.85	1.72E-08
278.95	1.76E-08
279.05	1.80E-08
279.15	1.85E-08
279.25	1.89E-08
279.35	1.94E-08
279.45	1.99E-08
279.55	2.04E-08
279.65	2.09E-08
279.75	2.14E-08
279.85	2.20E-08
279.95	2.25E-08
280.05	2.31E-08
280.15	2.37E-08

## Sheet: Extended_data_Fig7b_measurement
Temperature	Apparent_Q_Morgan
253.033	78.2681
256.063	47.3168
263.076	102.26
267.991	55.9794
271.197	144.123
272.109	272.926
272.567	147.06

## Sheet: Extended_data_Fig7b_2C_model
Temperature	Apparent_Q_modelled_two_component
240.45	63.9234
240.55	63.9241
240.65	63.9248
240.75	63.9255
240.85	63.9262
240.95	63.9269
241.05	63.9277
241.15	63.9284
241.25	63.9291
241.35	63.9298
241.45	63.9305
241.55	63.9312
241.65	63.932
241.75	63.9327
241.85	63.9334
241.95	63.9341
242.05	63.9348
242.15	63.9355
242.25	63.9363
242.35	63.937
242.45	63.9377
242.55	63.9384
242.65	63.9391
242.75	63.9399
242.85	63.9406
242.95	63.9413
243.05	63.942
243.15	63.9427
243.25	63.9435
243.35	63.9442
243.45	63.9449
243.55	63.9456
243.65	63.9463
243.75	63.9471
243.85	63.9478
243.95	63.9485
244.05	63.9492
244.15	63.9499
244.25	63.9507
244.35	63.9514
244.45	63.9521
244.55	63.9528
244.65	63.9536
244.75	63.9543
244.85	63.955
244.95	63.9557
245.05	63.9565
245.15	63.9572
245.25	63.9579
245.35	63.9586
245.45	63.9594
245.55	63.9601
245.65	63.9608
245.75	63.9616
245.85	63.9623
245.95	63.963
246.05	63.9637
246.15	63.9645
246.25	63.9652
246.35	63.9659
246.45	63.9666
246.55	63.9674
246.65	63.9681
246.75	63.9688
246.85	63.9696
246.95	63.9703
247.05	63.971
247.15	63.9718
247.25	63.9725
247.35	63.9732
247.45	63.9739
247.55	63.9747
247.65	63.9754
247.75	63.9761
247.85	63.9769
247.95	63.9776
248.05	63.9783
248.15	63.9791
248.25	63.9798
248.35	63.9805
248.45	63.9813
248.55	63.982
248.65	63.9827
248.75	63.9835
248.85	63.9842
248.95	63.9849
249.05	63.9857
249.15	63.9864
249.25	63.9871
249.35	63.9879
249.45	63.9886
249.55	63.9894
249.65	63.9901
249.75	63.9908
249.85	63.9916
249.95	63.9923
250.05	63.993
250.15	63.9938
250.25	63.9945
250.35	63.9952
250.45	63.996
250.55	63.9967
250.65	63.9975
250.75	63.9982
250.85	63.9989
250.95	63.9997
251.05	64.0004
251.15	64.0012
251.25	64.0019
251.35	64.0026
251.45	64.0034
251.55	64.0041
251.65	64.0049
251.75	64.0056
251.85	64.0063
251.95	64.0071
252.05	64.0078
252.15	64.0086
252.25	64.0093
252.35	64.01
252.45	64.0108
252.55	64.0115
252.65	64.0123
252.75	64.013
252.85	64.0138
252.95	64.0145
253.05	64.0152
253.15	64.016
253.25	64.0167
253.35	64.0175
253.45	64.0182
253.55	64.019
253.65	64.0197
253.75	64.0204
253.85	64.0212
253.95	64.0219
254.05	64.0227
254.15	64.0234
254.25	64.0242
254.35	64.0249
254.45	64.0257
254.55	64.0264
254.65	64.0272
254.75	64.0279
254.85	64.0287
254.95	64.0294
255.05	64.0301
255.15	64.0309
255.25	64.0316
255.35	64.0324
255.45	64.0331
255.55	64.0339
255.65	64.0346
255.75	64.0354
255.85	64.0361
255.95	64.0369
256.05	64.0376
256.15	64.0384
256.25	64.0391
256.35	64.0399
256.45	64.0406
256.55	64.0414
256.65	64.0421
256.75	64.0429
256.85	64.0436
256.95	64.0444
257.05	64.0451
257.15	64.0459
257.25	64.0466
257.35	64.0474
257.45	64.0481
257.55	64.0489
257.65	64.0496
257.75	64.0504
257.85	64.0511
257.95	64.0519
258.05	64.0526
258.15	64.0534
258.25	64.0542
258.35	64.0549
258.45	64.0557
258.55	64.0564
258.65	64.0572
258.75	64.0579
258.85	64.0587
258.95	64.0594
259.05	64.0602
259.15	64.0609
259.25	64.0617
259.35	64.0624
259.45	64.0632
259.55	64.064
259.65	64.0647
259.75	64.0655
259.85	64.0662
259.95	64.067
260.05	64.0677
260.15	64.0685
260.25	64.0693
260.35	64.07
260.45	64.0708
260.55	64.0715
260.65	64.0723
260.75	64.073
260.85	64.0738
260.95	64.0746
261.05	64.0753
261.15	64.0761
261.25	64.0768
261.35	64.0776
261.45	64.0783
261.55	64.0791
261.65	64.0799
261.75	64.0806
261.85	64.0814
261.95	64.0821
262.05	64.0829
262.15	64.0837
262.25	64.0844
262.35	64.0852
262.45	64.0859
262.55	64.0867
262.65	64.0875
262.75	64.0882
262.85	64.089
262.95	64.0897
263.05	64.0905
263.15	64.0913
263.25	64.092
263.35	64.0928
263.45	64.0935
263.55	64.0943
263.65	64.0951
263.75	64.0958
263.85	64.0966
263.95	64.0974
264.05	64.0981
264.15	64.0989
264.25	64.0996
264.35	64.1004
264.45	64.1012
264.55	64.1019
264.65	64.1027
264.75	64.1035
264.85	64.1042
264.95	64.105
265.05	64.1057
265.15	64.1065
265.25	64.1073
265.35	64.108
265.45	64.1088
265.55	64.1096
265.65	64.1103
265.75	64.1111
265.85	64.1119
265.95	64.1126
266.05	64.1134
266.15	64.1142
266.25	64.1149
266.35	64.1157
266.45	64.1165
266.55	64.1172
266.65	64.118
266.75	64.1188
266.85	64.1195
266.95	64.1203
267.05	64.1211
267.15	64.1218
267.25	64.1226
267.35	64.1234
267.45	64.1241
267.55	64.1249
267.65	64.1257
267.75	64.1264
267.85	64.1272
267.95	64.128
268.05	64.1287
268.15	64.1295
268.25	64.1303
268.35	64.131
268.45	64.1318
268.55	64.1326
268.65	64.1333
268.75	64.1341
268.85	64.1349
268.95	64.1356
269.05	64.1364
269.15	64.1372
269.25	64.1379
269.35	64.1387
269.45	64.1395
269.55	64.1403
269.65	64.141
269.75	64.1418
269.85	64.1426
269.95	64.1433
270.05	64.1441
270.15	64.1449
270.25	64.1456
270.35	64.1464
270.45	64.1472
270.55	64.148
270.65	64.1487
270.75	64.1495
270.85	64.1503
270.95	64.151
271.05	64.1518
271.15	64.1526
271.25	64.1534
271.35	64.1541
271.45	64.1549
271.55	64.1557
271.65	64.1564
271.75	64.1572
271.85	64.158
271.95	64.1588
272.05	64.1595
272.15	64.1603
272.25	64.1611
272.35	64.1618
272.45	64.1626
272.55	64.1634
272.65	64.1642
272.75	64.1649
272.85	64.1657
272.95	64.1665
273.05	64.1673
273.15	64.168

## Sheet: Extended_data_Fig7b_3C_model
Temperature	Apparent_Q_modelled_three_component
240.45	53.4679
240.55	53.4734
240.65	53.4789
240.75	53.4845
240.85	53.4901
240.95	53.4958
241.05	53.5016
241.15	53.5074
241.25	53.5133
241.35	53.5193
241.45	53.5254
241.55	53.5315
241.65	53.5377
241.75	53.5439
241.85	53.5503
241.95	53.5567
242.05	53.5632
242.15	53.5697
242.25	53.5764
242.35	53.5832
242.45	53.59
242.55	53.5969
242.65	53.604
242.75	53.6111
242.85	53.6183
242.95	53.6256
243.05	53.633
243.15	53.6405
243.25	53.6482
243.35	53.6559
243.45	53.6638
243.55	53.6717
243.65	53.6798
243.75	53.688
243.85	53.6964
243.95	53.7048
244.05	53.7134
244.15	53.7221
244.25	53.731
244.35	53.74
244.45	53.7491
244.55	53.7584
244.65	53.7679
244.75	53.7775
244.85	53.7872
244.95	53.7971
245.05	53.8072
245.15	53.8174
245.25	53.8278
245.35	53.8384
245.45	53.8492
245.55	53.8602
245.65	53.8713
245.75	53.8827
245.85	53.8942
245.95	53.9059
246.05	53.9179
246.15	53.93
246.25	53.9424
246.35	53.955
246.45	53.9679
246.55	53.9809
246.65	53.9942
246.75	54.0078
246.85	54.0216
246.95	54.0357
247.05	54.05
247.15	54.0646
247.25	54.0794
247.35	54.0946
247.45	54.11
247.55	54.1257
247.65	54.1418
247.75	54.1581
247.85	54.1748
247.95	54.1917
248.05	54.209
248.15	54.2267
248.25	54.2447
248.35	54.263
248.45	54.2817
248.55	54.3008
248.65	54.3203
248.75	54.3401
248.85	54.3604
248.95	54.381
249.05	54.4021
249.15	54.4236
249.25	54.4455
249.35	54.4678
249.45	54.4907
249.55	54.5139
249.65	54.5377
249.75	54.5619
249.85	54.5867
249.95	54.6119
250.05	54.6377
250.15	54.664
250.25	54.6908
250.35	54.7182
250.45	54.7461
250.55	54.7747
250.65	54.8038
250.75	54.8335
250.85	54.8639
250.95	54.8949
251.05	54.9265
251.15	54.9588
251.25	54.9918
251.35	55.0254
251.45	55.0598
251.55	55.0949
251.65	55.1307
251.75	55.1673
251.85	55.2046
251.95	55.2428
252.05	55.2817
252.15	55.3215
252.25	55.3621
252.35	55.4035
252.45	55.4459
252.55	55.4891
252.65	55.5332
252.75	55.5783
252.85	55.6243
252.95	55.6713
253.05	55.7193
253.15	55.7683
253.25	55.8183
253.35	55.8694
253.45	55.9216
253.55	55.9748
253.65	56.0292
253.75	56.0848
253.85	56.1415
253.95	56.1994
254.05	56.2586
254.15	56.3189
254.25	56.3806
254.35	56.4435
254.45	56.5078
254.55	56.5735
254.65	56.6405
254.75	56.7089
254.85	56.7787
254.95	56.8501
255.05	56.9229
255.15	56.9972
255.25	57.0731
255.35	57.1506
255.45	57.2296
255.55	57.3104
255.65	57.3928
255.75	57.4769
255.85	57.5628
255.95	57.6504
256.05	57.7399
256.15	57.8312
256.25	57.9244
256.35	58.0195
256.45	58.1166
256.55	58.2156
256.65	58.3167
256.75	58.4199
256.85	58.5251
256.95	58.6326
257.05	58.7421
257.15	58.854
257.25	58.968
257.35	59.0844
257.45	59.2031
257.55	59.3242
257.65	59.4478
257.75	59.5738
257.85	59.7023
257.95	59.8334
258.05	59.9671
258.15	60.1035
258.25	60.2425
258.35	60.3843
258.45	60.5289
258.55	60.6762
258.65	60.8265
258.75	60.9797
258.85	61.1359
258.95	61.2951
259.05	61.4573
259.15	61.6227
259.25	61.7913
259.35	61.963
259.45	62.1381
259.55	62.3164
259.65	62.4981
259.75	62.6833
259.85	62.8719
259.95	63.064
260.05	63.2597
260.15	63.459
260.25	63.662
260.35	63.8687
260.45	64.0792
260.55	64.2935
260.65	64.5117
260.75	64.7338
260.85	64.9599
260.95	65.19
261.05	65.4242
261.15	65.6625
261.25	65.9051
261.35	66.1518
261.45	66.4029
261.55	66.6583
261.65	66.918
261.75	67.1822
261.85	67.4509
261.95	67.7241
262.05	68.0019
262.15	68.2843
262.25	68.5714
262.35	68.8633
262.45	69.1598
262.55	69.4612
262.65	69.7674
262.75	70.0786
262.85	70.3946
262.95	70.7157
263.05	71.0417
263.15	71.3728
263.25	71.709
263.35	72.0503
263.45	72.3968
263.55	72.7484
263.65	73.1053
263.75	73.4675
263.85	73.8349
263.95	74.2076
264.05	74.5857
264.15	74.9691
264.25	75.358
264.35	75.7522
264.45	76.1518
264.55	76.5568
264.65	76.9674
264.75	77.3833
264.85	77.8048
264.95	78.2317
265.05	78.664
265.15	79.1019
265.25	79.5453
265.35	79.9941
265.45	80.4484
265.55	80.9082
265.65	81.3734
265.75	81.8441
265.85	82.3202
265.95	82.8017
266.05	83.2886
266.15	83.7809
266.25	84.2785
266.35	84.7814
266.45	85.2896
266.55	85.803
266.65	86.3216
266.75	86.8454
266.85	87.3743
266.95	87.9082
267.05	88.4472
267.15	88.9911
267.25	89.5399
267.35	90.0936
267.45	90.652
267.55	91.2151
267.65	91.7829
267.75	92.3552
267.85	92.932
267.95	93.5132
268.05	94.0988
268.15	94.6886
268.25	95.2825
268.35	95.8805
268.45	96.4824
268.55	97.0882
268.65	97.6978
268.75	98.311
268.85	98.9278
268.95	99.548
269.05	100.172
269.15	100.798
269.25	101.428
269.35	102.061
269.45	102.697
269.55	103.335
269.65	103.976
269.75	104.62
269.85	105.266
269.95	105.914
270.05	106.564
270.15	107.217
270.25	107.871
270.35	108.527
270.45	109.184
270.55	109.843
270.65	110.503
270.75	111.164
270.85	111.826
270.95	112.489
271.05	113.152
271.15	113.817
271.25	114.481
271.35	115.146
271.45	115.811
271.55	116.476
271.65	117.141
271.75	117.806
271.85	118.47
271.95	119.133
272.05	119.796
272.15	120.458
272.25	121.119
272.35	121.779
272.45	122.437
272.55	123.095
272.65	123.75
272.75	124.404
272.85	125.056
272.95	125.706
273.05	126.354
273.15	127
273.25	127.643
273.35	128.284
273.45	128.923
273.55	129.558
273.65	130.191
273.75	130.821
273.85	131.448
273.95	132.072
274.05	132.693
274.15	133.31
274.25	133.924
274.35	134.534
274.45	135.14
274.55	135.743
274.65	136.342
274.75	136.937
274.85	137.528
274.95	138.116
275.05	138.698
275.15	139.277
275.25	139.851
275.35	140.421
275.45	140.987
275.55	141.548
275.65	142.105
275.75	142.657
275.85	143.204
275.95	143.746
276.05	144.284
276.15	144.817
276.25	145.345
276.35	145.868
276.45	146.387
276.55	146.9
276.65	147.408
276.75	147.912
276.85	148.41
276.95	148.903
277.05	149.391
277.15	149.874
277.25	150.352
277.35	150.825
277.45	151.292
277.55	151.755
277.65	152.212
277.75	152.664
277.85	153.111
277.95	153.553
278.05	153.99
278.15	154.421
278.25	154.848
278.35	155.269
278.45	155.685
278.55	156.096
278.65	156.502
278.75	156.903
278.85	157.299
278.95	157.689
279.05	158.075
279.15	158.456
279.25	158.831
279.35	159.202
279.45	159.568
279.55	159.929
279.65	160.285
279.75	160.636
279.85	160.983
279.95	161.325
280.05	161.662
280.15	161.994
