# Supplementary material for: Flow laws for ice constrained by 70 years of laboratory experiments
Source: Nat Geosci. 2025 Mar 28;18(4):296–304. doi: 10.1038/s41561-025-01661-z (PMC11981940; doi:10.1038/s41561-025-01661-z)
Supplement: Supplementary file 15 — Statistical source data. [file 41561_2025_1661_MOESM15_ESM.xlsx]

## Sheet: Extended_data_Fig8
Temperature	MedianValue	HigherQuartile	LowerQuartile
T < -2	3.529	3.575	3.482
T < -5	3.912	3.966	3.858
T < -10	4.052	4.145	3.959
T < -15	3.98	4.098	3.863
T < -20	4.051	4.271	3.83
